# Supplementary material for: Identification and Validation of a New Source of Low Grain Cadmium Accumulation in Durum Wheat
Source: G3 (Bethesda). 2018 Jan 19;8(3):923–32. doi: 10.1534/g3.117.300370 (PMC5844312; doi:10.1534/g3.117.300370)
Supplement: Supplementary file 2 [file 923TableS1.xlsx]

## Sheet: Validation-population 1
Supplementary Table S1. Validation test for allelism
*Experiments' design in two locations (Langdon and Prosper,ND) for validation of identified markers in a segregating population with D041735 background
EXPERIMENT*	PLOT	TRT	LABEL	Pedigree	REP	Cadmium PPM
2013 LANGDON PYT-11	118	30	D121046	D041735/JOPPA	1	0.0222642
2013 LANGDON PYT-11	120	29	D121045	D041735/JOPPA	1	0.0317878
2013 LANGDON PYT-11	121	64	D121081	D041735/JOPPA	1	0.0133154
2013 LANGDON PYT-11	122	70	D121087	D041735/JOPPA	1	0.0247781
2013 LANGDON PYT-11	123	68	D121085	D041735/JOPPA	1	0.0227593
2013 LANGDON PYT-11	124	63	D121080	D041735/JOPPA	1	0.0261747
2013 LANGDON PYT-11	125	67	D121084	D041735/JOPPA	1	0.0651811
2013 LANGDON PYT-11	126	65	D121082	D041735/JOPPA	1	0.0425206
2013 LANGDON PYT-11	127	69	D121086	D041735/JOPPA	1	0.0185075
2013 LANGDON PYT-11	128	62	D121079	D041735/JOPPA	1	0.0214164
2013 LANGDON PYT-11	129	61	D121078	D041735/JOPPA	1	0.0547021
2013 LANGDON PYT-11	130	66	D121083	D041735/JOPPA	1	0.0313
2013 LANGDON PYT-11	131	34	D121050	D041735/JOPPA	1	0.0226715
2013 LANGDON PYT-11	132	40	D121056	D041735/JOPPA	1	0.0283105
2013 LANGDON PYT-11	133	39	D121055	D041735/JOPPA	1	0.0177953
2013 LANGDON PYT-11	134	32	D121048	D041735/JOPPA	1	0.0319168
2013 LANGDON PYT-11	135	31	D121047	D041735/JOPPA	1	0.0353318
2013 LANGDON PYT-11	136	38	D121054	D041735/JOPPA	1	0.017724
2013 LANGDON PYT-11	137	36	D121052	D041735/JOPPA	1	0.0208839
2013 LANGDON PYT-11	138	33	D121049	D041735/JOPPA	1	0.0193132
2013 LANGDON PYT-11	139	35	D121051	D041735/JOPPA	1	0.0165068
2013 LANGDON PYT-11	140	37	D121053	D041735/JOPPA	1	0.012733
2013 LANGDON PYT-11	141	100	Check-2	D041735	1	0.0215318
2013 LANGDON PYT-11	144	98	Check-1	JOPPA	1	0.0579455
2013 LANGDON PYT-11	171	78	D121095	D041735/JOPPA	1	0.0319516
2013 LANGDON PYT-11	172	71	D121088	D041735/JOPPA	1	0.0141154
2013 LANGDON PYT-11	173	77	D121094	D041735/JOPPA	1	0.0258272
2013 LANGDON PYT-11	175	73	D121090	D041735/JOPPA	1	0.0186603
2013 LANGDON PYT-11	176	72	D121089	D041735/JOPPA	1	0.0214136
2013 LANGDON PYT-11	177	75	D121092	D041735/JOPPA	1	0.0275139
2013 LANGDON PYT-11	178	76	D121093	D041735/JOPPA	1	0.0740499
2013 LANGDON PYT-11	180	74	D121091	D041735/JOPPA	1	0.024203
2013 LANGDON PYT-11	181	57	D121074	D041735/JOPPA	1	0.0234087
2013 LANGDON PYT-11	182	54	D121071	D041735/JOPPA	1	0.0234208
2013 LANGDON PYT-11	183	51	D121068	D041735/JOPPA	1	0.0127593
2013 LANGDON PYT-11	184	56	D121073	D041735/JOPPA	1	0.0289399
2013 LANGDON PYT-11	185	52	D121069	D041735/JOPPA	1	0.0110546
2013 LANGDON PYT-11	186	58	D121075	D041735/JOPPA	1	0.0122865
2013 LANGDON PYT-11	187	59	D121076	D041735/JOPPA	1	0.0308739
2013 LANGDON PYT-11	188	60	D121077	D041735/JOPPA	1	0.0207656
2013 LANGDON PYT-11	189	53	D121070	D041735/JOPPA	1	0.0131402
2013 LANGDON PYT-11	190	55	D121072	D041735/JOPPA	1	0.0155671
2013 LANGDON PYT-11	191	48	D121065	D041735/JOPPA	1	0.0162205
2013 LANGDON PYT-11	192	46	D121062	D041735/JOPPA	1	0.0238824
2013 LANGDON PYT-11	193	44	D121060	D041735/JOPPA	1	0.0209487
2013 LANGDON PYT-11	194	50	D121067	D041735/JOPPA	1	0.0378916
2013 LANGDON PYT-11	195	47	D121063	D041735/JOPPA	1	0.0208713
2013 LANGDON PYT-11	196	43	D121059	D041735/JOPPA	1	0.0166735
2013 LANGDON PYT-11	197	42	D121058	D041735/JOPPA	1	0.013861
2013 LANGDON PYT-11	198	41	D121057	D041735/JOPPA	1	0.0240859
2013 LANGDON PYT-11	199	45	D121061	D041735/JOPPA	1	0.0163682
2013 LANGDON PYT-11	200	49	D121066	D041735/JOPPA	1	0.0162727
2013 LANGDON PYT-11	202	77	D121094	D041735/JOPPA	2	0.0225969
2013 LANGDON PYT-11	204	37	D121053	D041735/JOPPA	2	0.0148948
2013 LANGDON PYT-11	205	47	D121063	D041735/JOPPA	2	0.0262787
2013 LANGDON PYT-11	207	67	D121084	D041735/JOPPA	2	0.0607607
2013 LANGDON PYT-11	209	57	D121074	D041735/JOPPA	2	0.0195453
2013 LANGDON PYT-11	211	65	D121082	D041735/JOPPA	2	0.041803
2013 LANGDON PYT-11	214	45	D121061	D041735/JOPPA	2	0.0156021
2013 LANGDON PYT-11	215	55	D121072	D041735/JOPPA	2	0.0269061
2013 LANGDON PYT-11	217	75	D121092	D041735/JOPPA	2	0.0151245
2013 LANGDON PYT-11	218	35	D121051	D041735/JOPPA	2	0.0138051
2013 LANGDON PYT-11	221	40	D121056	D041735/JOPPA	2	0.0121018
2013 LANGDON PYT-11	223	60	D121077	D041735/JOPPA	2	0.0235101
2013 LANGDON PYT-11	225	50	D121067	D041735/JOPPA	2	0.0300217
2013 LANGDON PYT-11	226	70	D121087	D041735/JOPPA	2	0.0164177
2013 LANGDON PYT-11	227	30	D121046	D041735/JOPPA	2	0.0193765
2013 LANGDON PYT-11	229	100	Check-2	D041735	2	0.0198712
2013 LANGDON PYT-11	231	32	D121048	D041735/JOPPA	2	0.0526002
2013 LANGDON PYT-11	232	72	D121089	D041735/JOPPA	2	0.0174524
2013 LANGDON PYT-11	233	42	D121058	D041735/JOPPA	2	0.0185896
2013 LANGDON PYT-11	235	62	D121079	D041735/JOPPA	2	0.0178809
2013 LANGDON PYT-11	240	52	D121069	D041735/JOPPA	2	0.01911
2013 LANGDON PYT-11	241	36	D121052	D041735/JOPPA	2	0.0159209
2013 LANGDON PYT-11	243	76	D121093	D041735/JOPPA	2	0.0792682
2013 LANGDON PYT-11	245	56	D121073	D041735/JOPPA	2	0.0413247
2013 LANGDON PYT-11	247	66	D121083	D041735/JOPPA	2	0.0290382
2013 LANGDON PYT-11	250	46	D121062	D041735/JOPPA	2	0.0156756
2013 LANGDON PYT-11	252	39	D121055	D041735/JOPPA	2	0.0244222
2013 LANGDON PYT-11	253	59	D121076	D041735/JOPPA	2	0.0323678
2013 LANGDON PYT-11	257	29	D121045	D041735/JOPPA	2	0.0221195
2013 LANGDON PYT-11	258	49	D121066	D041735/JOPPA	2	0.0261187
2013 LANGDON PYT-11	260	69	D121086	D041735/JOPPA	2	0.0154888
2013 LANGDON PYT-11	262	53	D121070	D041735/JOPPA	2	0.0166416
2013 LANGDON PYT-11	264	33	D121049	D041735/JOPPA	2	0.0216694
2013 LANGDON PYT-11	266	73	D121090	D041735/JOPPA	2	0.0267657
2013 LANGDON PYT-11	267	63	D121080	D041735/JOPPA	2	0.0270007
2013 LANGDON PYT-11	270	43	D121059	D041735/JOPPA	2	0.0222085
2013 LANGDON PYT-11	273	74	D121091	D041735/JOPPA	2	0.0189578
2013 LANGDON PYT-11	274	34	D121050	D041735/JOPPA	2	0.0179456
2013 LANGDON PYT-11	277	54	D121071	D041735/JOPPA	2	0.0346272
2013 LANGDON PYT-11	279	44	D121060	D041735/JOPPA	2	0.0226021
2013 LANGDON PYT-11	280	64	D121081	D041735/JOPPA	2	0.0205517
2013 LANGDON PYT-11	281	51	D121068	D041735/JOPPA	2	0.0201665
2013 LANGDON PYT-11	283	71	D121088	D041735/JOPPA	2	0.0197042
2013 LANGDON PYT-11	285	31	D121047	D041735/JOPPA	2	0.0339625
2013 LANGDON PYT-11	287	61	D121078	D041735/JOPPA	2	0.0609196
2013 LANGDON PYT-11	290	41	D121057	D041735/JOPPA	2	0.0130987
2013 LANGDON PYT-11	291	58	D121075	D041735/JOPPA	2	0.0237551
2013 LANGDON PYT-11	293	98	Check-1	JOPPA	1	0.0725404
2013 LANGDON PYT-11	294	68	D121085	D041735/JOPPA	2	0.0144104
2013 LANGDON PYT-11	295	38	D121054	D041735/JOPPA	2	0.020991
2013 LANGDON PYT-11	298	48	D121065	D041735/JOPPA	2	0.0159991
2013 LANGDON PYT-11	299	78	D121095	D041735/JOPPA	2	0.0250486
2013 WILLISTON PYT-11	101	57	D121074	D041735/JOPPA	1	0.0691045
2013 WILLISTON PYT-11	102	55	D121072	D041735/JOPPA	1	0.0626297
2013 WILLISTON PYT-11	103	60	D121077	D041735/JOPPA	1	0.151579
2013 WILLISTON PYT-11	104	56	D121073	D041735/JOPPA	1	0.126134
2013 WILLISTON PYT-11	105	54	D121071	D041735/JOPPA	1	0.156858
2013 WILLISTON PYT-11	106	51	D121068	D041735/JOPPA	1	0.0636109
2013 WILLISTON PYT-11	107	52	D121069	D041735/JOPPA	1	0.0714948
2013 WILLISTON PYT-11	108	59	D121076	D041735/JOPPA	1	0.108722
2013 WILLISTON PYT-11	109	53	D121070	D041735/JOPPA	1	0.0790094
2013 WILLISTON PYT-11	110	58	D121075	D041735/JOPPA	1	0.0655584
2013 WILLISTON PYT-11	123	98	Check-1	JOPPA	1	0.202597
2013 WILLISTON PYT-11	130	100	Check-2	D041735	1	0.0719544
2013 WILLISTON PYT-11	141	45	D121061	D041735/JOPPA	1	0.111666
2013 WILLISTON PYT-11	142	48	D121065	D041735/JOPPA	1	0.0783728
2013 WILLISTON PYT-11	143	49	D121066	D041735/JOPPA	1	0.0628437
2013 WILLISTON PYT-11	144	46	D121062	D041735/JOPPA	1	0.0731464
2013 WILLISTON PYT-11	145	50	D121067	D041735/JOPPA	1	0.112239
2013 WILLISTON PYT-11	146	47	D121063	D041735/JOPPA	1	0.0643296
2013 WILLISTON PYT-11	147	41	D121057	D041735/JOPPA	1	0.0773166
2013 WILLISTON PYT-11	148	43	D121059	D041735/JOPPA	1	0.121857
2013 WILLISTON PYT-11	149	42	D121058	D041735/JOPPA	1	0.0880648
2013 WILLISTON PYT-11	150	44	D121060	D041735/JOPPA	1	0.0763685
2013 WILLISTON PYT-11	157	29	D121045	D041735/JOPPA	1	0.0791777
2013 WILLISTON PYT-11	160	30	D121046	D041735/JOPPA	1	0.0862599
2013 WILLISTON PYT-11	161	35	D121051	D041735/JOPPA	1	0.0759363
2013 WILLISTON PYT-11	162	36	D121052	D041735/JOPPA	1	0.111552
2013 WILLISTON PYT-11	163	31	D121047	D041735/JOPPA	1	0.130892
2013 WILLISTON PYT-11	164	39	D121055	D041735/JOPPA	1	0.0763911
2013 WILLISTON PYT-11	165	33	D121049	D041735/JOPPA	1	0.0697765
2013 WILLISTON PYT-11	166	38	D121054	D041735/JOPPA	1	0.0730664
2013 WILLISTON PYT-11	167	37	D121053	D041735/JOPPA	1	0.127148
2013 WILLISTON PYT-11	168	34	D121050	D041735/JOPPA	1	0.0716732
2013 WILLISTON PYT-11	169	40	D121056	D041735/JOPPA	1	0.0659791
2013 WILLISTON PYT-11	170	32	D121048	D041735/JOPPA	1	0.131153
2013 WILLISTON PYT-11	171	70	D121087	D041735/JOPPA	1	0.0763547
2013 WILLISTON PYT-11	172	65	D121082	D041735/JOPPA	1	0.201337
2013 WILLISTON PYT-11	173	62	D121079	D041735/JOPPA	1	0.0571875
2013 WILLISTON PYT-11	174	63	D121080	D041735/JOPPA	1	0.0972892
2013 WILLISTON PYT-11	175	69	D121086	D041735/JOPPA	1	0.0930006
2013 WILLISTON PYT-11	176	66	D121083	D041735/JOPPA	1	0.0987329
2013 WILLISTON PYT-11	177	61	D121078	D041735/JOPPA	1	0.178164
2013 WILLISTON PYT-11	178	67	D121084	D041735/JOPPA	1	0.180265
2013 WILLISTON PYT-11	179	64	D121081	D041735/JOPPA	1	0.0689467
2013 WILLISTON PYT-11	180	68	D121085	D041735/JOPPA	1	0.0681954
2013 WILLISTON PYT-11	191	77	D121094	D041735/JOPPA	1	0.0677732
2013 WILLISTON PYT-11	192	76	D121093	D041735/JOPPA	1	0.169406
2013 WILLISTON PYT-11	193	73	D121090	D041735/JOPPA	1	0.0707939
2013 WILLISTON PYT-11	194	78	D121095	D041735/JOPPA	1	0.123567
2013 WILLISTON PYT-11	195	74	D121091	D041735/JOPPA	1	0.0768944
2013 WILLISTON PYT-11	196	75	D121092	D041735/JOPPA	1	0.0584969
2013 WILLISTON PYT-11	197	71	D121088	D041735/JOPPA	1	0.058288
2013 WILLISTON PYT-11	199	72	D121089	D041735/JOPPA	1	0.0734663
2013 WILLISTON PYT-11	202	52	D121069	D041735/JOPPA	2	0.0673685
2013 WILLISTON PYT-11	203	42	D121058	D041735/JOPPA	2	0.0691258
2013 WILLISTON PYT-11	204	62	D121079	D041735/JOPPA	2	0.0671136
2013 WILLISTON PYT-11	207	72	D121089	D041735/JOPPA	2	0.0785732
2013 WILLISTON PYT-11	210	32	D121048	D041735/JOPPA	2	0.140073
2013 WILLISTON PYT-11	213	75	D121092	D041735/JOPPA	2	0.0499823
2013 WILLISTON PYT-11	214	35	D121051	D041735/JOPPA	2	0.0642246
2013 WILLISTON PYT-11	217	45	D121061	D041735/JOPPA	2	0.0575191
2013 WILLISTON PYT-11	218	55	D121072	D041735/JOPPA	2	0.066493
2013 WILLISTON PYT-11	219	65	D121082	D041735/JOPPA	2	0.147257
2013 WILLISTON PYT-11	223	30	D121046	D041735/JOPPA	2	0.107661
2013 WILLISTON PYT-11	224	60	D121077	D041735/JOPPA	2	0.105524
2013 WILLISTON PYT-11	225	50	D121067	D041735/JOPPA	2	0.118292
2013 WILLISTON PYT-11	226	40	D121056	D041735/JOPPA	2	0.0543828
2013 WILLISTON PYT-11	227	100	Check-2	D041735	2	0.102294
2013 WILLISTON PYT-11	228	70	D121087	D041735/JOPPA	2	0.083468
2013 WILLISTON PYT-11	235	69	D121086	D041735/JOPPA	2	0.0650028
2013 WILLISTON PYT-11	236	49	D121066	D041735/JOPPA	2	0.0691784
2013 WILLISTON PYT-11	237	39	D121055	D041735/JOPPA	2	0.0767011
2013 WILLISTON PYT-11	239	29	D121045	D041735/JOPPA	2	0.063922
2013 WILLISTON PYT-11	240	59	D121076	D041735/JOPPA	2	0.0985298
2013 WILLISTON PYT-11	241	31	D121047	D041735/JOPPA	2	0.0998292
2013 WILLISTON PYT-11	242	51	D121068	D041735/JOPPA	2	0.0516848
2013 WILLISTON PYT-11	245	61	D121078	D041735/JOPPA	2	0.159377
2013 WILLISTON PYT-11	248	71	D121088	D041735/JOPPA	2	0.269453
2013 WILLISTON PYT-11	250	41	D121057	D041735/JOPPA	2	0.0893154
2013 WILLISTON PYT-11	251	73	D121090	D041735/JOPPA	2	0.0696459
2013 WILLISTON PYT-11	252	63	D121080	D041735/JOPPA	2	0.0774627
2013 WILLISTON PYT-11	254	33	D121049	D041735/JOPPA	2	0.0779043
2013 WILLISTON PYT-11	257	53	D121070	D041735/JOPPA	2	0.0656188
2013 WILLISTON PYT-11	258	43	D121059	D041735/JOPPA	2	0.126855
2013 WILLISTON PYT-11	261	38	D121054	D041735/JOPPA	2	0.0659495
2013 WILLISTON PYT-11	263	78	D121095	D041735/JOPPA	2	0.110153
2013 WILLISTON PYT-11	264	68	D121085	D041735/JOPPA	2	0.0706495
2013 WILLISTON PYT-11	267	58	D121075	D041735/JOPPA	2	0.0634172
2013 WILLISTON PYT-11	268	98	Check-1	JOPPA	2	0.205304
2013 WILLISTON PYT-11	270	48	D121065	D041735/JOPPA	2	0.0683023
2013 WILLISTON PYT-11	271	56	D121073	D041735/JOPPA	2	0.126966
2013 WILLISTON PYT-11	274	36	D121052	D041735/JOPPA	2	0.0686006
2013 WILLISTON PYT-11	275	46	D121062	D041735/JOPPA	2	0.0707126
2013 WILLISTON PYT-11	279	66	D121083	D041735/JOPPA	2	0.128502
2013 WILLISTON PYT-11	280	76	D121093	D041735/JOPPA	2	0.203627
2013 WILLISTON PYT-11	282	44	D121060	D041735/JOPPA	2	0.0730346
2013 WILLISTON PYT-11	283	64	D121081	D041735/JOPPA	2	0.0678783
2013 WILLISTON PYT-11	285	34	D121050	D041735/JOPPA	2	0.0800885
2013 WILLISTON PYT-11	288	54	D121071	D041735/JOPPA	2	0.0945954
2013 WILLISTON PYT-11	290	74	D121091	D041735/JOPPA	2	0.0612423
2013 WILLISTON PYT-11	291	77	D121094	D041735/JOPPA	2	0.0681029
2013 WILLISTON PYT-11	293	47	D121063	D041735/JOPPA	2	0.0483713
2013 WILLISTON PYT-11	294	57	D121074	D041735/JOPPA	2	0.0490715
2013 WILLISTON PYT-11	299	37	D121053	D041735/JOPPA	2	0.0483001
2013 WILLISTON PYT-11	300	67	D121084	D041735/JOPPA	2	0.153102

## Sheet: validation-population 2
Supplementary Table S1. Validation test for allelism
*Experiments' design in two locations (Langdon and Prosper,ND) for validation of identified markers in segregating populations with no D041735 background
EXPERIMENT*	PLOT	REP	LABEL	Pedigree	TRT	Cadmium
2014 LANGDON PYT-4	101	1	D13462	DIVIDE/TRANSCEND	86	0.0512326
2014 LANGDON PYT-4	102	1	D13464	DIVIDE/TRANSCEND	88	0.0770647
2014 LANGDON PYT-4	103	1	D13465	DIVIDE/TRANSCEND	89	0.0478984
2014 LANGDON PYT-4	104	1	D13463	DIVIDE/TRANSCEND	87	0.0436087
2014 LANGDON PYT-4	105	1	D13457	DIVIDE/TRANSCEND	81	0.0472139
2014 LANGDON PYT-4	106	1	D13466	DIVIDE/TRANSCEND	90	0.0575194
2014 LANGDON PYT-4	107	1	D13460	DIVIDE/TRANSCEND	84	0.0646077
2014 LANGDON PYT-4	108	1	D13458	DIVIDE/TRANSCEND	82	0.043168
2014 LANGDON PYT-4	109	1	D13459	DIVIDE/TRANSCEND	83	0.0502686
2014 LANGDON PYT-4	110	1	D13461	DIVIDE/TRANSCEND	85	0.085224
2014 LANGDON PYT-4	111	1	D13432	GRENORA/TRANSCEND	56	0.0462644
2014 LANGDON PYT-4	112	1	D13429	GRENORA/TRANSCEND	53	0.0331727
2014 LANGDON PYT-4	113	1	D13435	GRENORA/TRANSCEND	59	0.0394282
2014 LANGDON PYT-4	114	1	D13436	GRENORA/TRANSCEND	60	0.0380585
2014 LANGDON PYT-4	115	1	D13434	GRENORA/TRANSCEND	58	0.0472418
2014 LANGDON PYT-4	116	1	D13433	GRENORA/TRANSCEND	57	0.0468126
2014 LANGDON PYT-4	117	1	D13430	GRENORA/TRANSCEND	54	0.079289
2014 LANGDON PYT-4	118	1	D13431	GRENORA/TRANSCEND	55	0.0355379
2014 LANGDON PYT-4	119	1	D13428	GRENORA/TRANSCEND	52	0.0400166
2014 LANGDON PYT-4	120	1	D13427	GRENORA/TRANSCEND	51	0.0507475
2014 LANGDON PYT-4	121	1	D13231	D06708/D05745	43	0.0884247
2014 LANGDON PYT-4	122	1	D13424	GRENORA/TRANSCEND	48	0.0362153
2014 LANGDON PYT-4	123	1	D13229	D06708/D05674	41	0.139402
2014 LANGDON PYT-4	124	1	D13232	D06708/D06065	44	0.101899
2014 LANGDON PYT-4	125	1	D13233	D06708/D06065	45	0.0992609
2014 LANGDON PYT-4	126	1	D13425	GRENORA/TRANSCEND	49	0.0385091
2014 LANGDON PYT-4	127	1	D13235	D06708/D06872	47	0.106055
2014 LANGDON PYT-4	128	1	D13426	GRENORA/TRANSCEND	50	0.0292969
2014 LANGDON PYT-4	129	1	D13234	D06708/D06872	46	0.107392
2014 LANGDON PYT-4	130	1	D13230	D06708/D05674	42	0.0798965
2014 LANGDON PYT-4	131	1	D13220	D06639/D06872	32	0.0975496
2014 LANGDON PYT-4	132	1	D13222	D06639/D06872	34	0.101773
2014 LANGDON PYT-4	133	1	D13228	D06704/D06065	40	0.0790736
2014 LANGDON PYT-4	134	1	D13225	D06639/D06872	37	0.0853283
2014 LANGDON PYT-4	135	1	D13224	D06639/D06872	36	0.0922387
2014 LANGDON PYT-4	136	1	D13219	D06639/D06708	31	0.0924121
2014 LANGDON PYT-4	137	1	D13227	D06639/D06872	39	0.113646
2014 LANGDON PYT-4	138	1	D13221	D06639/D06872	33	0.137083
2014 LANGDON PYT-4	139	1	D13223	D06639/D06872	35	0.117249
2014 LANGDON PYT-4	140	1	D13226	D06639/D06872	38	0.102257
2014 LANGDON PYT-4	141	1	D13441	GRENORA/TRANSCEND	65	0.0632236
2014 LANGDON PYT-4	142	1	D13443	GRENORA/TRANSCEND	67	0.0272602
2014 LANGDON PYT-4	143	1	D13445	GRENORA/TRANSCEND	69	0.0507129
2014 LANGDON PYT-4	144	1	D13440	GRENORA/TRANSCEND	64	0.0314904
2014 LANGDON PYT-4	145	1	D13439	GRENORA/TRANSCEND	63	0.0235126
2014 LANGDON PYT-4	146	1	D13438	GRENORA/TRANSCEND	62	0.0682843
2014 LANGDON PYT-4	147	1	D13442	GRENORA/TRANSCEND	66	0.0255901
2014 LANGDON PYT-4	148	1	D13444	GRENORA/TRANSCEND	68	0.0336213
2014 LANGDON PYT-4	149	1	D13446	GRENORA/TRANSCEND	70	0.0335932
2014 LANGDON PYT-4	150	1	D13437	GRENORA/TRANSCEND	61	0.0437746
2014 LANGDON PYT-4	151	1	D13209	D06639/D06528	21	0.0946889
2014 LANGDON PYT-4	152	1	D13212	D06639/D06587	24	0.0753356
2014 LANGDON PYT-4	153	1	D13214	D06639/D06587	26	0.09767
2014 LANGDON PYT-4	154	1	D13213	D06639/D06587	25	0.088466
2014 LANGDON PYT-4	155	1	D13218	D06639/D06708	30	0.0818481
2014 LANGDON PYT-4	156	1	D13217	D06639/D06708	29	0.0863623
2014 LANGDON PYT-4	157	1	D13216	D06639/D06587	28	0.0984174
2014 LANGDON PYT-4	158	1	D13211	D06639/D06587	23	0.102658
2014 LANGDON PYT-4	159	1	D13215	D06639/D06587	27	0.0790927
2014 LANGDON PYT-4	160	1	D13210	D06639/D06587	22	0.117997
2014 LANGDON PYT-4	161	1	D13453	GRENORA/TRANSCEND	77	0.0618257
2014 LANGDON PYT-4	162	1	D13454	GRENORA/TRANSCEND	78	0.0359271
2014 LANGDON PYT-4	163	1	D13448	GRENORA/TRANSCEND	72	0.029097
2014 LANGDON PYT-4	164	1	D13447	GRENORA/TRANSCEND	71	0.0239795
2014 LANGDON PYT-4	165	1	D13452	GRENORA/TRANSCEND	76	0.0299563
2014 LANGDON PYT-4	166	1	D13451	GRENORA/TRANSCEND	75	0.0378528
2014 LANGDON PYT-4	167	1	D13450	GRENORA/TRANSCEND	74	0.0305833
2014 LANGDON PYT-4	168	1	D13456	GRENORA/TRANSCEND	80	0.0312088
2014 LANGDON PYT-4	169	1	D13449	GRENORA/TRANSCEND	73	0.03194
2014 LANGDON PYT-4	170	1	D13455	GRENORA/TRANSCEND	79	0.0299481
2014 LANGDON PYT-4	171	1	D13199	D06639/CARPIO	11	0.0919581
2014 LANGDON PYT-4	172	1	D13207	D06639/D06528	19	0.111092
2014 LANGDON PYT-4	173	1	D13202	D06639/CARPIO	14	0.113638
2014 LANGDON PYT-4	174	1	D13205	D06639/CARPIO	17	0.135063
2014 LANGDON PYT-4	175	1	D13208	D06639/D06528	20	0.106073
2014 LANGDON PYT-4	176	1	D13206	D06639/D06528	18	0.11639
2014 LANGDON PYT-4	177	1	D13200	D06639/CARPIO	12	0.154212
2014 LANGDON PYT-4	178	1	D13201	D06639/CARPIO	13	0.140942
2014 LANGDON PYT-4	179	1	D13204	D06639/CARPIO	16	0.134681
2014 LANGDON PYT-4	180	1	D13203	D06639/CARPIO	15	0.152764
2014 LANGDON PYT-4	181	1	D13189	D06605/D06587	1	0.106099
2014 LANGDON PYT-4	182	1	D13194	D06612/TIOGA	6	0.11283
2014 LANGDON PYT-4	183	1	D13195	D06612/TIOGA	7	0.124413
2014 LANGDON PYT-4	184	1	D13190	D06605/D06587	2	0.149768
2014 LANGDON PYT-4	185	1	D13196	D06639/CARPIO	8	0.135735
2014 LANGDON PYT-4	186	1	D13191	D06605/D06587	3	0.127462
2014 LANGDON PYT-4	187	1	D13198	D06639/CARPIO	10	0.144437
2014 LANGDON PYT-4	188	1	D13192	D06605/D06587	4	0.122088
2014 LANGDON PYT-4	189	1	D13197	D06639/CARPIO	9	0.118469
2014 LANGDON PYT-4	190	1	D13193	D06612/TIOGA	5	0.135916
2014 LANGDON PYT-4	191	1	DIVIDE	DIVIDE	97	0.120241
2014 LANGDON PYT-4	192	1	D13467	DIVIDE/TRANSCEND	91	0.0501567
2014 LANGDON PYT-4	193	1	D13469	DIVIDE/TRANSCEND	93	0.0461891
2014 LANGDON PYT-4	194	1	HAURANI	HAURANI	100	0.0336372
2014 LANGDON PYT-4	195	1	CARPIO	CARPIO	96	0.141324
2014 LANGDON PYT-4	196	1	STRONGFIELD	STRONGFIELD	99	0.050015
2014 LANGDON PYT-4	197	1	D13468	DIVIDE/TRANSCEND	92	0.0833105
2014 LANGDON PYT-4	198	1	JOPPA	JOPPA	95	0.131964
2014 LANGDON PYT-4	199	1	D13470	DIVIDE/TRANSCEND	94	0.0603195
2014 LANGDON PYT-4	200	1	ALKABO	ALKABO	98	0.14929
2014 LANGDON PYT-4	201	2	D13439	GRENORA/TRANSCEND	63	0.032017
2014 LANGDON PYT-4	202	2	D13191	D06605/D06587	3	0.122834
2014 LANGDON PYT-4	203	2	D13469	DIVIDE/TRANSCEND	93	0.0499805
2014 LANGDON PYT-4	204	2	D13449	GRENORA/TRANSCEND	73	0.0282147
2014 LANGDON PYT-4	205	2	D13231	D06708/D05745	43	0.0997608
2014 LANGDON PYT-4	206	2	D13459	DIVIDE/TRANSCEND	83	0.0348339
2014 LANGDON PYT-4	207	2	D13211	D06639/D06587	23	0.11715
2014 LANGDON PYT-4	208	2	D13429	GRENORA/TRANSCEND	53	0.0432865
2014 LANGDON PYT-4	209	2	D13221	D06639/D06872	33	0.121746
2014 LANGDON PYT-4	210	2	D13201	D06639/CARPIO	13	0.13199
2014 LANGDON PYT-4	211	2	D13205	D06639/CARPIO	17	0.128054
2014 LANGDON PYT-4	212	2	D13215	D06639/D06587	27	0.11597
2014 LANGDON PYT-4	213	2	D13195	D06612/TIOGA	7	0.113324
2014 LANGDON PYT-4	214	2	D13463	DIVIDE/TRANSCEND	87	0.0478984
2014 LANGDON PYT-4	215	2	D13225	D06639/D06872	37	0.110719
2014 LANGDON PYT-4	216	2	DIVIDE	DIVIDE	97	0.114298
2014 LANGDON PYT-4	217	2	D13433	GRENORA/TRANSCEND	57	0.0425527
2014 LANGDON PYT-4	218	2	D13235	D06708/D06872	47	0.124654
2014 LANGDON PYT-4	219	2	D13453	GRENORA/TRANSCEND	77	0.0538845
2014 LANGDON PYT-4	220	2	D13443	GRENORA/TRANSCEND	67	0.0328055
2014 LANGDON PYT-4	221	2	D13218	D06639/D06708	30	0.133557
2014 LANGDON PYT-4	222	2	D13466	DIVIDE/TRANSCEND	90	0.0384145
2014 LANGDON PYT-4	223	2	D13198	D06639/CARPIO	10	0.129202
2014 LANGDON PYT-4	224	2	D13426	GRENORA/TRANSCEND	50	0.0397096
2014 LANGDON PYT-4	225	2	D13208	D06639/D06528	20	0.121072
2014 LANGDON PYT-4	226	2	D13436	GRENORA/TRANSCEND	60	0.0374932
2014 LANGDON PYT-4	227	2	D13446	GRENORA/TRANSCEND	70	0.0542208
2014 LANGDON PYT-4	228	2	D13456	GRENORA/TRANSCEND	80	0.0394786
2014 LANGDON PYT-4	229	2	HAURANI	HAURANI	100	0.0368261
2014 LANGDON PYT-4	230	2	D13228	D06704/D06065	40	0.0852566
2014 LANGDON PYT-4	231	2	D13203	D06639/CARPIO	15	0.131784
2014 LANGDON PYT-4	232	2	D13233	D06708/D06065	45	0.0990499
2014 LANGDON PYT-4	233	2	D13193	D06612/TIOGA	5	0.0826214
2014 LANGDON PYT-4	234	2	D13431	GRENORA/TRANSCEND	55	0.0200185
2014 LANGDON PYT-4	235	2	D13223	D06639/D06872	35	0.0906665
2014 LANGDON PYT-4	236	2	D13451	GRENORA/TRANSCEND	75	0.031631
2014 LANGDON PYT-4	237	2	D13441	GRENORA/TRANSCEND	65	0.0660019
2014 LANGDON PYT-4	238	2	JOPPA	JOPPA	95	0.105314
2014 LANGDON PYT-4	239	2	D13213	D06639/D06587	25	0.10841
2014 LANGDON PYT-4	240	2	D13461	DIVIDE/TRANSCEND	85	0.0822625
2014 LANGDON PYT-4	241	2	D13464	DIVIDE/TRANSCEND	88	0.0563125
2014 LANGDON PYT-4	242	2	D13434	GRENORA/TRANSCEND	58	0.0279859
2014 LANGDON PYT-4	243	2	ALKABO	ALKABO	98	0.117957
2014 LANGDON PYT-4	244	2	D13424	GRENORA/TRANSCEND	48	0.0266725
2014 LANGDON PYT-4	245	2	D13206	D06639/D06528	18	0.0871911
2014 LANGDON PYT-4	246	2	D13196	D06639/CARPIO	8	0.0973782
2014 LANGDON PYT-4	247	2	D13226	D06639/D06872	38	0.0897933
2014 LANGDON PYT-4	248	2	D13216	D06639/D06587	28	0.113124
2014 LANGDON PYT-4	249	2	D13454	GRENORA/TRANSCEND	78	0.0271423
2014 LANGDON PYT-4	250	2	D13444	GRENORA/TRANSCEND	68	0.0355153
2014 LANGDON PYT-4	251	2	D13425	GRENORA/TRANSCEND	49	0.0235721
2014 LANGDON PYT-4	252	2	D13207	D06639/D06528	19	0.063734
2014 LANGDON PYT-4	253	2	D13217	D06639/D06708	29	0.0958432
2014 LANGDON PYT-4	254	2	D13197	D06639/CARPIO	9	0.111001
2014 LANGDON PYT-4	255	2	D13445	GRENORA/TRANSCEND	69	0.0721621
2014 LANGDON PYT-4	256	2	D13465	DIVIDE/TRANSCEND	89	0.0254635
2014 LANGDON PYT-4	257	2	D13227	D06639/D06872	39	0.116151
2014 LANGDON PYT-4	258	2	STRONGFIELD	STRONGFIELD	99	0.0436564
2014 LANGDON PYT-4	259	2	D13455	GRENORA/TRANSCEND	79	0.0327287
2014 LANGDON PYT-4	260	2	D13435	GRENORA/TRANSCEND	59	0.0475519
2014 LANGDON PYT-4	261	2	D13224	D06639/D06872	36	0.205038
2014 LANGDON PYT-4	262	2	D13234	D06708/D06872	46	0.145781
2014 LANGDON PYT-4	263	2	D13204	D06639/CARPIO	16	0.125155
2014 LANGDON PYT-4	264	2	D13462	DIVIDE/TRANSCEND	86	0.0350547
2014 LANGDON PYT-4	265	2	D13442	GRENORA/TRANSCEND	66	0.0392905
2014 LANGDON PYT-4	266	2	D13194	D06612/TIOGA	6	0.0886497
2014 LANGDON PYT-4	267	2	D13432	GRENORA/TRANSCEND	56	0.0281033
2014 LANGDON PYT-4	268	2	CARPIO	CARPIO	96	0.119322
2014 LANGDON PYT-4	269	2	D13452	GRENORA/TRANSCEND	76	0.0368862
2014 LANGDON PYT-4	270	2	D13214	D06639/D06587	26	0.116633
2014 LANGDON PYT-4	271	2	D13209	D06639/D06528	21	0.106194
2014 LANGDON PYT-4	272	2	D13437	GRENORA/TRANSCEND	61	0.0382882
2014 LANGDON PYT-4	273	2	D13219	D06639/D06708	31	0.10296
2014 LANGDON PYT-4	274	2	D13229	D06708/D05674	41	0.106784
2014 LANGDON PYT-4	275	2	D13199	D06639/CARPIO	11	0.109927
2014 LANGDON PYT-4	276	2	D13467	DIVIDE/TRANSCEND	91	0.0453855
2014 LANGDON PYT-4	277	2	D13427	GRENORA/TRANSCEND	51	0.0421494
2014 LANGDON PYT-4	278	2	D13447	GRENORA/TRANSCEND	71	0.0212876
2014 LANGDON PYT-4	279	2	D13189	D06605/D06587	1	0.0856768
2014 LANGDON PYT-4	280	2	D13457	DIVIDE/TRANSCEND	81	0.0349006
2014 LANGDON PYT-4	281	2	D13460	DIVIDE/TRANSCEND	84	0.0413783
2014 LANGDON PYT-4	282	2	D13470	DIVIDE/TRANSCEND	94	0.0453575
2014 LANGDON PYT-4	283	2	D13440	GRENORA/TRANSCEND	64	0.0212635
2014 LANGDON PYT-4	284	2	D13450	GRENORA/TRANSCEND	74	0.0285097
2014 LANGDON PYT-4	285	2	D13232	D06708/D06065	44	0.11877
2014 LANGDON PYT-4	286	2	D13212	D06639/D06587	24	0.129446
2014 LANGDON PYT-4	287	2	D13202	D06639/CARPIO	14	0.119507
2014 LANGDON PYT-4	288	2	D13222	D06639/D06872	34	0.116873
2014 LANGDON PYT-4	289	2	D13430	GRENORA/TRANSCEND	54	0.0887039
2014 LANGDON PYT-4	290	2	D13192	D06605/D06587	4	0.120428
2014 LANGDON PYT-4	291	2	D13468	DIVIDE/TRANSCEND	92	0.0730629
2014 LANGDON PYT-4	292	2	D13448	GRENORA/TRANSCEND	72	0.0410279
2014 LANGDON PYT-4	293	2	D13220	D06639/D06872	32	0.130505
2014 LANGDON PYT-4	294	2	D13428	GRENORA/TRANSCEND	52	0.0488612
2014 LANGDON PYT-4	295	2	D13210	D06639/D06587	22	0.130841
2014 LANGDON PYT-4	296	2	D13458	DIVIDE/TRANSCEND	82	0.0485657
2014 LANGDON PYT-4	297	2	D13438	GRENORA/TRANSCEND	62	0.105014
2014 LANGDON PYT-4	298	2	D13230	D06708/D05674	42	0.136964
2014 LANGDON PYT-4	299	2	D13200	D06639/CARPIO	12	0.13425
2014 LANGDON PYT-4	300	2	D13190	D06605/D06587	2	0.153145
2014 WILLISTON PYT-4	101	1	D13456	GRENORA/TRANSCEND	80	0.0746019
2014 WILLISTON PYT-4	102	1	D13453	GRENORA/TRANSCEND	77	0.0950814
2014 WILLISTON PYT-4	103	1	D13449	GRENORA/TRANSCEND	73	0.0693108
2014 WILLISTON PYT-4	104	1	D13447	GRENORA/TRANSCEND	71	0.0647817
2014 WILLISTON PYT-4	105	1	D13448	GRENORA/TRANSCEND	72	0.0683278
2014 WILLISTON PYT-4	106	1	D13455	GRENORA/TRANSCEND	79	0.0882322
2014 WILLISTON PYT-4	107	1	D13450	GRENORA/TRANSCEND	74	0.0686821
2014 WILLISTON PYT-4	108	1	D13452	GRENORA/TRANSCEND	76	0.067448
2014 WILLISTON PYT-4	109	1	D13454	GRENORA/TRANSCEND	78	0.104024
2014 WILLISTON PYT-4	110	1	D13451	GRENORA/TRANSCEND	75	0.0815512
2014 WILLISTON PYT-4	111	1	D13202	D06639/CARPIO	14	0.217843
2014 WILLISTON PYT-4	112	1	D13201	D06639/CARPIO	13	0.278915
2014 WILLISTON PYT-4	113	1	D13207	D06639/D06528	19	0.206465
2014 WILLISTON PYT-4	114	1	D13208	D06639/D06528	20	0.222891
2014 WILLISTON PYT-4	115	1	D13206	D06639/D06528	18	0.218611
2014 WILLISTON PYT-4	116	1	D13199	D06639/CARPIO	11	0.162423
2014 WILLISTON PYT-4	117	1	D13203	D06639/CARPIO	15	0.239505
2014 WILLISTON PYT-4	118	1	D13204	D06639/CARPIO	16	0.20585
2014 WILLISTON PYT-4	119	1	D13205	D06639/CARPIO	17	0.196647
2014 WILLISTON PYT-4	120	1	D13200	D06639/CARPIO	12	0.220301
2014 WILLISTON PYT-4	121	1	D13446	GRENORA/TRANSCEND	70	0.0884832
2014 WILLISTON PYT-4	122	1	D13441	GRENORA/TRANSCEND	65	0.105502
2014 WILLISTON PYT-4	123	1	D13444	GRENORA/TRANSCEND	68	0.0884981
2014 WILLISTON PYT-4	124	1	D13439	GRENORA/TRANSCEND	63	0.0881399
2014 WILLISTON PYT-4	125	1	D13440	GRENORA/TRANSCEND	64	0.0860591
2014 WILLISTON PYT-4	126	1	D13443	GRENORA/TRANSCEND	67	0.0888344
2014 WILLISTON PYT-4	127	1	D13438	GRENORA/TRANSCEND	62	0.133636
2014 WILLISTON PYT-4	128	1	D13437	GRENORA/TRANSCEND	61	0.0797018
2014 WILLISTON PYT-4	129	1	D13442	GRENORA/TRANSCEND	66	0.0832878
2014 WILLISTON PYT-4	130	1	D13445	GRENORA/TRANSCEND	69	0.0837987
2014 WILLISTON PYT-4	131	1	HAURANI	HAURANI	100	0.0736861
2014 WILLISTON PYT-4	132	1	D13469	DIVIDE/TRANSCEND	93	0.0621455
2014 WILLISTON PYT-4	133	1	DIVIDE	DIVIDE	97	0.175949
2014 WILLISTON PYT-4	134	1	ALKABO	ALKABO	98	0.194711
2014 WILLISTON PYT-4	135	1	D13467	DIVIDE/TRANSCEND	91	0.0726219
2014 WILLISTON PYT-4	136	1	D13468	DIVIDE/TRANSCEND	92	0.115165
2014 WILLISTON PYT-4	137	1	STRONGFIELD	STRONGFIELD	99	0.0809573
2014 WILLISTON PYT-4	138	1	CARPIO	CARPIO	96	0.193185
2014 WILLISTON PYT-4	139	1	D13470	DIVIDE/TRANSCEND	94	0.0932248
2014 WILLISTON PYT-4	140	1	JOPPA	JOPPA	95	0.134302
2014 WILLISTON PYT-4	141	1	D13435	GRENORA/TRANSCEND	59	0.0699839
2014 WILLISTON PYT-4	142	1	D13430	GRENORA/TRANSCEND	54	0.0992069
2014 WILLISTON PYT-4	143	1	D13428	GRENORA/TRANSCEND	52	0.067117
2014 WILLISTON PYT-4	144	1	D13429	GRENORA/TRANSCEND	53	0.0613518
2014 WILLISTON PYT-4	145	1	D13434	GRENORA/TRANSCEND	58	0.0759266
2014 WILLISTON PYT-4	146	1	D13436	GRENORA/TRANSCEND	60	0.056561
2014 WILLISTON PYT-4	147	1	D13433	GRENORA/TRANSCEND	57	0.0725257
2014 WILLISTON PYT-4	148	1	D13431	GRENORA/TRANSCEND	55	0.0687965
2014 WILLISTON PYT-4	149	1	D13432	GRENORA/TRANSCEND	56	0.0747626
2014 WILLISTON PYT-4	150	1	D13427	GRENORA/TRANSCEND	51	0.0905685
2014 WILLISTON PYT-4	151	1	D13212	D06639/D06587	24	0.197112
2014 WILLISTON PYT-4	152	1	D13218	D06639/D06708	30	0.193341
2014 WILLISTON PYT-4	153	1	D13211	D06639/D06587	23	0.220226
2014 WILLISTON PYT-4	154	1	D13216	D06639/D06587	28	0.177667
2014 WILLISTON PYT-4	155	1	D13215	D06639/D06587	27	0.210025
2014 WILLISTON PYT-4	156	1	D13213	D06639/D06587	25	0.172001
2014 WILLISTON PYT-4	157	1	D13214	D06639/D06587	26	0.173441
2014 WILLISTON PYT-4	158	1	D13210	D06639/D06587	22	0.169947
2014 WILLISTON PYT-4	159	1	D13217	D06639/D06708	29	0.183125
2014 WILLISTON PYT-4	160	1	D13209	D06639/D06528	21	0.203482
2014 WILLISTON PYT-4	161	1	D13466	DIVIDE/TRANSCEND	90	0.0700882
2014 WILLISTON PYT-4	162	1	D13463	DIVIDE/TRANSCEND	87	0.0595196
2014 WILLISTON PYT-4	163	1	D13457	DIVIDE/TRANSCEND	81	0.0596711
2014 WILLISTON PYT-4	164	1	D13461	DIVIDE/TRANSCEND	85	0.090054
2014 WILLISTON PYT-4	165	1	D13459	DIVIDE/TRANSCEND	83	0.070927
2014 WILLISTON PYT-4	166	1	D13460	DIVIDE/TRANSCEND	84	0.0975611
2014 WILLISTON PYT-4	167	1	D13465	DIVIDE/TRANSCEND	89	0.0533599
2014 WILLISTON PYT-4	168	1	D13462	DIVIDE/TRANSCEND	86	0.0541974
2014 WILLISTON PYT-4	169	1	D13464	DIVIDE/TRANSCEND	88	0.0940689
2014 WILLISTON PYT-4	170	1	D13458	DIVIDE/TRANSCEND	82	0.0545967
2014 WILLISTON PYT-4	171	1	D13189	D06605/D06587	1	0.119428
2014 WILLISTON PYT-4	172	1	D13193	D06612/TIOGA	5	0.153296
2014 WILLISTON PYT-4	173	1	D13196	D06639/CARPIO	8	0.184968
2014 WILLISTON PYT-4	174	1	D13195	D06612/TIOGA	7	0.174004
2014 WILLISTON PYT-4	175	1	D13194	D06612/TIOGA	6	0.123286
2014 WILLISTON PYT-4	176	1	D13197	D06639/CARPIO	9	0.175598
2014 WILLISTON PYT-4	177	1	D13190	D06605/D06587	2	0.214061
2014 WILLISTON PYT-4	178	1	D13192	D06605/D06587	4	0.189574
2014 WILLISTON PYT-4	179	1	D13198	D06639/CARPIO	10	0.191354
2014 WILLISTON PYT-4	180	1	D13191	D06605/D06587	3	0.165389
2014 WILLISTON PYT-4	181	1	D13223	D06639/D06872	35	0.147144
2014 WILLISTON PYT-4	182	1	D13227	D06639/D06872	39	0.154655
2014 WILLISTON PYT-4	183	1	D13225	D06639/D06872	37	0.158324
2014 WILLISTON PYT-4	184	1	D13224	D06639/D06872	36	0.171325
2014 WILLISTON PYT-4	185	1	D13228	D06704/D06065	40	0.190049
2014 WILLISTON PYT-4	186	1	D13222	D06639/D06872	34	0.230358
2014 WILLISTON PYT-4	187	1	D13226	D06639/D06872	38	0.175288
2014 WILLISTON PYT-4	188	1	D13221	D06639/D06872	33	0.19041
2014 WILLISTON PYT-4	189	1	D13219	D06639/D06708	31	0.186153
2014 WILLISTON PYT-4	190	1	D13220	D06639/D06872	32	0.155786
2014 WILLISTON PYT-4	191	1	D13233	D06708/D06065	45	0.248442
2014 WILLISTON PYT-4	192	1	D13426	GRENORA/TRANSCEND	50	0.0880691
2014 WILLISTON PYT-4	193	1	D13424	GRENORA/TRANSCEND	48	0.0694585
2014 WILLISTON PYT-4	194	1	D13229	D06708/D05674	41	0.219425
2014 WILLISTON PYT-4	195	1	D13425	GRENORA/TRANSCEND	49	0.094608
2014 WILLISTON PYT-4	196	1	D13231	D06708/D05745	43	0.143056
2014 WILLISTON PYT-4	197	1	D13235	D06708/D06872	47	0.225405
2014 WILLISTON PYT-4	198	1	D13234	D06708/D06872	46	0.207684
2014 WILLISTON PYT-4	199	1	D13232	D06708/D06065	44	0.187948
2014 WILLISTON PYT-4	200	1	D13230	D06708/D05674	42	0.166751
2014 WILLISTON PYT-4	201	2	D13189	D06605/D06587	1	0.173933
2014 WILLISTON PYT-4	202	2	D13457	DIVIDE/TRANSCEND	81	0.0787457
2014 WILLISTON PYT-4	203	2	D13467	DIVIDE/TRANSCEND	91	0.082411
2014 WILLISTON PYT-4	204	2	D13427	GRENORA/TRANSCEND	51	0.109013
2014 WILLISTON PYT-4	205	2	D13219	D06639/D06708	31	0.258112
2014 WILLISTON PYT-4	206	2	D13437	GRENORA/TRANSCEND	61	0.103006
2014 WILLISTON PYT-4	207	2	D13209	D06639/D06528	21	0.244104
2014 WILLISTON PYT-4	208	2	D13199	D06639/CARPIO	11	0.178108
2014 WILLISTON PYT-4	209	2	D13229	D06708/D05674	41	0.175747
2014 WILLISTON PYT-4	210	2	D13447	GRENORA/TRANSCEND	71	0.0698511
2014 WILLISTON PYT-4	211	2	JOPPA	JOPPA	95	0.151859
2014 WILLISTON PYT-4	212	2	D13193	D06612/TIOGA	5	0.191655
2014 WILLISTON PYT-4	213	2	D13203	D06639/CARPIO	15	0.237352
2014 WILLISTON PYT-4	214	2	D13213	D06639/D06587	25	0.186253
2014 WILLISTON PYT-4	215	2	D13431	GRENORA/TRANSCEND	55	0.0824583
2014 WILLISTON PYT-4	216	2	D13461	DIVIDE/TRANSCEND	85	0.0967948
2014 WILLISTON PYT-4	217	2	D13441	GRENORA/TRANSCEND	65	0.130939
2014 WILLISTON PYT-4	218	2	D13233	D06708/D06065	45	0.203403
2014 WILLISTON PYT-4	219	2	D13223	D06639/D06872	35	0.170663
2014 WILLISTON PYT-4	220	2	D13451	GRENORA/TRANSCEND	75	0.0818118
2014 WILLISTON PYT-4	221	2	D13426	GRENORA/TRANSCEND	50	0.0668139
2014 WILLISTON PYT-4	222	2	D13456	GRENORA/TRANSCEND	80	0.0633156
2014 WILLISTON PYT-4	223	2	D13198	D06639/CARPIO	10	0.206829
2014 WILLISTON PYT-4	224	2	D13228	D06704/D06065	40	0.194204
2014 WILLISTON PYT-4	225	2	D13446	GRENORA/TRANSCEND	70	0.122136
2014 WILLISTON PYT-4	226	2	D13218	D06639/D06708	30	0.251617
2014 WILLISTON PYT-4	227	2	D13466	DIVIDE/TRANSCEND	90	0.0857552
2014 WILLISTON PYT-4	228	2	D13436	GRENORA/TRANSCEND	60	0.0840111
2014 WILLISTON PYT-4	229	2	D13208	D06639/D06528	20	0.223248
2014 WILLISTON PYT-4	230	2	HAURANI	HAURANI	100	0.0892995
2014 WILLISTON PYT-4	231	2	D13227	D06639/D06872	39	0.198152
2014 WILLISTON PYT-4	232	2	D13207	D06639/D06528	19	0.209373
2014 WILLISTON PYT-4	233	2	D13435	GRENORA/TRANSCEND	59	0.0980382
2014 WILLISTON PYT-4	234	2	D13455	GRENORA/TRANSCEND	79	0.0855905
2014 WILLISTON PYT-4	235	2	D13465	DIVIDE/TRANSCEND	89	0.070228
2014 WILLISTON PYT-4	236	2	D13197	D06639/CARPIO	9	0.216536
2014 WILLISTON PYT-4	237	2	STRONGFIELD	STRONGFIELD	99	0.0919806
2014 WILLISTON PYT-4	238	2	D13217	D06639/D06708	29	0.226244
2014 WILLISTON PYT-4	239	2	D13425	GRENORA/TRANSCEND	49	0.0941496
2014 WILLISTON PYT-4	240	2	D13445	GRENORA/TRANSCEND	69	0.0885269
2014 WILLISTON PYT-4	241	2	D13210	D06639/D06587	22	0.251113
2014 WILLISTON PYT-4	242	2	D13230	D06708/D05674	42	0.164294
2014 WILLISTON PYT-4	243	2	D13438	GRENORA/TRANSCEND	62	0.109376
2014 WILLISTON PYT-4	244	2	D13468	DIVIDE/TRANSCEND	92	0.130334
2014 WILLISTON PYT-4	245	2	D13448	GRENORA/TRANSCEND	72	0.0800287
2014 WILLISTON PYT-4	246	2	D13458	DIVIDE/TRANSCEND	82	0.0675247
2014 WILLISTON PYT-4	247	2	D13200	D06639/CARPIO	12	0.246187
2014 WILLISTON PYT-4	248	2	D13190	D06605/D06587	2	0.178831
2014 WILLISTON PYT-4	249	2	D13220	D06639/D06872	32	0.159156
2014 WILLISTON PYT-4	250	2	D13428	GRENORA/TRANSCEND	52	0.0827269
2014 WILLISTON PYT-4	251	2	CARPIO	CARPIO	96	0.237582
2014 WILLISTON PYT-4	252	2	D13432	GRENORA/TRANSCEND	56	0.0858309
2014 WILLISTON PYT-4	253	2	D13442	GRENORA/TRANSCEND	66	0.083409
2014 WILLISTON PYT-4	254	2	D13462	DIVIDE/TRANSCEND	86	0.0710002
2014 WILLISTON PYT-4	255	2	D13224	D06639/D06872	36	0.171998
2014 WILLISTON PYT-4	256	2	D13234	D06708/D06872	46	0.232884
2014 WILLISTON PYT-4	257	2	D13214	D06639/D06587	26	0.250969
2014 WILLISTON PYT-4	258	2	D13204	D06639/CARPIO	16	0.265424
2014 WILLISTON PYT-4	259	2	D13452	GRENORA/TRANSCEND	76	0.0705733
2014 WILLISTON PYT-4	260	2	D13194	D06612/TIOGA	6	0.133477
2014 WILLISTON PYT-4	261	2	D13215	D06639/D06587	27	0.213222
2014 WILLISTON PYT-4	262	2	D13433	GRENORA/TRANSCEND	57	0.0709699
2014 WILLISTON PYT-4	263	2	D13463	DIVIDE/TRANSCEND	87	0.0840776
2014 WILLISTON PYT-4	264	2	D13225	D06639/D06872	37	0.280749
2014 WILLISTON PYT-4	265	2	D13235	D06708/D06872	47	0.200832
2014 WILLISTON PYT-4	266	2	D13453	GRENORA/TRANSCEND	77	0.0998949
2014 WILLISTON PYT-4	267	2	D13195	D06612/TIOGA	7	0.218966
2014 WILLISTON PYT-4	268	2	D13443	GRENORA/TRANSCEND	67	0.09196
2014 WILLISTON PYT-4	269	2	DIVIDE	DIVIDE	97	0.185846
2014 WILLISTON PYT-4	270	2	D13205	D06639/CARPIO	17	0.208842
2014 WILLISTON PYT-4	271	2	D13201	D06639/CARPIO	13	0.219404
2014 WILLISTON PYT-4	272	2	D13211	D06639/D06587	23	0.226221
2014 WILLISTON PYT-4	273	2	D13221	D06639/D06872	33	0.214053
2014 WILLISTON PYT-4	274	2	D13231	D06708/D05745	43	0.147993
2014 WILLISTON PYT-4	275	2	D13469	DIVIDE/TRANSCEND	93	0.0869177
2014 WILLISTON PYT-4	276	2	D13439	GRENORA/TRANSCEND	63	0.0829545
2014 WILLISTON PYT-4	277	2	D13429	GRENORA/TRANSCEND	53	0.0778823
2014 WILLISTON PYT-4	278	2	D13191	D06605/D06587	3	0.211513
2014 WILLISTON PYT-4	279	2	D13459	DIVIDE/TRANSCEND	83	0.0888814
2014 WILLISTON PYT-4	280	2	D13449	GRENORA/TRANSCEND	73	0.0706825
2014 WILLISTON PYT-4	281	2	D13430	GRENORA/TRANSCEND	54	0.120174
2014 WILLISTON PYT-4	282	2	D13212	D06639/D06587	24	0.252073
2014 WILLISTON PYT-4	283	2	D13450	GRENORA/TRANSCEND	74	0.0743111
2014 WILLISTON PYT-4	284	2	D13202	D06639/CARPIO	14	0.248681
2014 WILLISTON PYT-4	285	2	D13232	D06708/D06065	44	0.188151
2014 WILLISTON PYT-4	286	2	D13470	DIVIDE/TRANSCEND	94	0.104646
2014 WILLISTON PYT-4	287	2	D13460	DIVIDE/TRANSCEND	84	0.123008
2014 WILLISTON PYT-4	288	2	D13440	GRENORA/TRANSCEND	64	0.0640605
2014 WILLISTON PYT-4	289	2	D13222	D06639/D06872	34	0.225443
2014 WILLISTON PYT-4	290	2	D13192	D06605/D06587	4	0.16122
2014 WILLISTON PYT-4	291	2	D13206	D06639/D06528	18	0.244054
2014 WILLISTON PYT-4	292	2	D13464	DIVIDE/TRANSCEND	88	0.164667
2014 WILLISTON PYT-4	293	2	D13444	GRENORA/TRANSCEND	68	0.0731575
2014 WILLISTON PYT-4	294	2	D13454	GRENORA/TRANSCEND	78	0.112456
2014 WILLISTON PYT-4	295	2	D13424	GRENORA/TRANSCEND	48	0.0692103
2014 WILLISTON PYT-4	296	2	D13434	GRENORA/TRANSCEND	58	0.0779837
2014 WILLISTON PYT-4	297	2	D13216	D06639/D06587	28	0.224033
2014 WILLISTON PYT-4	298	2	ALKABO	ALKABO	98	0.1773
2014 WILLISTON PYT-4	299	2	D13226	D06639/D06872	38	0.162519
2014 WILLISTON PYT-4	300	2	D13196	D06639/CARPIO	8	0.193213

## Sheet: genotyping population 1
Supplementary Table S1. Validation test for allelism
*Genotyping results of the validation population with D041735 background
Green shaded lines indicate the high Cd genotypes missclassified by the markers
Gray shaded lines indicate the low Cd genotypes missclassified by the markers
red and white shaded lines indicate the genotypes that were correctly classified by markers
LABEL*	TRT	Cell ID	Cell Count	Source	IWB47298	IWB34332	Cd-Mean (LSD 0.01=0.033)	Cd Score
D121045	29	A1	1	D041735/JOPPA	T	C	0.0496339	Low Cd
D121046	30	B1	2	D041735/JOPPA	T	C	0.0539722	Low Cd
D121047	31	C1	3	D041735/JOPPA	C	T	0.055264	Low Cd
D121048	32	D1	4	D041735/JOPPA	T	C	0.0923525	High Cd
D121049	33	E1	5	D041735/JOPPA	T	C	0.0449569	Low Cd
D121050	34	F1	6	D041735/JOPPA	Unknown	C	0.0551924	Low Cd
D121051	35	G1	7	D041735/JOPPA	T	C	0.0398586	Low Cd
D121052	36	H1	8	D041735/JOPPA	T	C	0.0668814	Low Cd
D121053	37	A2	9	D041735/JOPPA	T	C	0.0379822	Low Cd
D121054	38	B2	10	D041735/JOPPA	T	C	0.084253	Low Cd
D121055	39	C2	11	D041735/JOPPA	T	C	0.0542423	Low Cd
D121056	40	D2	12	D041735/JOPPA	T	C	0.0574794	Low Cd
D121057	41	E2	13	D041735/JOPPA	T	C	0.0438303	Low Cd
D121058	42	F2	14	D041735/JOPPA	T	C	0.0727938	Low Cd
D121059	43	G2	15	D041735/JOPPA	T/C	T/C	0.0463893	Low Cd
D121060	44	H2	16	D041735/JOPPA	T	C	0.0676964	Low Cd
D121061	45	A3	17	D041735/JOPPA	T	C	0.0430328	Low Cd
D121062	46	B3	18	D041735/JOPPA	T	C	0.0515475	Low Cd
D121063	47	C3	19	D041735/JOPPA	T	C	0.104709	High Cd
D121065	48	D3	20	D041735/JOPPA	T	C	0.0471349	Low Cd
D121066	49	E3	21	D041735/JOPPA	T	C	0.0727759	Low Cd
D121067	50	F3	22	D041735/JOPPA	C	T	0.0746109	Low Cd
D121068	51	G3	23	D041735/JOPPA	T	C	0.038055	Low Cd
D121069	52	H3	24	D041735/JOPPA	T	C	0.0593542	Low Cd
D121070	53	A4	25	D041735/JOPPA	T	C	0.0918879	High Cd
D121071	54	B4	26	D041735/JOPPA	C	T	0.113577	High Cd
D121072	55	C4	27	D041735/JOPPA	Unknown	C	0.0580031	Low Cd
D121073	56	D4	28	D041735/JOPPA	C	T	0.101952	High Cd
D121074	57	E4	29	D041735/JOPPA	T	C	0.0398592	Low Cd
D121075	58	F4	30	D041735/JOPPA	T	C	0.0429794	Low Cd
D121076	59	G4	31	D041735/JOPPA	C	T	0.0966808	High Cd
D121077	60	H4	32	D041735/JOPPA	T/C	T/C	0.059549	Low Cd
D121078	61	A5	33	D041735/JOPPA	C	T	0.0671695	Low Cd
D121079	62	B5	34	D041735/JOPPA	T	C	0.0493252	Low Cd
D121080	63	C5	35	D041735/JOPPA	T	C	0.0455378	Low Cd
D121081	64	D5	36	D041735/JOPPA	T	C	0.101725	High Cd
D121082	65	E5	37	D041735/JOPPA	C	T	0.10512	High Cd
D121083	66	F5	38	D041735/JOPPA	C	T	0.102745	High Cd
D121084	67	G5	39	D041735/JOPPA	C	T	0.0694953	Low Cd
D121085	68	H5	40	D041735/JOPPA	T	C	0.0388365	Low Cd
D121086	69	A6	41	D041735/JOPPA	T	C	0.0496695	Low Cd
D121087	70	B6	42	D041735/JOPPA	T/C	T/C	0.0403894	Low Cd
D121088	71	C6	43	D041735/JOPPA	T	C	0.0426611	Low Cd
D121089	72	D6	44	D041735/JOPPA	C	T	0.114707	High Cd
D121090	73	E6	45	D041735/JOPPA	C	T	0.0939768	High Cd
D121091	74	F6	46	D041735/JOPPA	T	C	0.0489042	Low Cd
D121092	75	G6	47	D041735/JOPPA	T	C	0.0529558	Low Cd
D121093	76	H6	48	D041735/JOPPA	C	T	0.112179	High Cd
D121094	77	A7	49	D041735/JOPPA	T	C	0.0468219	Low Cd
D121095	78	B7	50	D041735/JOPPA	T	C	0.0581121	Low Cd
D041735	98	previously genotyped			T	C	0.053913	Low Cd
Joppa	100	previously genotyped			C	T	0.13459	High Cd

## Sheet: genotyping population 2
Supplementary Table S1. Validation test for allelism
*Genotyping results of the validation populations with no D041735 background
**Negative means missing data
LABEL*	TRT	Cell ID	Cell Count	Source	IWB47298	IWB34332	Cd-Mean (LSD 0.01=0.030)	Cd Score
D13189	1	C7	51	D06605/D06587	C	T	0.119428	High Cd
D13190	2	D7	52	D06605/D06587	C	T	0.214061	High Cd
D13191	3	E7	53	D06605/D06587	C	T	0.165389	High Cd
D13192	4	F7	54	D06605/D06587	C	T	0.189574	High Cd
D13193	5	G7	55	D06612/TIOGA	C	T	0.153296	High Cd
D13194	6	H7	56	D06612/TIOGA	C	T	0.123286	High Cd
D13195	7	A8	57	D06612/TIOGA	C	T	0.174004	High Cd
D13196	8	B8	58	D06639/CARPIO	C	T	0.184968	High Cd
D13197	9	C8	59	D06639/CARPIO	C	T	0.175598	High Cd
D13198	10	D8	60	D06639/CARPIO	Unknown	T	0.191354	High Cd
D13199	11	E8	61	D06639/CARPIO	C	T	0.162423	High Cd
D13200	12	F8	62	D06639/CARPIO	C	T	0.220301	High Cd
D13201	13	G8	63	D06639/CARPIO	C	T	0.278915	High Cd
D13202	14	H8	64	D06639/CARPIO	C	T	0.217843	High Cd
D13203	15	A9	65	D06639/CARPIO	C	T	0.239505	High Cd
D13204	16	B9	66	D06639/CARPIO	C	T	0.20585	High Cd
D13205	17	C9	67	D06639/CARPIO	C	T	0.196647	High Cd
D13206	18	D9	68	D06639/D06528	C	T	0.218611	High Cd
D13207	19	E9	69	D06639/D06528	C	T	0.206465	High Cd
D13208	20	F9	70	D06639/D06528	C	T	0.222891	High Cd
D13209	21	G9	71	D06639/D06528	C	T	0.203482	High Cd
D13210	22	H9	72	D06639/D06587	C	T	0.169947	High Cd
D13211	23	A10	73	D06639/D06587	C	T	0.220226	High Cd
D13212	24	B10	74	D06639/D06587	C	T	0.197112	High Cd
D13213	25	C10	75	D06639/D06587	Negative**	Negative	0.172001	High Cd
D13214	26	D10	76	D06639/D06587	C	T	0.173441	High Cd
D13215	27	E10	77	D06639/D06587	C	T	0.210025	High Cd
D13216	28	F10	78	D06639/D06587	C	T	0.177667	High Cd
D13217	29	G10	79	D06639/D06708	C	T	0.183125	High Cd
D13218	30	H10	80	D06639/D06708	Unknown	T	0.193341	High Cd
D13219	31	A11	81	D06639/D06708	Unknown	T	0.186153	High Cd
D13220	32	B11	82	D06639/D06872	C	T	0.155786	High Cd
D13221	33	C11	83	D06639/D06872	C	T	0.19041	High Cd
D13222	34	D11	84	D06639/D06872	C	T	0.230358	High Cd
D13223	35	E11	85	D06639/D06872	C	T	0.147144	High Cd
D13224	36	F11	86	D06639/D06872	C	T	0.171325	High Cd
D13225	37	G11	87	D06639/D06872	C	T	0.158324	High Cd
D13226	38	H11	88	D06639/D06872	C	T	0.175288	High Cd
D13227	39	A12	89	D06639/D06872	Negative	Negative	0.154655	High Cd
D13228	40	B12	90	D06704/D06065	C	T	0.190049	High Cd
D13229	41	C12	91	D06708/D05674	C	T	0.219425	High Cd
D13230	42	D12	92	D06708/D05674	Unknown	T	0.166751	High Cd
D13231	43	E12	93	D06708/D05745	C	T	0.143056	High Cd
D13232	44	F12	94	D06708/D06065	Unknown	T	0.187948	High Cd
D13233	45	G12	95	D06708/D06065	C	T	0.248442	High Cd
D13234	46	H12	96	D06708/D06872	C	T	0.207684	High Cd
D13235	47	A1	1	D06708/D06872	C	T	0.225405	High Cd
D13424	48	B1	2	GRENORA/TRANSCEND	C	T	0.0694585	Low Cd
D13425	49	C1	3	GRENORA/TRANSCEND	C	T	0.094608	Low Cd
D13426	50	D1	4	GRENORA/TRANSCEND	C	T	0.0880691	Low Cd
D13427	51	E1	5	GRENORA/TRANSCEND	C	T	0.0905685	Low Cd
D13428	52	F1	6	GRENORA/TRANSCEND	Unknown	T	0.067117	Low Cd
D13429	53	G1	7	GRENORA/TRANSCEND	C	T	0.0613518	Low Cd
D13430	54	H1	8	GRENORA/TRANSCEND	C	T	0.0992069	Low Cd
D13431	55	A2	9	GRENORA/TRANSCEND	C	T	0.0687965	Low Cd
D13432	56	B2	10	GRENORA/TRANSCEND	C	T	0.0747626	Low Cd
D13433	57	C2	11	GRENORA/TRANSCEND	C	T	0.0725257	Low Cd
D13434	58	D2	12	GRENORA/TRANSCEND	C	T	0.0759266	Low Cd
D13435	59	E2	13	GRENORA/TRANSCEND	C	T	0.0699839	Low Cd
D13436	60	F2	14	GRENORA/TRANSCEND	C	T	0.056561	Low Cd
D13437	61	G2	15	GRENORA/TRANSCEND	C	T	0.0797018	Low Cd
D13438	62	H2	16	GRENORA/TRANSCEND	C	T	0.133636	High Cd
D13439	63	A3	17	GRENORA/TRANSCEND	C	T	0.0881399	Low Cd
D13440	64	B3	18	GRENORA/TRANSCEND	Unknown	T	0.0860591	Low Cd
D13441	65	C3	19	GRENORA/TRANSCEND	C	T	0.105502	Low Cd
D13442	66	D3	20	GRENORA/TRANSCEND	C	T	0.0832878	Low Cd
D13443	67	E3	21	GRENORA/TRANSCEND	C	T	0.0888344	Low Cd
D13444	68	F3	22	GRENORA/TRANSCEND	Unknown	T	0.0884981	Low Cd
D13445	69	G3	23	GRENORA/TRANSCEND	C	T	0.0837987	Low Cd
D13446	70	H3	24	GRENORA/TRANSCEND	C	T	0.0884832	Low Cd
D13447	71	A4	25	GRENORA/TRANSCEND	C	T	0.0647817	Low Cd
D13448	72	B4	26	GRENORA/TRANSCEND	C	Unknown	0.0683278	Low Cd
D13449	73	C4	27	GRENORA/TRANSCEND	Unknown	T	0.0693108	Low Cd
D13450	74	D4	28	GRENORA/TRANSCEND	Unknown	T	0.0686821	Low Cd
D13451	75	E4	29	GRENORA/TRANSCEND	C	T	0.0815512	Low Cd
D13452	76	F4	30	GRENORA/TRANSCEND	C	T	0.067448	Low Cd
D13453	77	G4	31	GRENORA/TRANSCEND	Unknown	T	0.0950814	Low Cd
D13454	78	H4	32	GRENORA/TRANSCEND	C	T	0.104024	Low Cd
D13455	79	A5	33	GRENORA/TRANSCEND	Unknown	T	0.0882322	Low Cd
D13456	80	B5	34	GRENORA/TRANSCEND	C	T	0.0746019	Low Cd
D13457	81	C5	35	DIVIDE/TRANSCEND	C	T	0.0596711	Low Cd
D13458	82	D5	36	DIVIDE/TRANSCEND	Unknown	T	0.0545967	Low Cd
D13459	83	E5	37	DIVIDE/TRANSCEND	Unknown	T	0.070927	Low Cd
D13460	84	F5	38	DIVIDE/TRANSCEND	Negative	Negative	0.0975611	Low Cd
D13461	85	G5	39	DIVIDE/TRANSCEND	C	T	0.090054	Low Cd
D13462	86	H5	40	DIVIDE/TRANSCEND	C	T	0.0541974	Low Cd
D13463	87	A6	41	DIVIDE/TRANSCEND	C	T	0.0595196	Low Cd
D13464	88	B6	42	DIVIDE/TRANSCEND	C	T	0.0940689	Low Cd
D13465	89	C6	43	DIVIDE/TRANSCEND	C	T	0.0533599	Low Cd
D13466	90	D6	44	DIVIDE/TRANSCEND	Unknown	T	0.0700882	Low Cd
D13467	91	E6	45	DIVIDE/TRANSCEND	C	T	0.0726219	Low Cd
D13468	92	F6	46	DIVIDE/TRANSCEND	C	T	0.115165	Low Cd
D13469	93	G6	47	DIVIDE/TRANSCEND	C	T	0.0621455	Low Cd
D13470	94	H6	48	DIVIDE/TRANSCEND	C	T	0.0932248	Low Cd
JOPPA	95	A7	49	JOPPA	C	T	0.134302	High Cd
CARPIO	96	B7	50	CARPIO	C	T	0.193185	High Cd
DIVIDE	97	C7	51	DIVIDE	C	T	0.175949	High Cd
ALKABO	98	D7	52	ALKABO	C	T	0.194711	High Cd
STRONGFIELD	99	E7	53	STRONGFIELD	C	T	0.0809573	Low Cd
HAURANI	100	F7	54	HAURANI	C	T	0.0736861	Low Cd
