# Supplementary material for: Identification and Validation of a New Source of Low Grain Cadmium Accumulation in Durum Wheat
Source: G3 (Bethesda). 2018 Jan 19;8(3):923–32. doi: 10.1534/g3.117.300370 (PMC5844312; doi:10.1534/g3.117.300370)
Supplement: Supplementary file 3 [file 923TableS2.xlsx]

## Sheet: segregation of flanked markers
Supplementary Table S3. Segregation of flanking markers in the population derived from D041735(BB) × Divide (AA)
* Green shaded lines indicate the genotypes misclassified by the markers
RIL no.	IWB47298	IWB34332	Langdon Cd ppm	Prosper Cd ppm	mean ppm
	"C" for low and "T" for high Cd	"T" for low and "C" for high Cd
4	BB (TT)	BB (CC)	0.0219938	0.168559	0.0952763
17	BB (TT)	BB (CC)	0.0283004	0.137557	0.0829287
144	BB (TT)	BB (CC)	0.0300189	0.159312	0.0946656
187	BB (TT)	BB (CC)	0.0301557	0.144075	0.0871153
78	BB (TT)	BB (CC)	0.0303994	0.134414	0.0824067
94	BB (TT)	BB (CC)	0.0304829	0.147704	0.0890933
22	BB (TT)	BB (CC)	0.0304835	0.132542	0.0815126
8	BB (TT)	BB (CC)	0.0305058	0.163384	0.0969449
158	BB (TT)	BB (CC)	0.0306884	0.16585	0.0982692
117	BB (TT)	BB (CC)	0.0307069	0.167287	0.0989968
121	BB (TT)	BB (CC)	0.0315889	0.208706	0.120147
29	BB (TT)	BB (CC)	0.0316751	0.207053	0.119364
31	BB (TT)	BB (CC)	0.031744	0.164283	0.0980137
185	BB (TT)	BB (CC)	0.0319777	0.125158	0.0785677
24	BB (TT)	BB (CC)	0.0332615	0.0926728	0.0629671
99	BB (TT)	BB (CC)	0.033532	0.16283	0.0981808
113	BB (TT)	BB (CC)	0.0336379	0.186835	0.110237
178	BB (TT)	BB (CC)	0.033885	0.1768	0.105342
32	BB (TT)	BB (CC)	0.0339555	0.231728	0.132842
85	BB (TT)	BB (CC)	0.0341187	0.134496	0.0843075
116	BB (TT)	BB (CC)	0.034124	0.198634	0.116379
188	BB (TT)	BB (CC)	0.0341425	0.161827	0.0979847
118	BB (TT)	BB (CC)	0.0345297	0.18653	0.11053
143	BB (TT)	BB (CC)	0.0346202	0.130113	0.0823665
48	BB (TT)	BB (CC)	0.034635	0.170291	0.102463
167	BB (TT)	BB (CC)	0.0352345	0.162276	0.0987551
123	AA (CC)	AA (TT)	0.0352349	0.179504	0.107369
145	BB (TT)	BB (CC)	0.0352547	0.175862	0.105558
23	BB (TT)	BB (CC)	0.0353675	0.152517	0.0939423
115	BB (TT)	BB (CC)	0.0354938	0.184876	0.110185
10	BB (TT)	BB (CC)	0.0357746	0.244582	0.140178
87	BB (TT)	BB (CC)	0.0358649	0.142865	0.0893649
89	BB (TT)	BB (CC)	0.0360537	0.150368	0.0932107
103	BB (TT)	BB (CC)	0.0362589	0.146766	0.0915122
101	BB (TT)	BB (CC)	0.0363128	0.225245	0.130779
86	BB (TT)	BB (CC)	0.0365404	0.140116	0.0883283
131	BB (TT)	BB (CC)	0.0366989	0.164774	0.100736
34	BB (TT)	BB (CC)	0.0371273	0.219463	0.128295
66	BB (TT)	BB (CC)	0.0376141	0.107714	0.0726639
172	BB (TT)	BB (CC)	0.03767	0.156058	0.0968642
166	BB (TT)	BB (CC)	0.0384845	0.238028	0.138256
70	BB (TT)	BB (CC)	0.0385517	0.152327	0.0954392
57	AA (CC)	AA (TT)	0.0385643	0.153976	0.0962704
119	BB (TT)	BB (CC)	0.0387298	0.160922	0.0998256
80	BB (TT)	BB (CC)	0.0393032	0.295519	0.167411
159	BB (TT)	BB (CC)	0.0393482	0.176655	0.108002
125	BB (TT)	BB (CC)	0.0394388	0.168108	0.103773
67	BB (TT)	BB (CC)	0.0395517	0.117357	0.0784545
46	BB (TT)	BB (CC)	0.0396293	0.192209	0.115919
47	BB (TT)	BB (CC)	0.0400807	0.198803	0.119442
95	BB (TT)	BB (CC)	0.0401875	0.152236	0.0962119
181	BB (TT)	BB (CC)	0.0402169	0.193524	0.116871
61	BB (TT)	BB (CC)	0.0404382	0.151018	0.0957282
26	BB (TT)	BB (CC)	0.040474	0.148916	0.0946952
13	BB (TT)	BB (CC)	0.040598	0.165201	0.102899
184	BB (TT)	BB (CC)	0.0406633	0.1759	0.108282
11	BB (TT)	BB (CC)	0.0407881	0.237456	0.139122
171	BB (TT)	BB (CC)	0.0408447	0.130017	0.0854309
65	BB (TT)	BB (CC)	0.0409451	0.115407	0.0781761
36	BB (TT)	BB (CC)	0.0411458	0.142465	0.0918056
44	BB (TT)	BB (CC)	0.0413952	0.183629	0.112512
42	BB (TT)	BB (CC)	0.0415527	0.186427	0.11399
154	BB (TT)	BB (CC)	0.0415637	0.174717	0.10814
174	BB (TT)	BB (CC)	0.0420637	0.196056	0.11906
45	BB (TT)	BB (CC)	0.0439362	0.184023	0.11398
16	BB (TT)	BB (CC)	0.0441088	0.145987	0.0950479
83	BB (TT)	BB (CC)	0.0454939	0.326314	0.185904
105	BB (TT)	BB (CC)	0.0455417	0.163573	0.104557
129	BB (TT)	BB (CC)	0.0458131	0.196255	0.121034
25	BB (TT)	BB (CC)	0.0458461	0.163651	0.104749
104	BB (TT)	BB (CC)	0.0464171	0.175421	0.110919
109	BB (TT)	BB (CC)	0.0469447	0.150293	0.0986189
41	BB (TT)	BB (CC)	0.0475586	0.18328	0.115419
91	BB (TT)	BB (CC)	0.0477066	0.152077	0.0998917
50	AA (CC)	AA (TT)	0.0496166	0.346091	0.197854
146	BB (TT)	BB (CC)	0.0501813	0.300873	0.175527
141	BB (TT)	BB (CC)	0.0503725	0.154797	0.102585
161	BB (TT)	BB (CC)	0.0523935	0.218909	0.135651
7	BB (TT)	BB (CC)	0.055158	0.206475	0.130817
139	AA (CC)	AA (TT)	0.0551603	0.228374	0.141767
28	BB (TT)	BB (CC)	0.055261	0.194644	0.124953
15	AA (CC)	AA (TT)	0.0570558	0.210654	0.133855
19	BB (TT)	BB (CC)	0.0583017	0.198049	0.128175
107	BB (TT)	BB (CC)	0.0583144	0.227591	0.142953
69	BB (TT)	BB (CC)	0.0584189	0.199789	0.129104
170	BB (TT)	BB (CC)	0.0619331	0.125846	0.0938897
73	AA (CC)	AA (TT)	0.066425	0.290069	0.178247
58	AA (CC)	AA (TT)	0.066466	0.106704	0.086585
138	BB (TT)	BB (CC)	0.0666221	0.17741	0.122016
1	BB (TT)	BB (CC)	0.0719796	0.249385	0.160682
72	BB (TT)	BB (CC)	0.0733154	0.182605	0.12796
177	BB (TT)	BB (CC)	0.0737502	0.196744	0.135247
168	AA (CC)	AA (TT)	0.081772	0.453125	0.267448
75	AA (CC)	AA (TT)	0.0859548	0.309707	0.197831
176	BB (TT)	BB (CC)	0.0865694	0.211134	0.148852
56	AA (CC)	AA (TT)	0.0876614	0.418389	0.253025
122	AA (CC)	AA (TT)	0.0878083	0.419595	0.253702
88	AA (CC)	AA (TT)	0.0889528	0.322182	0.205568
148	AA (CC)	AA (TT)	0.0893505	0.287136	0.188243
20	AA (CC)	AA (TT)	0.090172	0.268524	0.179348
43	AA (CC)	AA (TT)	0.0905378	0.460967	0.275752
173	AA (CC)	AA (TT)	0.0929442	0.369321	0.231133
180	AA (CC)	AA (TT)	0.094312	0.311886	0.203099
156	BB (TT)	BB (CC)	0.094585	0.172383	0.133484
82	AA (CC)	AA (TT)	0.0949639	0.314244	0.204604
81	AA (CC)	AA (TT)	0.095743	0.385884	0.240813
92	AA (CC)	AA (TT)	0.0967461	0.300403	0.198575
130	AA (CC)	AA (TT)	0.0972063	0.405154	0.25118
93	AA (CC)	AA (TT)	0.09905	0.334502	0.216776
64	AA (CC)	AA (TT)	0.0992145	0.276781	0.187998
38	AA (CC)	AA (TT)	0.099709	0.368146	0.233928
153	AA (CC)	AA (TT)	0.0997338	0.319424	0.209579
163	AA (CC)	AA (TT)	0.100118	0.364709	0.232414
140	AA (CC)	AA (TT)	0.100828	0.328359	0.214594
102	BB (TT)	BB (CC)	0.101254	0.318149	0.209701
98	AA (CC)	AA (TT)	0.101284	0.36343	0.232357
9	AA (CC)	AA (TT)	0.101611	0.399222	0.250417
40	AA (CC)	AA (TT)	0.102039	0.450417	0.276228
68	AA (CC)	AA (TT)	0.102866	0.333651	0.218258
90	AA (CC)	AA (TT)	0.102965	0.317592	0.210279
151	AA (CC)	AA (TT)	0.103807	0.382037	0.242922
51	AA (CC)	AA (TT)	0.104349	0.358477	0.231413
164	AA (CC)	AA (TT)	0.104414	0.474025	0.28922
114	AA (CC)	AA (TT)	0.104729	0.340458	0.222594
37	AA (CC)	AA (TT)	0.105855	0.48576	0.295807
49	AA (CC)	AA (TT)	0.107002	0.39492	0.250961
162	AA (CC)	AA (TT)	0.107304	0.406427	0.256866
150	AA (CC)	AA (TT)	0.107622	0.344026	0.225824
54	AA (CC)	AA (TT)	0.107745	0.510837	0.309291
18	AA (CC)	AA (TT)	0.108483	0.297012	0.202747
3	AA (CC)	AA (TT)	0.109096	0.384753	0.246925
155	AA (CC)	AA (TT)	0.109198	0.35427	0.231734
14	AA (CC)	AA (TT)	0.109269	0.310477	0.209873
60	AA (CC)	AA (TT)	0.110548	0.303027	0.206787
186	AA (CC)	AA (TT)	0.110944	0.262788	0.186866
111	AA (CC)	AA (TT)	0.111301	0.282006	0.196653
152	AA (CC)	AA (TT)	0.111673	0.334966	0.223319
53	AA (CC)	AA (TT)	0.112188	0.445406	0.278797
33	AA (CC)	AA (TT)	0.113469	0.402637	0.258053
108	AA (CC)	AA (TT)	0.113986	0.378548	0.246267
134	AA (CC)	AA (TT)	0.114407	0.337255	0.225831
100	AA (CC)	AA (TT)	0.114719	0.299195	0.206957
132	AA (CC)	AA (TT)	0.114931	0.485941	0.300436
63	AA (CC)	AA (TT)	0.115054	0.372689	0.243871
30	AA (CC)	AA (TT)	0.115273	0.291419	0.203346
128	BB (TT)	BB (CC)	0.115493	0.389495	0.252494
52	AA (CC)	AA (TT)	0.116049	0.414676	0.265363
169	AA (CC)	AA (TT)	0.116137	0.422201	0.269169
79	AA (CC)	AA (TT)	0.116973	0.376337	0.246655
137	AA (CC)	AA (TT)	0.117094	0.359415	0.238254
175	AA (CC)	AA (TT)	0.117287	0.28866	0.202973
5	AA (CC)	AA (TT)	0.118486	0.424426	0.271456
133	BB (TT)	BB (CC)	0.118592	0.406103	0.262347
71	AA (CC)	AA (TT)	0.11917	0.376156	0.247663
142	AA (CC)	AA (TT)	0.119444	0.269736	0.19459
21	AA (CC)	AA (TT)	0.119451	0.34999	0.234721
110	AA (CC)	AA (TT)	0.119806	0.401327	0.260567
27	AA (CC)	AA (TT)	0.119832	0.334777	0.227305
160	AA (CC)	AA (TT)	0.119979	0.419804	0.269891
74	AA (CC)	AA (TT)	0.120458	0.381959	0.251208
96	AA (CC)	AA (TT)	0.12152	0.317289	0.219404
55	AA (CC)	AA (TT)	0.121624	0.381155	0.25139
97	AA (CC)	AA (TT)	0.121897	0.39195	0.256923
183	AA (CC)	AA (TT)	0.122243	0.416012	0.269127
147	AA (CC)	AA (TT)	0.122319	0.40638	0.26435
62	AA (CC)	AA (TT)	0.122352	0.405187	0.26377
39	AA (CC)	AA (TT)	0.12331	0.31704	0.220175
124	AA (CC)	AA (TT)	0.123513	0.476299	0.299906
182	AA (CC)	AA (TT)	0.123802	0.394187	0.258994
6	AA (CC)	AA (TT)	0.124177	0.444452	0.284315
76	AA (CC)	AA (TT)	0.124294	0.443702	0.283998
127	AA (CC)	AA (TT)	0.1245	0.358353	0.241427
12	AA (CC)	AA (TT)	0.12457	0.454886	0.289728
35	AA (CC)	AA (TT)	0.125355	0.383984	0.254669
112	AA (CC)	AA (TT)	0.12582	0.338517	0.232168
2	AA (CC)	AA (TT)	0.126341	0.40726	0.2668
77	AA (CC)	AA (TT)	0.127496	0.448854	0.288175
59	BB (TT)	BB (CC)	0.128093	0.304018	0.216055
126	AA (CC)	AA (TT)	0.131769	0.431447	0.281608
157	AA (CC)	AA (TT)	0.131804	0.249293	0.190549
179	AA (CC)	AA (TT)	0.13367	0.360932	0.247301
84	AA (CC)	AA (TT)	0.135259	0.337687	0.236473
135	AA (CC)	AA (TT)	0.138225	0.370224	0.254225
136	AA (CC)	AA (TT)	0.139336	0.421075	0.280205
149	AA (CC)	AA (TT)	0.140601	0.324491	0.232546
165	AA (CC)	AA (TT)	0.14781	0.395887	0.271848
