# Supplementary material for: Identification and Validation of a New Source of Low Grain Cadmium Accumulation in Durum Wheat
Source: G3 (Bethesda). 2018 Jan 19;8(3):923–32. doi: 10.1534/g3.117.300370 (PMC5844312; doi:10.1534/g3.117.300370)
Supplement: Supplementary file 4 [file 923TableS3.xlsx]

## Sheet: Summary of the SNPs linkage Map
Supplementary Table S2. Summary of linkage map with removed redundant markers
* removed redundant markers
			Marker Name*	Chromosome	Position	Genotypes same as parent 1	Genotypes same as F1	Genotypes same as parent 2	Missing genotypes	Chi-Square	Pr>ChiSq
1	1	1	IWA4292	1A	0	98	0	88	0	0.5376	0.4634
2	2	2	IWB40349	1A	1.2	100	0	85	1	1.2162	0.2701
3	3	3	IWB57831	1A	2.1	100	0	85	1	1.2162	0.2701
4	4	4	IWB10042	1A	2.4	96	0	86	4	0.5495	0.4585
5	5	5	IWB56058	1A	3.1	97	0	86	3	0.6612	0.4161
6	6	6	IWB30576	1A	3.6	95	0	87	4	0.3516	0.5532
7	7	7	IWB39171	1A	4.5	95	0	91	0	0.086	0.7693
8	8	8	IWB70213	1A	5.2	95	0	87	4	0.3516	0.5532
9	9	9	IWA3934	1A	6.3	98	0	86	2	0.7826	0.3763
10	10	10	IWB12736	1A	7.1	95	0	85	6	0.5556	0.4561
11	11	11	IWB7216	1A	7.7	95	0	85	6	0.5556	0.4561
12	12	12	IWB43239	1A	10.7	92	0	94	0	0.0215	0.8834
13	13	13	IWB11547	1A	34.1	85	0	91	10	0.2045	0.6511
14	14	14	IWB27332	1A	34.4	87	0	91	8	0.0899	0.7643
15	15	15	IWB28402	1A	35	85	0	91	10	0.2045	0.6511
16	16	16	IWB45451	1A	35.6	93	0	92	1	0.0054	0.9414
17	17	17	IWB439	1A	38.7	87	0	90	9	0.0508	0.8216
18	18	18	IWB27098	1A	39.8	90	0	87	9	0.0508	0.8216
19	19	19	IWB2101	1A	40.5	92	0	86	8	0.2022	0.6529
20	20	20	IWB53520	1A	41.6	91	0	89	6	0.0222	0.8815
21	21	21	IWB47390	1A	42	90	0	95	1	0.1351	0.7132
22	22	22	IWA7639	1A	42.3	91	0	87	8	0.0899	0.7643
23	23	23	IWB42109	1A	42.8	94	0	85	7	0.4525	0.5011
24	24	24	IWB45399	1A	43.3	94	0	91	1	0.0486	0.8254
25	25	25	IWB1137	1A	43.7	91	0	91	4	0	1
26	26	26	IWB56553	1A	45.5	98	0	86	2	0.7826	0.3763
27	27	27	IWB11161	1A	45.9	92	0	87	7	0.1397	0.7086
28	28	28	IWB31771	1A	47.4	94	0	85	7	0.4525	0.5011
29	29	29	IWB7289	1A	47.8	93	0	86	7	0.2737	0.6008
30	30	30	IWB65422	1A	52.3	95	0	89	2	0.1957	0.6583
31	31	31	IWB8121	1A	55.5	96	0	85	5	0.6685	0.4136
32	32	32	IWB13639	1A	93.2	89	0	95	2	0.1957	0.6583
33	33	33	IWB58474	1A	94.6	93	0	91	2	0.0217	0.8828
34	34	34	IWB73690	1A	94.9	94	0	91	1	0.0486	0.8254
35	35	35	IWB42798	1A	95.2	88	0	90	8	0.0225	0.8808
36	36	36	IWB61091	1A	96.5	93	0	90	3	0.0492	0.8245
37	37	37	IWB64453	1A	97.9	88	0	96	2	0.3478	0.5553
38	38	38	IWA2317	1A	103.1	94	0	92	0	0.0215	0.8834
39	39	39	IWB41745	1A	103.4	93	0	93	0	0	1
40	40	40	IWA3089	1A	104.5	88	0	92	6	0.0889	0.7656
41	41	41	IWA1559	1A	104.9	89	0	91	6	0.0222	0.8815
42	42	42	IWB58886	1A	106.4	89	0	97	0	0.3441	0.5575
43	43	43	IWB60174	1A	106.7	88	0	98	0	0.5376	0.4634
44	44	44	IWB59699	1A	108.6	85	0	95	6	0.5556	0.4561
45	45	45	IWB9141	1A	109.1	83	0	97	6	1.0889	0.2967
46	46	46	IWB59763	1A	109.9	84	0	102	0	1.7419	0.1869
47	47	47	IWA8523	1A	110.2	83	0	103	0	2.1505	0.1425
48	48	48	IWA2327	1A	110.5	82	0	104	0	2.6022	0.1067
49	49	49	IWB34872	1A	112	82	0	98	6	1.4222	0.233
50	50	50	IWB65431	1A	112.4	83	0	96	7	0.9441	0.3312
51	51	51	IWB10491	1A	112.7	84	0	96	6	0.8	0.3711
52	52	52	IWB31545	1A	114.6	81	0	100	5	1.9945	0.1579
53	53	53	IWB22896	1A	116.5	81	0	99	6	1.8	0.1797
54	54	54	IWB75215	1A	117	81	0	99	6	1.8	0.1797
55	1	1	IWB9291	1B-1	0	98	0	82	6	1.4222	0.233
56	2	2	IWB26242	1B-1	26.7	98	0	82	6	1.4222	0.233
57	3	3	IWB47630	1B-1	27.8	98	0	86	2	0.7826	0.3763
58	4	4	IWB70675	1B-1	28.1	96	0	83	7	0.9441	0.3312
59	5	5	IWB10487	1B-1	43.1	85	0	100	1	1.2162	0.2701
60	6	6	IWB34618	1B-1	43.4	86	0	100	0	1.0538	0.3046
61	7	7	IWB63847	1B-1	43.9	87	0	98	1	0.6541	0.4187
62	8	8	IWB16228	1B-1	44.2	89	0	97	0	0.3441	0.5575
63	9	9	IWB51732	1B-1	44.5	88	0	98	0	0.5376	0.4634
64	10	10	IWB21123	1B-1	62.6	72	0	104	10	5.8182	0.0159
65	11	11	IWB71717	1B-1	63.5	85	0	101	0	1.3763	0.2407
66	12	12	IWB26008	1B-1	63.8	85	0	91	10	0.2045	0.6511
67	13	13	IWB57547	1B-1	64.1	84	0	102	0	1.7419	0.1869
68	14	14	IWB11880	1B-1	64.7	85	0	90	11	0.1429	0.7055
69	15	15	IWB71997	1B-1	66	87	0	86	13	0.0058	0.9394
70	16	16	IWB31782	1B-1	66.3	88	0	86	12	0.023	0.8795
71	17	17	IWB31638	1B-1	66.6	89	0	97	0	0.3441	0.5575
72	18	18	IWB72599	1B-1	67.1	87	0	99	0	0.7742	0.3789
73	19	19	IWB43593	1B-1	67.4	88	0	97	1	0.4378	0.5082
74	20	20	IWB69007	1B-1	68.1	86	0	88	12	0.023	0.8795
75	21	21	IWB12547	1B-1	68.4	87	0	86	13	0.0058	0.9394
76	22	22	IWB68449	1B-1	69.8	87	0	86	13	0.0058	0.9394
77	23	23	IWB71872	1B-1	70.1	86	0	87	13	0.0058	0.9394
78	24	24	IWB12367	1B-1	70.7	88	0	86	12	0.023	0.8795
79	25	25	IWA5348	1B-1	73.1	91	0	95	0	0.086	0.7693
80	26	26	IWB9703	1B-1	73.5	88	0	89	9	0.0056	0.9401
81	27	27	IWA5561	1B-1	76.2	90	0	95	1	0.1351	0.7132
82	28	28	IWB5590	1B-1	76.7	92	0	84	10	0.3636	0.5465
83	29	29	IWB5511	1B-1	77	91	0	87	8	0.0899	0.7643
84	30	30	IWB60937	1B-1	77.5	92	0	93	1	0.0054	0.9414
85	31	31	IWB28554	1B-1	78.6	91	0	88	7	0.0503	0.8226
86	32	32	IWB27767	1B-1	78.9	90	0	89	7	0.0056	0.9404
87	33	33	IWB60913	1B-1	79.2	91	0	87	8	0.0899	0.7643
88	34	34	IWB44100	1B-1	79.5	90	0	90	6	0	1
89	35	35	IWB45877	1B-1	80.6	94	0	92	0	0.0215	0.8834
90	36	36	IWB11412	1B-1	81.9	94	0	84	8	0.5618	0.4535
91	37	37	IWB38741	1B-1	82.8	89	0	87	10	0.0227	0.8802
92	38	38	IWB67838	1B-1	85.1	91	0	89	6	0.0222	0.8815
93	39	39	IWB69973	1B-1	85.5	90	0	88	8	0.0225	0.8808
94	40	40	IWB72645	1B-1	85.8	95	0	88	3	0.2678	0.6048
95	41	41	IWB47136	1B-1	86.3	97	0	89	0	0.3441	0.5575
96	42	42	IWB35581	1B-1	86.8	91	0	87	8	0.0899	0.7643
97	43	43	IWB9969	1B-1	87.1	91	0	88	7	0.0503	0.8226
98	44	44	IWB14999	1B-1	87.4	92	0	86	8	0.2022	0.6529
99	45	45	IWB47412	1B-1	87.9	91	0	86	9	0.1412	0.707
100	46	46	IWB72533	1B-1	88.2	90	0	87	9	0.0508	0.8216
101	47	47	IWA3587	1B-1	89	90	0	86	10	0.0909	0.763
102	48	48	IWA1109	1B-1	89.3	90	0	86	10	0.0909	0.763
103	49	49	IWA6063	1B-1	90.9	88	0	88	10	0	1
104	50	50	IWB57404	1B-1	92.8	93	0	86	7	0.2737	0.6008
105	51	51	IWB36017	1B-1	94.7	89	0	85	12	0.092	0.7617
106	52	52	IWB69082	1B-1	95.5	93	0	87	6	0.2	0.6547
107	53	53	IWB69081	1B-1	95.8	99	0	87	0	0.7742	0.3789
108	54	54	IWB73732	1B-1	97.7	96	0	90	0	0.1935	0.66
109	55	55	IWB37118	1B-1	98.5	93	0	92	1	0.0054	0.9414
110	56	56	IWB58817	1B-1	98.8	94	0	92	0	0.0215	0.8834
111	57	57	IWB43961	1B-1	99.1	84	0	92	10	0.3636	0.5465
112	58	58	IWB15892	1B-1	99.4	95	0	84	7	0.676	0.411
113	1	1	IWB72606	1B-2	0	98	0	87	1	0.6541	0.4187
114	2	2	IWB18556	1B-2	0.3	98	0	87	1	0.6541	0.4187
115	3	3	IWB57790	1B-2	5.2	100	0	86	0	1.0538	0.3046
116	4	4	IWB6443	1B-2	5.7	100	0	86	0	1.0538	0.3046
117	5	5	IWA2064	1B-2	6	100	0	85	1	1.2162	0.2701
118	6	6	IWB57106	1B-2	6.3	101	0	84	1	1.5622	0.2113
119	7	7	IWB68408	1B-2	6.6	98	0	83	5	1.2431	0.2649
120	8	8	IWB53690	1B-2	7.1	102	0	82	2	2.1739	0.1404
121	9	9	IWB73429	1B-2	7.6	103	0	83	0	2.1505	0.1425
122	10	10	IWB73492	1B-2	9.2	106	0	78	2	4.2609	0.039
123	11	11	IWB66195	1B-2	9.7	107	0	79	0	4.2151	0.0401
124	12	12	IWB31836	1B-2	10	107	0	78	1	4.5459	0.033
125	13	13	IWB73698	1B-2	18.3	114	0	70	2	10.5217	0.0012
126	14	14	IWB56939	1B-2	18.6	105	0	70	11	7	0.0082
127	15	15	IWA8543	1B-2	19.4	113	0	73	0	8.6022	0.0034
128	16	16	IWB27173	1B-2	19.7	113	0	73	0	8.6022	0.0034
129	17	17	IWB67997	1B-2	20	112	0	74	0	7.7634	0.0053
130	18	18	IWB8004	1B-2	20.3	113	0	70	3	10.1038	0.0015
131	19	19	IWB3140	1B-2	20.6	112	0	73	1	8.2216	0.0041
132	20	20	IWB73737	1B-2	20.9	108	0	71	7	7.648	0.0057
133	21	21	IWB68906	1B-2	22.3	108	0	78	0	4.8387	0.0278
134	22	22	IWB73133	1B-2	22.6	107	0	77	2	4.8913	0.027
135	23	23	IWB31694	1B-2	22.9	108	0	77	1	5.1946	0.0227
136	24	24	IWB7686	1B-2	24	107	0	75	4	5.6264	0.0177
137	25	25	IWB69408	1B-2	24.3	109	0	75	2	6.2826	0.0122
138	26	26	IWB40255	1B-2	25.1	110	0	74	2	7.0435	0.008
139	27	27	IWB13172	1B-2	25.4	107	0	74	5	6.0166	0.0142
140	28	28	IWB31174	1B-2	28.2	110	0	76	0	6.2151	0.0127
141	29	29	IWB40483	1B-2	28.5	111	0	75	0	6.9677	0.0083
142	30	30	IWB43860	1B-2	29.4	110	0	72	4	7.9341	0.0049
143	31	31	IWB48895	1B-2	30.9	108	0	77	1	5.1946	0.0227
144	32	32	IWB22618	1B-2	33.4	110	0	76	0	6.2151	0.0127
145	33	33	IWB13853	1B-2	45.6	107	0	74	5	6.0166	0.0142
146	34	34	IWB72918	1B-2	46.2	107	0	74	5	6.0166	0.0142
147	35	35	IWB36253	1B-2	49.1	109	0	76	1	5.8865	0.0153
148	36	36	IWB73820	1B-2	53.4	114	0	68	4	11.6264	0.0007
149	1	1	IWA6391	2A-1	0	80	0	100	6	2.2222	0.136
150	2	2	IWB4787	2A-1	2.5	79	0	96	11	1.6514	0.1988
151	3	3	IWB49560	2A-1	2.8	90	0	96	0	0.1935	0.66
152	4	4	IWB65498	2A-1	3.7	80	0	95	11	1.2857	0.2568
153	5	5	IWA7736	2A-1	4.3	88	0	97	1	0.4378	0.5082
154	6	6	IWB49411	2A-1	4.6	79	0	97	10	1.8409	0.1748
155	7	7	IWB1831	2A-1	5.1	90	0	95	1	0.1351	0.7132
156	8	8	IWB11442	2A-1	8.8	80	0	102	4	2.6593	0.1029
157	9	9	IWB71860	2A-1	9.6	78	0	97	11	2.0629	0.1509
158	10	10	IWB73230	2A-1	10.7	78	0	97	11	2.0629	0.1509
159	11	11	IWB9098	2A-1	11.4	75	0	86	25	0.7516	0.386
160	12	12	IWB1879	2A-1	13.1	87	0	95	4	0.3516	0.5532
161	13	13	IWB40677	2A-1	14.5	82	0	103	1	2.3838	0.1226
162	14	14	IWB72720	2A-1	15	83	0	103	0	2.1505	0.1425
163	15	15	IWB73231	2A-1	16.4	78	0	108	0	4.8387	0.0278
164	16	16	IWB66735	2A-1	17.5	77	0	102	7	3.4916	0.0617
165	17	17	IWB47995	2A-1	35.1	79	0	106	1	3.9405	0.0471
166	18	18	IWB21110	2A-1	36.7	85	0	95	6	0.5556	0.4561
167	19	19	IWB72376	2A-1	37.3	88	0	97	1	0.4378	0.5082
168	20	20	IWB72377	2A-1	37.6	83	0	98	5	1.2431	0.2649
169	1	1	IWB3177	2A-2	0	92	0	92	2	0	1
170	2	2	IWB13965	2A-2	0.5	92	0	89	5	0.0497	0.8235
171	3	3	IWB66894	2A-2	1.1	97	0	68	21	5.097	0.024
172	1	1	IWA7671	2A-3	0	87	0	99	0	0.7742	0.3789
173	2	2	IWB61157	2A-3	0.5	89	0	96	1	0.2649	0.6068
174	3	3	IWB7413	2A-3	3.9	84	0	93	9	0.4576	0.4987
175	4	4	IWB25650	2A-3	4.2	86	0	100	0	1.0538	0.3046
176	5	5	IWB72339	2A-3	5	84	0	95	7	0.676	0.411
177	6	6	IWB72840	2A-3	5.9	85	0	93	8	0.3596	0.5488
178	7	7	IWB55114	2A-3	7.8	85	0	93	8	0.3596	0.5488
179	8	8	IWB61824	2A-3	9.4	93	0	91	2	0.0217	0.8828
180	9	9	IWB26131	2A-3	9.9	88	0	91	7	0.0503	0.8226
181	10	10	IWB9423	2A-3	10.4	94	0	90	2	0.087	0.7681
182	11	11	IWB50532	2A-3	10.7	96	0	90	0	0.1935	0.66
183	12	12	IWB6990	2A-3	14.4	43	0	93	50	18.3824	0
184	13	13	IWB69400	2A-3	14.8	88	0	91	7	0.0503	0.8226
185	1	1	IWB45671	2B-1	0	117	0	69	0	12.3871	0.0004
186	2	2	IWA3407	2B-1	1.4	122	0	64	0	18.086	0
187	3	3	IWB7407	2B-1	1.9	117	0	63	6	16.2	0.0001
188	4	4	IWB49736	2B-1	2.4	117	0	66	3	14.2131	0.0002
189	5	5	IWB66352	2B-1	19	76	0	107	3	5.2514	0.0219
190	6	6	IWB9321	2B-1	20.3	77	0	58	51	2.6741	0.102
191	7	7	IWB44632	2B-1	20.9	77	0	103	6	3.7556	0.0526
192	8	8	IWB25258	2B-1	26.5	75	0	111	0	6.9677	0.0083
193	9	9	IWB44104	2B-1	27.2	74	0	111	1	7.4	0.0065
194	10	10	IWB57388	2B-1	27.9	75	0	109	2	6.2826	0.0122
195	11	11	IWB2281	2B-1	28.5	77	0	106	3	4.5956	0.0321
196	12	12	IWB24809	2B-1	28.9	74	0	103	9	4.7514	0.0293
197	13	13	IWB55737	2B-1	29.3	76	0	107	3	5.2514	0.0219
198	14	14	IWB4294	2B-1	29.6	77	0	107	2	4.8913	0.027
199	15	15	IWB48525	2B-1	30.3	79	0	104	3	3.4153	0.0646
200	16	16	IWB59944	2B-1	31.1	74	0	107	5	6.0166	0.0142
201	17	17	IWB63279	2B-1	32.5	74	0	109	3	6.694	0.0097
202	18	18	IWB32198	2B-1	32.9	73	0	102	11	4.8057	0.0284
203	19	19	IWB43881	2B-1	33.2	73	0	104	9	5.4294	0.0198
204	20	20	IWA2304	2B-1	34.3	74	0	104	8	5.0562	0.0245
205	21	21	IWB23032	2B-1	34.8	74	0	107	5	6.0166	0.0142
206	22	22	IWB50507	2B-1	35.9	77	0	106	3	4.5956	0.0321
207	23	23	IWB23330	2B-1	36.6	80	0	104	2	3.1304	0.0768
208	24	24	IWB41460	2B-1	37.3	82	0	103	1	2.3838	0.1226
209	25	25	IWA3589	2B-1	38.4	78	0	103	5	3.453	0.0631
210	26	26	IWB8390	2B-1	42	70	0	108	8	8.1124	0.0044
211	27	27	IWA749	2B-1	42.3	70	0	107	9	7.7345	0.0054
212	28	28	IWB32606	2B-1	43.4	69	0	110	7	9.3911	0.0022
213	29	29	IWB71847	2B-1	44.5	65	0	116	5	14.3702	0.0002
214	30	30	IWB73192	2B-1	80.6	93	0	89	4	0.0879	0.7668
215	31	31	IWB14095	2B-1	96.1	104	0	77	5	4.0276	0.0448
216	32	32	IWA3868	2B-1	96.4	106	0	76	4	4.9451	0.0262
217	33	33	IWB27894	2B-1	96.7	104	0	81	1	2.8595	0.0908
218	34	34	IWB72843	2B-1	98.3	105	0	81	0	3.0968	0.0784
219	35	35	IWB73975	2B-1	98.6	106	0	75	5	5.3094	0.0212
220	36	36	IWB49277	2B-1	98.9	105	0	76	5	4.6464	0.0311
221	37	37	IWB68807	2B-1	100	105	0	80	1	3.3784	0.0661
222	38	38	IWA8083	2B-1	100.5	106	0	79	1	3.9405	0.0471
223	39	39	IWB72086	2B-1	100.8	107	0	74	5	6.0166	0.0142
224	40	40	IWB35359	2B-1	102.7	114	0	65	7	13.4134	0.0003
225	41	41	IWB49735	2B-1	103.2	112	0	74	0	7.7634	0.0053
226	42	42	IWB55712	2B-1	103.5	110	0	65	11	11.5714	0.0007
227	43	43	IWB60907	2B-1	104.3	110	0	76	0	6.2151	0.0127
228	44	44	IWB72350	2B-1	104.6	104	0	77	5	4.0276	0.0448
229	45	45	IWB72502	2B-1	107.9	100	0	81	5	1.9945	0.1579
230	46	46	IWB31001	2B-1	108.8	101	0	80	5	2.4365	0.1185
231	47	47	IWB36550	2B-1	109.1	100	0	81	5	1.9945	0.1579
232	48	48	IWB22043	2B-1	109.4	104	0	82	0	2.6022	0.1067
233	49	49	IWB40265	2B-1	109.7	98	0	82	6	1.4222	0.233
234	50	50	IWB7738	2B-1	110.6	98	0	82	6	1.4222	0.233
235	51	51	IWA4673	2B-1	111.8	98	0	88	0	0.5376	0.4634
236	52	52	IWB74844	2B-1	112.1	98	0	84	4	1.0769	0.2994
237	53	53	IWB3877	2B-1	112.4	99	0	81	6	1.8	0.1797
238	54	54	IWB72894	2B-1	112.7	100	0	81	5	1.9945	0.1579
239	55	55	IWB36919	2B-1	113	101	0	80	5	2.4365	0.1185
240	56	56	IWB2380	2B-1	114.3	100	0	85	1	1.2162	0.2701
241	57	57	IWB63879	2B-1	114.9	98	0	88	0	0.5376	0.4634
242	58	58	IWB32327	2B-1	115.2	99	0	82	5	1.5967	0.2064
243	59	59	IWB73543	2B-1	115.5	100	0	85	1	1.2162	0.2701
244	60	60	IWB57072	2B-1	116.3	100	0	81	5	1.9945	0.1579
245	61	61	IWB62688	2B-1	118.2	99	0	87	0	0.7742	0.3789
246	62	62	IWB56098	2B-1	126.2	99	0	82	5	1.5967	0.2064
247	63	63	IWB63569	2B-1	129.3	101	0	83	2	1.7609	0.1845
248	64	64	IWB10327	2B-1	130.1	102	0	81	3	2.4098	0.1206
249	65	65	IWA3924	2B-1	131.2	99	0	83	4	1.4066	0.2356
250	1	1	IWB35840	2B-2	0	85	0	94	7	0.4525	0.5011
251	2	2	IWB4424	2B-2	0.3	87	0	93	6	0.2	0.6547
252	3	3	IWB28722	2B-2	2.2	86	0	93	7	0.2737	0.6008
253	4	4	IWA7996	2B-2	5.9	84	0	102	0	1.7419	0.1869
254	5	5	IWB10282	2B-2	7.5	83	0	96	7	0.9441	0.3312
255	6	6	IWB37873	2B-2	7.8	82	0	98	6	1.4222	0.233
256	7	7	IWA7279	2B-2	8.1	83	0	99	4	1.4066	0.2356
257	8	8	IWB67759	2B-2	8.6	83	0	103	0	2.1505	0.1425
258	9	9	IWB67765	2B-2	10.2	83	0	96	7	0.9441	0.3312
259	10	10	IWA2874	2B-2	10.7	88	0	97	1	0.4378	0.5082
260	11	11	IWB67251	2B-2	11	89	0	96	1	0.2649	0.6068
261	12	12	IWB32293	2B-2	35.3	82	0	99	5	1.5967	0.2064
262	13	13	IWB2482	2B-2	35.6	88	0	98	0	0.5376	0.4634
263	14	14	IWB29591	2B-2	35.9	87	0	98	1	0.6541	0.4187
264	15	15	IWB73085	2B-2	36.2	87	0	98	1	0.6541	0.4187
265	16	16	IWA1324	2B-2	36.7	88	0	97	1	0.4378	0.5082
266	17	17	IWB64936	2B-2	37	89	0	97	0	0.3441	0.5575
267	18	18	IWB21063	2B-2	47.9	120	0	64	2	17.0435	0
268	19	19	IWB59762	2B-2	56.4	95	0	89	2	0.1957	0.6583
269	20	20	IWA4658	2B-2	56.7	95	0	90	1	0.1351	0.7132
270	21	21	IWB75040	2B-2	57	95	0	91	0	0.086	0.7693
271	22	22	IWB64956	2B-2	57.5	97	0	89	0	0.3441	0.5575
272	23	23	IWB11987	2B-2	58.2	93	0	91	2	0.0217	0.8828
273	24	24	IWB23478	2B-2	58.5	94	0	91	1	0.0486	0.8254
274	25	25	IWB14135	2B-2	58.8	93	0	91	2	0.0217	0.8828
275	26	26	IWB32256	2B-2	59.5	92	0	91	3	0.0055	0.9411
276	27	27	IWB55153	2B-2	59.8	93	0	90	3	0.0492	0.8245
277	28	28	IWB62759	2B-2	60.1	93	0	93	0	0	1
278	29	29	IWA746	2B-2	60.9	93	0	90	3	0.0492	0.8245
279	30	30	IWB70506	2B-2	67.3	88	0	94	4	0.1978	0.6565
280	1	1	IWB7003	3A-1	0	83	0	98	5	1.2431	0.2649
281	2	2	IWB60693	3A-1	0.3	85	0	97	4	0.7912	0.3737
282	3	3	IWB10377	3A-1	0.7	82	0	98	6	1.4222	0.233
283	4	4	IWB63794	3A-1	1.3	86	0	94	6	0.3556	0.551
284	5	5	IWB50548	3A-1	1.9	84	0	101	1	1.5622	0.2113
285	6	6	IWB29389	3A-1	2.5	83	0	100	3	1.5792	0.2089
286	7	7	IWB29131	3A-1	7.6	84	0	98	4	1.0769	0.2994
287	8	8	IWB43889	3A-1	8.2	85	0	99	2	1.0652	0.302
288	9	9	IWB57247	3A-1	8.5	88	0	98	0	0.5376	0.4634
289	10	10	IWB40001	3A-1	20.7	87	0	98	1	0.6541	0.4187
290	11	11	IWB73311	3A-1	21.2	87	0	98	1	0.6541	0.4187
291	12	12	IWB18995	3A-1	26.1	80	0	100	6	2.2222	0.136
292	13	13	IWB73640	3A-1	53.2	93	0	84	9	0.4576	0.4987
293	14	14	IWA4675	3A-1	53.5	93	0	91	2	0.0217	0.8828
294	15	15	IWB29885	3A-1	55.4	102	0	83	1	1.9514	0.1624
295	16	16	IWA5067	3A-1	55.7	92	0	85	9	0.2768	0.5988
296	17	17	IWA2069	3A-1	65.4	96	0	75	15	2.5789	0.1083
297	18	18	IWB14697	3A-1	65.7	96	0	74	16	2.8471	0.0915
298	19	19	IWB49649	3A-1	66.6	110	0	75	1	6.6216	0.0101
299	20	20	IWB7938	3A-1	70.3	96	0	89	1	0.2649	0.6068
300	21	21	IWA1308	3A-1	70.8	96	0	89	1	0.2649	0.6068
301	22	22	IWB27368	3A-1	75.7	100	0	75	11	3.5714	0.0588
302	23	23	IWB35157	3A-1	76	100	0	85	1	1.2162	0.2701
303	24	24	IWA5617	3A-1	78.5	97	0	88	1	0.4378	0.5082
304	25	25	IWB40301	3A-1	79.2	79	0	80	27	0.0063	0.9368
305	26	26	IWB49539	3A-1	81.3	97	0	78	11	2.0629	0.1509
306	27	27	IWA536	3A-1	83.7	98	0	77	11	2.52	0.1124
307	28	28	IWB65513	3A-1	95.8	89	0	97	0	0.3441	0.5575
308	29	29	IWB56927	3A-1	96.1	90	0	96	0	0.1935	0.66
309	30	30	IWB71639	3A-1	98.9	100	0	86	0	1.0538	0.3046
310	31	31	IWB66938	3A-1	100.8	89	0	87	10	0.0227	0.8802
311	32	32	IWA1982	3A-1	102.4	87	0	89	10	0.0227	0.8802
312	33	33	IWB12173	3A-1	105.2	87	0	89	10	0.0227	0.8802
313	34	34	IWB69427	3A-1	105.5	85	0	95	6	0.5556	0.4561
314	35	35	IWB49486	3A-1	125.9	93	0	92	1	0.0054	0.9414
315	36	36	IWA1462	3A-1	127.1	93	0	90	3	0.0492	0.8245
316	37	37	IWA2649	3A-1	127.5	94	0	89	3	0.1366	0.7117
317	38	38	IWB20268	3A-1	127.8	94	0	88	4	0.1978	0.6565
318	39	39	IWA3078	3A-1	131.1	94	0	87	5	0.2707	0.6029
319	40	40	IWB72993	3A-1	132	94	0	87	5	0.2707	0.6029
320	41	41	IWB9778	3A-1	134.4	91	0	90	5	0.0055	0.9407
321	42	42	IWB23583	3A-1	136.8	88	0	93	5	0.1381	0.7102
322	43	43	IWB11155	3A-1	137.1	90	0	93	3	0.0492	0.8245
323	44	44	IWB6793	3A-1	137.9	89	0	94	3	0.1366	0.7117
324	45	45	IWB23609	3A-1	140	91	0	92	3	0.0055	0.9411
325	46	46	IWB8499	3A-1	140.9	90	0	91	5	0.0055	0.9407
326	47	47	IWB50229	3A-1	141.2	93	0	92	1	0.0054	0.9414
327	48	48	IWB43455	3A-1	145.5	89	0	97	0	0.3441	0.5575
328	49	49	IWB7317	3A-1	176	99	0	81	6	1.8	0.1797
329	50	50	IWA3111	3A-1	176.3	99	0	86	1	0.9135	0.3392
330	51	51	IWB20248	3A-1	176.8	99	0	82	5	1.5967	0.2064
331	52	52	IWB2973	3A-1	177.1	98	0	83	5	1.2431	0.2649
332	53	53	IWB73102	3A-1	178.5	95	0	85	6	0.5556	0.4561
333	54	54	IWB22148	3A-1	179.4	94	0	91	1	0.0486	0.8254
334	55	55	IWB30806	3A-1	180.3	96	0	90	0	0.1935	0.66
335	56	56	IWB8043	3A-1	180.7	96	0	84	6	0.8	0.3711
336	57	57	IWB40420	3A-1	181.1	95	0	91	0	0.086	0.7693
337	58	58	IWB72394	3A-1	181.8	95	0	85	6	0.5556	0.4561
338	59	59	IWB41338	3A-1	182.9	98	0	87	1	0.6541	0.4187
339	60	60	IWB57769	3A-1	183.7	95	0	88	3	0.2678	0.6048
340	61	61	IWB46039	3A-1	184.2	97	0	89	0	0.3441	0.5575
341	62	62	IWA2518	3A-1	184.5	97	0	87	2	0.5435	0.461
342	63	63	IWB68916	3A-1	185.5	96	0	85	5	0.6685	0.4136
343	64	64	IWB12566	3A-1	185.8	97	0	85	4	0.7912	0.3737
344	65	65	IWB5927	3A-1	186.1	97	0	85	4	0.7912	0.3737
345	66	66	IWB63289	3A-1	186.7	97	0	85	4	0.7912	0.3737
346	67	67	IWB12516	3A-1	187.9	96	0	85	5	0.6685	0.4136
347	68	68	IWB31321	3A-1	192.2	98	0	80	8	1.8202	0.1773
348	69	69	IWA6395	3A-1	192.6	98	0	87	1	0.6541	0.4187
349	70	70	IWB56532	3A-1	235.6	90	0	89	7	0.0056	0.9404
350	71	71	IWB25665	3A-1	235.9	96	0	89	1	0.2649	0.6068
351	72	72	IWB10331	3A-1	236.7	91	0	89	6	0.0222	0.8815
352	73	73	IWB35582	3A-1	237.5	92	0	87	7	0.1397	0.7086
353	74	74	IWB35035	3A-1	238.3	92	0	94	0	0.0215	0.8834
354	1	1	IWB152	3A-2	0	91	0	90	5	0.0055	0.9407
355	2	2	IWB48069	3A-2	20	87	0	92	7	0.1397	0.7086
356	3	3	IWB39004	3A-2	20.6	91	0	90	5	0.0055	0.9407
357	4	4	IWA4311	3A-2	20.9	87	0	89	10	0.0227	0.8802
358	5	5	IWB65503	3A-2	22.2	89	0	90	7	0.0056	0.9404
359	6	6	IWB72077	3A-2	22.5	97	0	89	0	0.3441	0.5575
360	7	7	IWB24432	3A-2	22.8	96	0	89	1	0.2649	0.6068
361	8	8	IWB7224	3A-2	23.1	88	0	91	7	0.0503	0.8226
362	9	9	IWB71566	3A-2	29.7	97	0	88	1	0.4378	0.5082
363	10	10	IWB52090	3A-2	30.5	89	0	90	7	0.0056	0.9404
364	1	1	IWB74974	3B	0	98	0	81	7	1.6145	0.2039
365	2	2	IWB52910	3B	1.1	95	0	83	8	0.809	0.3684
366	3	3	IWB41429	3B	1.4	99	0	82	5	1.5967	0.2064
367	4	4	IWB5790	3B	1.7	95	0	83	8	0.809	0.3684
368	5	5	IWB8883	3B	2	96	0	82	8	1.1011	0.294
369	6	6	IWB69146	3B	2.7	100	0	85	1	1.2162	0.2701
370	7	7	IWB12046	3B	3	100	0	84	2	1.3913	0.2382
371	8	8	IWB53328	3B	3.3	93	0	87	6	0.2	0.6547
372	9	9	IWB63635	3B	3.6	98	0	86	2	0.7826	0.3763
373	10	10	IWB10842	3B	5.5	93	0	86	7	0.2737	0.6008
374	11	11	IWB47165	3B	5.8	94	0	87	5	0.2707	0.6029
375	12	12	IWB25566	3B	7.2	95	0	91	0	0.086	0.7693
376	13	13	IWB8755	3B	8.3	97	0	82	7	1.257	0.2622
377	14	14	IWA1702	3B	9.4	95	0	91	0	0.086	0.7693
378	15	15	IWA5202	3B	9.7	96	0	89	1	0.2649	0.6068
379	16	16	IWB9999	3B	10.2	96	0	86	4	0.5495	0.4585
380	17	17	IWB70488	3B	11.7	98	0	85	3	0.9235	0.3366
381	18	18	IWA5203	3B	12.1	99	0	84	3	1.2295	0.2675
382	19	19	IWB10973	3B	12.4	95	0	85	6	0.5556	0.4561
383	20	20	IWB72762	3B	13.2	92	0	88	6	0.0889	0.7656
384	21	21	IWB73269	3B	13.5	92	0	90	4	0.022	0.8821
385	22	22	IWB12932	3B	13.9	94	0	91	1	0.0486	0.8254
386	23	23	IWB38860	3B	14.6	92	0	94	0	0.0215	0.8834
387	24	24	IWB32683	3B	15.1	92	0	92	2	0	1
388	25	25	IWB13827	3B	15.4	92	0	90	4	0.022	0.8821
389	26	26	IWB39782	3B	20.9	92	0	90	4	0.022	0.8821
390	27	27	IWB11765	3B	22.8	93	0	84	9	0.4576	0.4987
391	28	28	IWB74007	3B	23.3	97	0	89	0	0.3441	0.5575
392	29	29	IWB72604	3B	24.9	96	0	85	5	0.6685	0.4136
393	30	30	IWB35494	3B	25.5	103	0	81	2	2.6304	0.1048
394	31	31	IWB67002	3B	27.8	96	0	86	4	0.5495	0.4585
395	32	32	IWB7760	3B	32	93	0	87	6	0.2	0.6547
396	33	33	IWB1757	3B	54.4	87	0	90	9	0.0508	0.8216
397	34	34	IWB6987	3B	65.9	96	0	84	6	0.8	0.3711
398	35	35	IWB20561	3B	67.4	94	0	84	8	0.5618	0.4535
399	36	36	IWB42995	3B	68.6	100	0	83	3	1.5792	0.2089
400	37	37	IWB9531	3B	68.9	104	0	82	0	2.6022	0.1067
401	38	38	IWB74747	3B	70	98	0	80	8	1.8202	0.1773
402	39	39	IWB47974	3B	70.3	105	0	81	0	3.0968	0.0784
403	40	40	IWB62071	3B	71.8	99	0	84	3	1.2295	0.2675
404	41	41	IWB61987	3B	73.3	95	0	90	1	0.1351	0.7132
405	42	42	IWB9673	3B	73.8	97	0	81	8	1.4382	0.2304
406	43	43	IWB7343	3B	74.1	97	0	81	8	1.4382	0.2304
407	44	44	IWA747	3B	76.8	88	0	88	10	0	1
408	45	45	IWB2551	3B	77.1	88	0	91	7	0.0503	0.8226
409	46	46	IWA3726	3B	81.3	87	0	93	6	0.2	0.6547
410	47	47	IWB25735	3B	84.4	87	0	91	8	0.0899	0.7643
411	48	48	IWB27337	3B	85.1	85	0	100	1	1.2162	0.2701
412	49	49	IWB45903	3B	87.3	84	0	94	8	0.5618	0.4535
413	50	50	IWB44056	3B	88.1	87	0	91	8	0.0899	0.7643
414	51	51	IWB7234	3B	88.4	86	0	92	8	0.2022	0.6529
415	52	52	IWB73215	3B	121.6	70	0	111	5	9.2873	0.0023
416	53	53	IWB67009	3B	122.7	73	0	113	0	8.6022	0.0034
417	54	54	IWB56881	3B	123.5	73	0	109	4	7.1209	0.0076
418	55	55	IWB21829	3B	127.4	75	0	110	1	6.6216	0.0101
419	56	56	IWB42559	3B	128	76	0	107	3	5.2514	0.0219
420	57	57	IWB39915	3B	128.7	75	0	107	4	5.6264	0.0177
421	58	58	IWB59348	3B	129.4	79	0	107	0	4.2151	0.0401
422	59	59	IWB27759	3B	130	76	0	107	3	5.2514	0.0219
423	60	60	IWB22605	3B	133	78	0	105	3	3.9836	0.0459
424	61	61	IWB59336	3B	133.5	81	0	104	1	2.8595	0.0908
425	62	62	IWB28150	3B	133.8	77	0	105	4	4.3077	0.0379
426	63	63	IWB11493	3B	136	78	0	105	3	3.9836	0.0459
427	64	64	IWB71876	3B	136.7	78	0	105	3	3.9836	0.0459
428	65	65	IWA6493	3B	137.4	78	0	106	2	4.2609	0.039
429	66	66	IWB72040	3B	137.7	78	0	106	2	4.2609	0.039
430	67	67	IWB71096	3B	180.6	78	0	102	6	3.2	0.0736
431	68	68	IWA4600	3B	183.1	73	0	113	0	8.6022	0.0034
432	69	69	IWB68475	3B	190.7	79	0	102	5	2.9227	0.0873
433	70	70	IWB7789	3B	191.2	80	0	101	5	2.4365	0.1185
434	71	71	IWA7938	3B	218.4	90	0	96	0	0.1935	0.66
435	72	72	IWB33031	3B	225	88	0	98	0	0.5376	0.4634
436	73	73	IWB43450	3B	225.3	87	0	99	0	0.7742	0.3789
437	74	74	IWB54249	3B	226.4	87	0	99	0	0.7742	0.3789
438	1	1	IWB19265	4A-1	0	87	0	92	7	0.1397	0.7086
439	2	2	IWB34516	4A-2	2.7	92	0	85	9	0.2768	0.5988
440	3	3	IWB12955	4A-2	0	81	0	101	4	2.1978	0.1382
441	4	4	IWB71738	4A-2	0.3	82	0	100	4	1.7802	0.1821
442	5	5	IWB25253	4A-2	0.6	81	0	101	4	2.1978	0.1382
443	6	6	IWB6376	4A-2	0.9	80	0	101	5	2.4365	0.1185
444	7	7	IWB29840	4A-2	5.3	71	0	115	0	10.4086	0.0013
445	8	8	IWB34257	4A-2	6.7	69	0	111	6	9.8	0.0017
446	9	9	IWB2658	4A-2	35.4	81	0	99	6	1.8	0.1797
447	10	10	IWB48750	4A-2	36	81	0	99	6	1.8	0.1797
448	11	11	IWB6183	4A-2	36.3	82	0	99	5	1.5967	0.2064
449	12	12	IWB58891	4A-2	38.3	79	0	100	7	2.4637	0.1165
450	13	13	IWB48435	4A-2	44.5	75	0	105	6	5	0.0253
451	14	14	IWB26429	4A-2	45.9	72	0	108	6	7.2	0.0073
452	15	15	IWB68425	4A-2	46.7	71	0	109	6	8.0222	0.0046
453	16	16	IWB59450	4A-2	48.4	68	0	111	7	10.3296	0.0013
454	1	1	IWB67748	4A-3	0	91	0	85	10	0.2045	0.6511
455	2	2	IWB68606	4A-3	0.3	97	0	87	2	0.5435	0.461
456	3	3	IWB73808	4A-3	0.9	91	0	85	10	0.2045	0.6511
457	4	4	IWB39715	4A-3	1.7	92	0	88	6	0.0889	0.7656
458	5	5	IWB45540	4A-3	3.2	90	0	89	7	0.0056	0.9404
459	6	6	IWB45076	4A-3	3.5	89	0	95	2	0.1957	0.6583
460	7	7	IWB73459	4A-3	3.8	88	0	96	2	0.3478	0.5553
461	8	8	IWB1483	4A-3	4.1	88	0	91	7	0.0503	0.8226
462	9	9	IWB46927	4A-3	4.9	87	0	98	1	0.6541	0.4187
463	10	10	IWB10131	4A-3	5.6	88	0	92	6	0.0889	0.7656
464	11	11	IWB51337	4A-3	8	88	0	90	8	0.0225	0.8808
465	12	12	IWB9780	4A-3	8.7	88	0	94	4	0.1978	0.6565
466	13	13	IWB36479	4A-3	9	90	0	94	2	0.087	0.7681
467	14	14	IWB5747	4A-3	10.6	86	0	96	4	0.5495	0.4585
468	15	15	IWB55487	4A-3	10.9	86	0	100	0	1.0538	0.3046
469	16	16	IWB12512	4A-3	11.4	88	0	98	0	0.5376	0.4634
470	17	17	IWB73328	4A-3	11.9	83	0	91	12	0.3678	0.5442
471	18	18	IWB1382	4A-3	12.2	91	0	87	8	0.0899	0.7643
472	19	19	IWB9407	4A-3	12.7	89	0	91	6	0.0222	0.8815
473	20	20	IWB11271	4A-3	13.5	90	0	95	1	0.1351	0.7132
474	21	21	IWA6989	4A-3	14.3	93	0	89	4	0.0879	0.7668
475	22	22	IWB9204	4A-3	14.9	90	0	92	4	0.022	0.8821
476	23	23	IWB24206	4A-3	16.2	98	0	88	0	0.5376	0.4634
477	24	24	IWB24207	4A-3	16.7	98	0	88	0	0.5376	0.4634
478	25	25	IWB42429	4A-3	17	90	0	89	7	0.0056	0.9404
479	26	26	IWB62437	4A-3	17.3	96	0	89	1	0.2649	0.6068
480	27	27	IWB46911	4A-3	17.8	95	0	88	3	0.2678	0.6048
481	28	28	IWB61171	4A-3	18.1	99	0	86	1	0.9135	0.3392
482	29	29	IWB73322	4A-3	18.9	90	0	88	8	0.0225	0.8808
483	30	30	IWB73325	4A-3	19.3	93	0	60	33	7.1176	0.0076
484	31	31	IWB34733	4A-3	22.8	91	0	90	5	0.0055	0.9407
485	32	32	IWB74482	4A-3	23.1	90	0	90	6	0	1
486	33	33	IWB63979	4A-3	23.4	94	0	90	2	0.087	0.7681
487	34	34	IWB60692	4A-3	24.2	89	0	92	5	0.0497	0.8235
488	35	35	IWB23401	4A-3	24.5	90	0	94	2	0.087	0.7681
489	36	36	IWA8598	4A-3	24.8	88	0	95	3	0.2678	0.6048
490	37	37	IWB57683	4A-3	26.1	89	0	92	5	0.0497	0.8235
491	38	38	IWB63976	4A-3	26.4	89	0	93	4	0.0879	0.7668
492	39	39	IWB42068	4A-3	26.7	90	0	96	0	0.1935	0.66
493	40	40	IWB19550	4A-3	27.8	88	0	95	3	0.2678	0.6048
494	41	41	IWB71809	4A-3	28.1	89	0	92	5	0.0497	0.8235
495	42	42	IWB1158	4A-3	29.2	92	0	89	5	0.0497	0.8235
496	43	43	IWB19596	4A-3	29.7	91	0	91	4	0	1
497	44	44	IWB28358	4A-3	30.5	89	0	97	0	0.3441	0.5575
498	45	45	IWB49711	4A-3	31.2	90	0	91	5	0.0055	0.9407
499	46	46	IWB9157	4A-3	31.9	89	0	90	7	0.0056	0.9404
500	47	47	IWB41334	4A-3	33.3	93	0	93	0	0	1
501	48	48	IWA5265	4A-3	33.6	92	0	94	0	0.0215	0.8834
502	49	49	IWB42674	4A-3	33.9	86	0	95	5	0.4475	0.5035
503	50	50	IWB73724	4A-3	34.2	87	0	94	5	0.2707	0.6029
504	51	51	IWB71765	4A-3	34.5	92	0	93	1	0.0054	0.9414
505	52	52	IWB18514	4A-3	35.1	88	0	94	4	0.1978	0.6565
506	53	53	IWB73202	4A-3	35.4	89	0	94	3	0.1366	0.7117
507	54	54	IWB44962	4A-3	36.3	87	0	96	3	0.4426	0.5059
508	55	55	IWB71695	4A-3	36.6	87	0	94	5	0.2707	0.6029
509	56	56	IWB61552	4A-3	36.9	86	0	100	0	1.0538	0.3046
510	57	57	IWB26452	4A-3	37.2	85	0	96	5	0.6685	0.4136
511	58	58	IWB72384	4A-3	37.5	84	0	93	9	0.4576	0.4987
512	1	1	IWB66857	4B	0	88	0	98	0	0.5376	0.4634
513	2	2	IWB13107	4B	44.2	88	0	91	7	0.0503	0.8226
514	3	3	IWB73302	4B	67.8	92	0	88	6	0.0889	0.7656
515	4	4	IWB69587	4B	68.4	93	0	89	4	0.0879	0.7668
516	5	5	IWB72765	4B	68.7	92	0	88	6	0.0889	0.7656
517	6	6	IWB66413	4B	69	93	0	87	6	0.2	0.6547
518	7	7	IWA4916	4B	73.9	89	0	95	2	0.1957	0.6583
519	8	8	IWB73830	4B	74.2	90	0	88	8	0.0225	0.8808
520	9	9	IWB23940	4B	74.5	89	0	96	1	0.2649	0.6068
521	10	10	IWB8567	4B	84.7	90	0	93	3	0.0492	0.8245
522	11	11	IWB57047	4B	85.3	89	0	94	3	0.1366	0.7117
523	12	12	IWB29236	4B	86.1	88	0	97	1	0.4378	0.5082
524	13	13	IWB11611	4B	86.6	91	0	92	3	0.0055	0.9411
525	14	14	IWB69705	4B	87.4	92	0	94	0	0.0215	0.8834
526	15	15	IWB68259	4B	88.2	94	0	89	3	0.1366	0.7117
527	16	16	IWB2459	4B	88.6	91	0	80	15	0.7076	0.4002
528	17	17	IWB72508	4B	89	90	0	92	4	0.022	0.8821
529	18	18	IWB72465	4B	89.5	89	0	94	3	0.1366	0.7117
530	19	19	IWB36179	4B	90	89	0	95	2	0.1957	0.6583
531	20	20	IWB15003	4B	91.1	94	0	92	0	0.0215	0.8834
532	21	21	IWA58	4B	91.4	94	0	91	1	0.0486	0.8254
533	22	22	IWB61779	4B	116.4	99	0	80	7	2.0168	0.1556
534	23	23	IWB60052	4B	116.7	102	0	81	3	2.4098	0.1206
535	24	24	IWB57254	4B	156.9	105	0	81	0	3.0968	0.0784
536	25	25	IWB8229	4B	158.8	98	0	88	0	0.5376	0.4634
537	1	1	IWB19879	5A-1	0	95	0	89	2	0.1957	0.6583
538	2	2	IWB65889	5A-1	0.3	96	0	89	1	0.2649	0.6068
539	3	3	IWB71133	5A-1	1.1	89	0	92	5	0.0497	0.8235
540	1	1	IWB72774	5A-2	0	98	0	81	7	1.6145	0.2039
541	2	2	IWA5538	5A-2	3.8	108	0	77	1	5.1946	0.0227
542	3	3	IWB65663	5A-2	4.6	103	0	78	5	3.453	0.0631
543	4	4	IWB72022	5A-2	4.9	104	0	76	6	4.3556	0.0369
544	5	5	IWB73160	5A-2	8.6	110	0	74	2	7.0435	0.008
545	6	6	IWB28350	5A-2	13.9	104	0	80	2	3.1304	0.0768
546	7	7	IWB66385	5A-2	14.4	104	0	82	0	2.6022	0.1067
547	8	8	IWB7986	5A-2	16.6	103	0	74	9	4.7514	0.0293
548	9	9	IWB43473	5A-2	16.9	113	0	73	0	8.6022	0.0034
549	10	10	IWB1581	5A-2	17.9	71	0	74	41	0.0621	0.8033
550	11	11	IWB8340	5A-2	18.4	101	0	76	9	3.5311	0.0602
551	12	12	IWB36274	5A-2	18.9	104	0	76	6	4.3556	0.0369
552	13	13	IWB73735	5A-2	19.2	99	0	77	10	2.75	0.0973
553	14	14	IWB21005	5A-2	19.5	98	0	78	10	2.2727	0.1317
554	15	15	IWB25997	5A-2	20.1	100	0	76	10	3.2727	0.0704
555	16	16	IWA2926	5A-2	20.4	107	0	75	4	5.6264	0.0177
556	17	17	IWB72315	5A-2	22.3	102	0	83	1	1.9514	0.1624
557	18	18	IWB65257	5A-2	22.9	100	0	83	3	1.5792	0.2089
558	19	19	IWA2892	5A-2	24.2	101	0	83	2	1.7609	0.1845
559	20	20	IWA5330	5A-2	24.5	102	0	82	2	2.1739	0.1404
560	21	21	IWB63304	5A-2	25.7	100	0	74	12	3.8851	0.0487
561	22	22	IWA850	5A-2	26.9	101	0	73	12	4.5057	0.0338
562	23	23	IWB72732	5A-2	30.3	100	0	75	11	3.5714	0.0588
563	24	24	IWB26864	5A-2	36.9	102	0	76	8	3.7978	0.0513
564	25	25	IWB67358	5A-2	38.5	103	0	81	2	2.6304	0.1048
565	26	26	IWB57148	5A-2	38.8	102	0	83	1	1.9514	0.1624
566	27	27	IWB73108	5A-2	58.9	92	0	83	11	0.4629	0.4963
567	28	28	IWB68679	5A-2	59.5	90	0	86	10	0.0909	0.763
568	29	29	IWA4687	5A-2	59.8	91	0	85	10	0.2045	0.6511
569	30	30	IWB10174	5A-2	60.1	91	0	85	10	0.2045	0.6511
570	31	31	IWB34336	5A-2	61	99	0	86	1	0.9135	0.3392
571	32	32	IWB66282	5A-2	70.9	92	0	83	11	0.4629	0.4963
572	33	33	IWB5418	5A-2	71.5	92	0	84	10	0.3636	0.5465
573	34	34	IWB619	5A-2	72	90	0	86	10	0.0909	0.763
574	35	35	IWB66627	5A-2	72.4	90	0	95	1	0.1351	0.7132
575	36	36	IWB48123	5A-2	74.1	88	0	94	4	0.1978	0.6565
576	37	37	IWB6969	5A-2	76.8	90	0	85	11	0.1429	0.7055
577	38	38	IWB9503	5A-2	78.4	90	0	83	13	0.2832	0.5946
578	39	39	IWB1462	5A-2	78.7	91	0	83	12	0.3678	0.5442
579	40	40	IWB63810	5A-2	84.4	92	0	82	12	0.5747	0.4484
580	41	41	IWB59530	5A-2	91	91	0	92	3	0.0055	0.9411
581	42	42	IWB46410	5A-2	91.8	89	0	96	1	0.2649	0.6068
582	43	43	IWB38386	5A-2	100.9	90	0	92	4	0.022	0.8821
583	44	44	IWB25109	5A-2	101.2	89	0	95	2	0.1957	0.6583
584	45	45	IWB3132	5A-2	106.3	91	0	87	8	0.0899	0.7643
585	46	46	IWB73710	5A-2	108.3	93	0	83	10	0.5682	0.451
586	47	47	IWB73488	5A-2	110.1	94	0	81	11	0.9657	0.3258
587	48	48	IWB73408	5A-2	110.8	94	0	92	0	0.0215	0.8834
588	49	49	IWB56489	5A-2	111.8	95	0	89	2	0.1957	0.6583
589	50	50	IWB73503	5A-2	114.1	94	0	82	10	0.8182	0.3657
590	51	51	IWA4448	5A-2	121.3	90	0	85	11	0.1429	0.7055
591	52	52	IWB11585	5A-2	121.9	90	0	85	11	0.1429	0.7055
592	53	53	IWA7255	5A-2	122.2	91	0	84	11	0.28	0.5967
593	54	54	IWB27510	5A-2	123.3	91	0	85	10	0.2045	0.6511
594	55	55	IWB9808	5A-2	123.6	91	0	85	10	0.2045	0.6511
595	56	56	IWB72051	5A-2	123.9	89	0	85	12	0.092	0.7617
596	57	57	IWB69752	5A-2	124.2	91	0	84	11	0.28	0.5967
597	58	58	IWB66227	5A-2	125.1	94	0	82	10	0.8182	0.3657
598	59	59	IWB54813	5A-2	128.1	103	0	81	2	2.6304	0.1048
599	60	60	IWB46001	5A-2	131.2	92	0	94	0	0.0215	0.8834
600	61	61	IWB5268	5A-2	133.1	91	0	87	8	0.0899	0.7643
601	62	62	IWB5457	5A-2	137.8	95	0	85	6	0.5556	0.4561
602	63	63	IWA3705	5A-2	138.2	95	0	85	6	0.5556	0.4561
603	64	64	IWA3623	5A-2	138.6	95	0	91	0	0.086	0.7693
604	65	65	IWB39570	5A-2	138.9	96	0	90	0	0.1935	0.66
605	66	66	IWA2412	5A-2	139.2	97	0	85	4	0.7912	0.3737
606	67	67	IWB71377	5A-2	140.4	93	0	87	6	0.2	0.6547
607	68	68	IWB70049	5A-2	142.4	97	0	89	0	0.3441	0.5575
608	69	69	IWB59717	5A-2	143.2	94	0	92	0	0.0215	0.8834
609	70	70	IWB25205	5A-2	143.5	94	0	92	0	0.0215	0.8834
610	71	71	IWB13350	5A-2	147.9	98	0	84	4	1.0769	0.2994
611	1	1	IWB35999	5B-1	0	95	0	85	6	0.5556	0.4561
612	2	2	IWB50541	5B-1	0.5	96	0	89	1	0.2649	0.6068
613	3	3	IWB25755	5B-1	1.3	97	0	89	0	0.3441	0.5575
614	4	4	IWB26869	5B-1	1.6	97	0	82	7	1.257	0.2622
615	5	5	IWB3651	5B-1	2	98	0	82	6	1.4222	0.233
616	6	6	IWB30992	5B-1	3.8	103	0	80	3	2.8907	0.0891
617	7	7	IWB24251	5B-1	4.1	102	0	83	1	1.9514	0.1624
618	8	8	IWB8814	5B-1	4.6	104	0	80	2	3.1304	0.0768
619	9	9	IWB12199	5B-1	5.1	103	0	79	4	3.1648	0.0752
620	10	10	IWB10201	5B-1	5.6	101	0	79	6	2.6889	0.1011
621	11	11	IWB5398	5B-1	6.1	103	0	80	3	2.8907	0.0891
622	1	1	IWB63010	5B-2	0	89	0	96	1	0.2649	0.6068
623	2	2	IWB10350	5B-2	1.2	94	0	90	2	0.087	0.7681
624	3	3	IWB55955	5B-2	5.7	98	0	87	1	0.6541	0.4187
625	4	4	IWB24716	5B-2	6	97	0	89	0	0.3441	0.5575
626	5	5	IWB46117	5B-2	8.8	98	0	84	4	1.0769	0.2994
627	6	6	IWB45033	5B-2	12.3	95	0	84	7	0.676	0.411
628	7	7	IWB13251	5B-2	12.6	95	0	83	8	0.809	0.3684
629	8	8	IWB45056	5B-2	13.8	101	0	85	0	1.3763	0.2407
630	9	9	IWB70889	5B-2	15.2	96	0	90	0	0.1935	0.66
631	10	10	IWA8604	5B-2	16.5	94	0	85	7	0.4525	0.5011
632	11	11	IWB49609	5B-2	16.8	94	0	87	5	0.2707	0.6029
633	12	12	IWB54592	5B-2	17.1	95	0	90	1	0.1351	0.7132
634	13	13	IWB73439	5B-2	17.8	95	0	87	4	0.3516	0.5532
635	14	14	IWB71274	5B-2	20.9	96	0	85	5	0.6685	0.4136
636	15	15	IWB7509	5B-2	21.4	98	0	83	5	1.2431	0.2649
637	16	16	IWB28778	5B-2	23.9	99	0	81	6	1.8	0.1797
638	17	17	IWA8012	5B-2	25	100	0	80	6	2.2222	0.136
639	18	18	IWB60217	5B-2	26.1	100	0	82	4	1.7802	0.1821
640	19	19	IWB12463	5B-2	26.9	98	0	81	7	1.6145	0.2039
641	20	20	IWA5784	5B-2	28.8	100	0	86	0	1.0538	0.3046
642	21	21	IWB43528	5B-2	29.1	98	0	87	1	0.6541	0.4187
643	22	22	IWB65903	5B-2	30.2	96	0	89	1	0.2649	0.6068
644	23	23	IWB36339	5B-2	30.5	98	0	86	2	0.7826	0.3763
645	24	24	IWB8536	5B-2	33.3	94	0	91	1	0.0486	0.8254
646	25	25	IWB69617	5B-2	36.1	105	0	81	0	3.0968	0.0784
647	26	26	IWB35309	5B-2	38.3	100	0	78	8	2.7191	0.0992
648	27	27	IWB19922	5B-2	41.1	101	0	79	6	2.6889	0.1011
649	28	28	IWB24023	5B-2	42.5	101	0	78	7	2.9553	0.0856
650	29	29	IWB11879	5B-2	43.9	102	0	79	5	2.9227	0.0873
651	30	30	IWB63206	5B-2	45.5	101	0	85	0	1.3763	0.2407
652	31	31	IWB24385	5B-2	46	101	0	85	0	1.3763	0.2407
653	32	32	IWB65483	5B-2	47.1	101	0	84	1	1.5622	0.2113
654	33	33	IWB70658	5B-2	52.7	108	0	70	8	8.1124	0.0044
655	34	34	IWB33293	5B-2	53	107	0	71	8	7.2809	0.007
656	35	35	IWA3985	5B-2	54.9	110	0	74	2	7.0435	0.008
657	36	36	IWB38178	5B-2	56	112	0	74	0	7.7634	0.0053
658	37	37	IWA2454	5B-2	57.9	119	0	67	0	14.5376	0.0001
659	38	38	IWB45894	5B-2	58.7	111	0	70	5	9.2873	0.0023
660	39	39	IWB73106	5B-2	59.1	111	0	68	7	10.3296	0.0013
661	40	40	IWB37690	5B-2	59.5	117	0	69	0	12.3871	0.0004
662	41	41	IWB5390	5B-2	61.4	108	0	70	8	8.1124	0.0044
663	1	1	IWA2255	5B-3	0	95	0	84	7	0.676	0.411
664	2	2	IWB48878	5B-3	0.3	95	0	91	0	0.086	0.7693
665	3	3	IWB34332	5B-3	0.8	96	0	90	0	0.1935	0.66
666	4	4	IWB47298	5B-3	1.1	96	0	90	0	0.1935	0.66
667	5	5	IWA1774	5B-3	1.4	95	0	91	0	0.086	0.7693
668	6	6	IWB23151	5B-3	3	96	0	85	5	0.6685	0.4136
669	7	7	IWB10135	5B-3	4.3	96	0	82	8	1.1011	0.294
670	8	8	IWB75248	5B-3	4.9	94	0	86	6	0.3556	0.551
671	9	9	IWB67285	5B-3	5.7	99	0	86	1	0.9135	0.3392
672	10	10	IWB45948	5B-3	8.2	94	0	87	5	0.2707	0.6029
673	11	11	IWA8395	5B-3	8.7	94	0	92	0	0.0215	0.8834
674	12	12	IWB2787	5B-3	9.8	92	0	89	5	0.0497	0.8235
675	13	13	IWB63357	5B-3	10.9	95	0	79	12	1.4713	0.2251
676	14	14	IWB56628	5B-3	11.4	96	0	89	1	0.2649	0.6068
677	15	15	IWB29442	5B-3	12	94	0	88	4	0.1978	0.6565
678	16	16	IWB45473	5B-3	30.6	98	0	87	1	0.6541	0.4187
679	17	17	IWA3265	5B-3	31.7	102	0	83	1	1.9514	0.1624
680	18	18	IWB50044	5B-3	32.2	103	0	80	3	2.8907	0.0891
681	19	19	IWA7872	5B-3	32.5	104	0	80	2	3.1304	0.0768
682	20	20	IWB44945	5B-3	32.8	102	0	81	3	2.4098	0.1206
683	21	21	IWB73702	5B-3	33.1	102	0	82	2	2.1739	0.1404
684	22	22	IWB69510	5B-3	33.9	104	0	77	5	4.0276	0.0448
685	23	23	IWB69475	5B-3	34.2	106	0	76	4	4.9451	0.0262
686	24	24	IWB64503	5B-3	34.7	105	0	80	1	3.3784	0.0661
687	25	25	IWB73120	5B-3	35	105	0	80	1	3.3784	0.0661
688	26	26	IWB56221	5B-3	36.7	104	0	77	5	4.0276	0.0448
689	27	27	IWB73523	5B-3	58.8	101	0	82	3	1.9727	0.1602
690	28	28	IWB73522	5B-3	59.1	101	0	81	4	2.1978	0.1382
691	29	29	IWB12585	5B-3	86.3	92	0	94	0	0.0215	0.8834
692	1	1	IWB54846	6A-1	0	91	0	91	4	0	1
693	2	2	IWB26966	6A-1	0.5	91	0	91	4	0	1
694	3	3	IWA8592	6A-1	15	93	0	92	1	0.0054	0.9414
695	4	4	IWB66012	6A-1	17.5	92	0	85	9	0.2768	0.5988
696	5	5	IWB41283	6A-1	17.8	93	0	92	1	0.0054	0.9414
697	6	6	IWB39700	6A-1	44.1	84	0	95	7	0.676	0.411
698	7	7	IWB69370	6A-1	44.4	85	0	98	3	0.9235	0.3366
699	8	8	IWB25373	6A-1	47.3	84	0	96	6	0.8	0.3711
700	9	9	IWA8602	6A-1	49	89	0	95	2	0.1957	0.6583
701	10	10	IWB72907	6A-1	53.1	93	0	88	5	0.1381	0.7102
702	11	11	IWB69393	6A-1	92.8	96	0	88	2	0.3478	0.5553
703	12	12	IWB45981	6A-1	93.3	97	0	86	3	0.6612	0.4161
704	13	13	IWB28879	6A-1	93.8	99	0	85	2	1.0652	0.302
705	14	14	IWB23500	6A-1	94.3	98	0	84	4	1.0769	0.2994
706	15	15	IWB71326	6A-1	94.8	99	0	85	2	1.0652	0.302
707	1	1	IWB33706	6A-2	0	86	0	99	1	0.9135	0.3392
708	2	2	IWB50971	6A-2	0.5	87	0	99	0	0.7742	0.3789
709	3	3	IWB34596	6A-2	0.8	86	0	100	0	1.0538	0.3046
710	4	4	IWB46330	6A-2	1.1	86	0	100	0	1.0538	0.3046
711	5	5	IWB47642	6A-2	1.4	87	0	99	0	0.7742	0.3789
712	6	6	IWB38972	6A-2	2.8	86	0	93	7	0.2737	0.6008
713	7	7	IWB72036	6A-2	3.3	87	0	93	6	0.2	0.6547
714	8	8	IWB9475	6A-2	3.8	92	0	93	1	0.0054	0.9414
715	9	9	IWB70077	6A-2	4.3	87	0	92	7	0.1397	0.7086
716	10	10	IWB61231	6A-2	4.6	86	0	93	7	0.2737	0.6008
717	11	11	IWB27668	6A-2	4.9	93	0	93	0	0	1
718	12	12	IWB72207	6A-2	5.7	89	0	94	3	0.1366	0.7117
719	13	13	IWB62261	6A-2	6	93	0	93	0	0	1
720	14	14	IWB70740	6A-2	6.4	90	0	93	3	0.0492	0.8245
721	15	15	IWA4730	6A-2	6.8	85	0	94	7	0.4525	0.5011
722	16	16	IWB1248	6A-2	7.1	86	0	93	7	0.2737	0.6008
723	17	17	IWB2007	6A-2	8.5	86	0	94	6	0.3556	0.551
724	18	18	IWA3424	6A-2	9	90	0	94	2	0.087	0.7681
725	19	19	IWB54009	6A-2	10.4	85	0	99	2	1.0652	0.302
726	1	1	IWB70025	6A-3	0	74	0	78	34	0.1053	0.7456
727	2	2	IWB26583	6A-3	1.3	90	0	92	4	0.022	0.8821
728	3	3	IWA5204	6A-3	1.6	88	0	96	2	0.3478	0.5553
729	4	4	IWA4773	6A-3	2.1	89	0	95	2	0.1957	0.6583
730	5	5	IWB34751	6A-3	2.5	87	0	93	6	0.2	0.6547
731	6	6	IWB13511	6A-3	3.2	91	0	92	3	0.0055	0.9411
732	7	7	IWB64113	6A-3	3.5	89	0	91	6	0.0222	0.8815
733	8	8	IWB67459	6A-3	4.1	88	0	92	6	0.0889	0.7656
734	9	9	IWB11107	6A-3	4.4	90	0	92	4	0.022	0.8821
735	10	10	IWB30288	6A-3	4.7	87	0	92	7	0.1397	0.7086
736	11	11	IWB73603	6A-3	5.3	90	0	90	6	0	1
737	12	12	IWB33694	6A-3	6.4	87	0	93	6	0.2	0.6547
738	13	13	IWB31399	6A-3	7	87	0	92	7	0.1397	0.7086
739	14	14	IWB50918	6A-3	7.3	90	0	92	4	0.022	0.8821
740	15	15	IWA3947	6A-3	7.6	90	0	92	4	0.022	0.8821
741	16	16	IWA1513	6A-3	7.9	87	0	92	7	0.1397	0.7086
742	17	17	IWB9295	6A-3	8.2	90	0	95	1	0.1351	0.7132
743	1	1	IWB57460	6B	0	86	0	99	1	0.9135	0.3392
744	2	2	IWB23381	6B	0.3	85	0	100	1	1.2162	0.2701
745	3	3	IWB59730	6B	1.7	91	0	95	0	0.086	0.7693
746	4	4	IWB54722	6B	4.7	87	0	89	10	0.0227	0.8802
747	5	5	IWB66298	6B	5.6	96	0	89	1	0.2649	0.6068
748	6	6	IWB13243	6B	50.2	85	0	96	5	0.6685	0.4136
749	7	7	IWB12024	6B	51.6	85	0	96	5	0.6685	0.4136
750	8	8	IWB68256	6B	54.1	93	0	93	0	0	1
751	9	9	IWB33834	6B	94.3	93	0	91	2	0.0217	0.8828
752	10	10	IWB71917	6B	95	92	0	90	4	0.022	0.8821
753	11	11	IWB73507	6B	95.7	90	0	94	2	0.087	0.7681
754	12	12	IWB70152	6B	96.8	91	0	93	2	0.0217	0.8828
755	13	13	IWB54304	6B	99.9	85	0	100	1	1.2162	0.2701
756	14	14	IWB43845	6B	100.3	82	0	102	2	2.1739	0.1404
757	15	15	IWB45675	6B	101.2	81	0	104	1	2.8595	0.0908
758	16	16	IWB9393	6B	102.3	84	0	97	5	0.9337	0.3339
759	17	17	IWB71650	6B	137	108	0	75	3	5.9508	0.0147
760	18	18	IWB46716	6B	158	91	0	91	4	0	1
761	19	19	IWB54355	6B	158.3	93	0	92	1	0.0054	0.9414
762	20	20	IWB72122	6B	158.8	88	0	92	6	0.0889	0.7656
763	21	21	IWB59175	6B	159.7	90	0	92	4	0.022	0.8821
764	22	22	IWB73837	6B	160.9	90	0	93	3	0.0492	0.8245
765	23	23	IWB31243	6B	161.2	91	0	91	4	0	1
766	24	24	IWA4245	6B	161.5	94	0	92	0	0.0215	0.8834
767	25	25	IWB69375	6B	161.8	93	0	92	1	0.0054	0.9414
768	26	26	IWB57609	6B	162.1	94	0	91	1	0.0486	0.8254
769	27	27	IWB26364	6B	162.4	88	0	92	6	0.0889	0.7656
770	1	1	IWB8896	7A-1	0	90	0	91	5	0.0055	0.9407
771	2	2	IWB11336	7A-1	1.7	89	0	88	9	0.0056	0.9401
772	1	1	IWA6331	7A-2	0	81	0	94	11	0.9657	0.3258
773	2	2	IWB11841	7A-2	7.7	85	0	87	14	0.0233	0.8788
774	3	3	IWB74033	7A-2	19.1	83	0	91	12	0.3678	0.5442
775	4	4	IWA305	7A-2	24.2	87	0	87	12	0	1
776	5	5	IWA1802	7A-2	36.2	81	0	100	5	1.9945	0.1579
777	6	6	IWB27674	7A-2	36.8	87	0	99	0	0.7742	0.3789
778	7	7	IWB11124	7A-2	37.8	82	0	98	6	1.4222	0.233
779	8	8	IWB10898	7A-2	41.5	76	0	104	6	4.3556	0.0369
780	9	9	IWB68677	7A-2	43.8	80	0	106	0	3.6344	0.0566
781	10	10	IWB55158	7A-2	48.1	71	0	115	0	10.4086	0.0013
782	11	11	IWA923	7A-2	48.4	72	0	114	0	9.4839	0.0021
783	12	12	IWB23210	7A-2	48.7	71	0	115	0	10.4086	0.0013
784	13	13	IWB48672	7A-2	51.5	70	0	105	11	7	0.0082
785	14	14	IWB67554	7A-2	51.8	82	0	103	1	2.3838	0.1226
786	15	15	IWA8114	7A-2	52.1	71	0	104	11	6.2229	0.0126
787	16	16	IWB26913	7A-2	52.6	73	0	105	8	5.7528	0.0165
788	17	17	IWA7770	7A-2	53	73	0	102	11	4.8057	0.0284
789	18	18	IWB52135	7A-2	53.4	82	0	102	2	2.1739	0.1404
790	19	19	IWA8073	7A-2	55.3	78	0	97	11	2.0629	0.1509
791	20	20	IWA4196	7A-2	109.2	90	0	96	0	0.1935	0.66
792	21	21	IWA1032	7A-2	113.3	86	0	92	8	0.2022	0.6529
793	22	22	IWB39743	7A-2	114.8	92	0	94	0	0.0215	0.8834
794	23	23	IWA5167	7A-2	115.1	85	0	94	7	0.4525	0.5011
795	24	24	IWA6670	7A-2	122.7	99	0	87	0	0.7742	0.3789
796	25	25	IWB35415	7A-2	125	101	0	85	0	1.3763	0.2407
797	26	26	IWB32242	7A-2	127.2	91	0	93	2	0.0217	0.8828
798	27	27	IWB8627	7A-2	127.5	91	0	85	10	0.2045	0.6511
799	28	28	IWB36108	7A-2	134	88	0	88	10	0	1
800	29	29	IWB17253	7A-2	134.3	87	0	97	2	0.5435	0.461
801	30	30	IWB43244	7A-2	134.6	90	0	96	0	0.1935	0.66
802	31	31	IWB43245	7A-2	134.9	90	0	96	0	0.1935	0.66
803	32	32	IWB14931	7A-2	136	66	0	99	21	6.6	0.0102
804	33	33	IWA4438	7A-2	137.1	87	0	96	3	0.4426	0.5059
805	34	34	IWB43871	7A-2	138.7	91	0	92	3	0.0055	0.9411
806	35	35	IWB28063	7A-2	139.9	97	0	89	0	0.3441	0.5575
807	36	36	IWB71398	7A-2	140.2	98	0	88	0	0.5376	0.4634
808	37	37	IWB42643	7A-2	140.5	89	0	87	10	0.0227	0.8802
809	38	38	IWB2539	7A-2	152	88	0	96	2	0.3478	0.5553
810	39	39	IWB14331	7A-2	154.2	84	0	100	2	1.3913	0.2382
811	40	40	IWB43308	7A-2	154.7	84	0	102	0	1.7419	0.1869
812	41	41	IWB72691	7A-2	155.1	83	0	101	2	1.7609	0.1845
813	42	42	IWA4028	7A-2	155.5	83	0	102	1	1.9514	0.1624
814	43	43	IWB56480	7A-2	156.4	77	0	92	17	1.3314	0.2486
815	44	44	IWA3371	7A-2	156.8	83	0	102	1	1.9514	0.1624
816	45	45	IWB39426	7A-2	157.3	85	0	97	4	0.7912	0.3737
817	46	46	IWB67604	7A-2	157.8	84	0	101	1	1.5622	0.2113
818	47	47	IWB10852	7A-2	158.2	84	0	99	3	1.2295	0.2675
819	48	48	IWB59298	7A-2	158.6	84	0	101	1	1.5622	0.2113
820	49	49	IWA4177	7A-2	159	84	0	100	2	1.3913	0.2382
821	50	50	IWB64099	7A-2	161.2	85	0	97	4	0.7912	0.3737
822	51	51	IWB74437	7A-2	161.5	88	0	97	1	0.4378	0.5082
823	1	1	IWB22624	7B-1	0	97	0	88	1	0.4378	0.5082
824	2	2	IWB25854	7B-1	0.3	98	0	88	0	0.5376	0.4634
825	3	3	IWB60028	7B-1	1.1	93	0	88	5	0.1381	0.7102
826	4	4	IWB8973	7B-1	1.9	92	0	92	2	0	1
827	5	5	IWB29164	7B-1	2.2	92	0	89	5	0.0497	0.8235
828	6	6	IWB20228	7B-1	5.3	98	0	83	5	1.2431	0.2649
829	7	7	IWB36522	7B-1	5.8	99	0	83	4	1.4066	0.2356
830	8	8	IWB67086	7B-1	6.1	97	0	86	3	0.6612	0.4161
831	9	1	IWB69577	7B-2	0	84	0	93	9	0.4576	0.4987
832	10	2	IWB5025	7B-2	47.9	95	0	83	8	0.809	0.3684
833	11	3	IWB1506	7B-2	48.2	95	0	89	2	0.1957	0.6583
834	12	4	IWB69478	7B-2	70.4	86	0	96	4	0.5495	0.4585
835	13	5	IWB72568	7B-2	70.9	88	0	96	2	0.3478	0.5553
836	14	6	IWB71832	7B-2	71.2	87	0	95	4	0.3516	0.5532
837	15	7	IWB68305	7B-2	72.3	88	0	96	2	0.3478	0.5553
838	16	8	IWB68926	7B-2	73.9	89	0	95	2	0.1957	0.6583
839	17	9	IWB72357	7B-2	74.2	90	0	91	5	0.0055	0.9407
840	18	10	IWB72941	7B-2	75.6	89	0	90	7	0.0056	0.9404
841	19	11	IWB73875	7B-2	115.9	86	0	94	6	0.3556	0.551
842	20	12	IWB72833	7B-2	116.2	85	0	95	6	0.5556	0.4561
843	21	13	IWB62091	7B-2	116.5	84	0	96	6	0.8	0.3711
844	22	14	IWB23771	7B-2	117.5	88	0	98	0	0.5376	0.4634
845	23	15	IWB6938	7B-2	118.2	89	0	95	2	0.1957	0.6583
846	24	16	IWB71982	7B-2	118.6	90	0	93	3	0.0492	0.8245
847	25	17	IWB71049	7B-2	119.4	91	0	94	1	0.0486	0.8254
848	26	18	IWB4835	7B-2	124.9	88	0	95	3	0.2678	0.6048
849	27	19	IWB71506	7B-2	125.2	88	0	94	4	0.1978	0.6565

## Sheet: All markers in linkage map
Supplementary Table S2. Summary of linkage map including all markers
* All markers including redundants
NO	Chromosome	Group name	SNP marker name*	Interval Distance	Comulative Distances	1	2	3	4	5	6	7	8	9	10	11	12	13	14	15	16	17	18	19	20	21	22	23	24	25	26	27	28	29	30	31	32	33	34	35	36	37	38	39	40	41	42	43	44
1	1A	1A	IWB52324	0	0	AA	AA	AA	BB	AA	BB	BB	AA	BB	BB	AA	AA	AA	AA	AA	BB	BB	BB	BB	BB	BB	BB	AA	BB	AA	AA	AA	AA	BB	BB	BB	AA	BB	AA	AA	AA	AA	BB	BB	--	AA	BB	BB	BB
2	1A	1A	IWA7173	0	0	AA	AA	AA	BB	AA	BB	BB	AA	BB	BB	AA	AA	AA	AA	AA	BB	BB	BB	BB	BB	BB	BB	AA	BB	AA	AA	AA	AA	BB	BB	BB	AA	BB	AA	AA	AA	AA	BB	BB	BB	AA	BB	BB	BB
3	1A	1A	IWB52305	0	0	AA	AA	AA	BB	AA	BB	BB	AA	BB	BB	AA	AA	AA	AA	AA	BB	BB	BB	BB	BB	BB	BB	AA	BB	AA	AA	AA	AA	BB	BB	BB	AA	BB	AA	AA	AA	AA	BB	BB	--	AA	BB	BB	BB
4	1A	1A	IWB4741	0	0	AA	AA	AA	BB	AA	BB	BB	AA	BB	BB	AA	AA	AA	AA	AA	BB	BB	BB	BB	BB	BB	BB	AA	BB	AA	AA	AA	AA	BB	BB	BB	AA	BB	AA	AA	AA	AA	BB	BB	--	AA	BB	BB	BB
5	1A	1A	IWB57702	0	0	AA	AA	AA	BB	AA	BB	BB	AA	BB	BB	AA	AA	AA	AA	AA	BB	BB	BB	BB	BB	BB	BB	AA	BB	AA	AA	AA	AA	BB	BB	BB	AA	BB	AA	AA	AA	AA	BB	BB	--	AA	BB	BB	BB
6	1A	1A	IWA2995	0	0	AA	AA	AA	BB	AA	BB	BB	AA	BB	BB	AA	AA	AA	AA	AA	BB	BB	BB	BB	BB	BB	BB	AA	BB	AA	AA	AA	AA	BB	BB	BB	AA	BB	AA	AA	AA	AA	BB	BB	--	AA	BB	BB	BB
7	1A	1A	IWB34506	0	0	AA	AA	AA	BB	AA	BB	BB	AA	BB	BB	AA	AA	AA	AA	AA	BB	BB	BB	BB	BB	BB	BB	AA	BB	AA	AA	AA	AA	BB	BB	BB	AA	BB	AA	AA	AA	AA	BB	BB	--	AA	BB	BB	BB
8	1A	1A	IWA4291	0	0	AA	AA	AA	BB	AA	BB	BB	AA	BB	BB	AA	AA	AA	AA	AA	BB	BB	BB	BB	BB	BB	BB	AA	BB	AA	AA	AA	AA	BB	BB	BB	AA	BB	AA	AA	AA	AA	BB	BB	--	AA	BB	BB	BB
9	1A	1A	IWB40833	0	0	AA	AA	AA	BB	AA	BB	BB	AA	BB	BB	AA	AA	AA	AA	AA	BB	BB	BB	BB	BB	BB	BB	AA	BB	AA	AA	AA	AA	BB	BB	BB	AA	BB	AA	AA	AA	AA	BB	BB	--	AA	BB	BB	BB
10	1A	1A	IWB8994	0	0	AA	AA	AA	BB	AA	BB	BB	AA	BB	BB	AA	AA	AA	AA	AA	BB	BB	BB	BB	BB	BB	BB	AA	BB	AA	AA	AA	AA	BB	BB	BB	AA	BB	AA	AA	AA	AA	BB	BB	--	AA	BB	BB	BB
11	1A	1A	IWB7929	0	0	AA	AA	AA	BB	AA	BB	BB	AA	BB	BB	AA	AA	AA	AA	AA	BB	BB	BB	BB	BB	BB	BB	AA	BB	AA	AA	AA	AA	BB	BB	BB	AA	BB	AA	AA	AA	AA	BB	BB	--	AA	BB	BB	BB
12	1A	1A	IWA5740	0	0	AA	AA	AA	BB	AA	BB	BB	AA	BB	BB	AA	AA	AA	AA	AA	BB	BB	BB	BB	BB	BB	BB	AA	BB	AA	AA	AA	AA	BB	BB	BB	AA	BB	AA	AA	AA	AA	BB	BB	--	AA	BB	BB	BB
13	1A	1A	IWA4292	1.2	0	AA	AA	AA	BB	AA	BB	BB	AA	BB	BB	AA	AA	AA	AA	AA	BB	BB	BB	BB	BB	BB	BB	AA	BB	AA	AA	AA	AA	BB	BB	BB	AA	BB	AA	AA	AA	AA	BB	BB	BB	AA	BB	BB	BB
14	1A	1A	IWB21382	0	1.2	AA	AA	AA	BB	AA	BB	BB	AA	BB	BB	AA	AA	AA	AA	AA	BB	BB	BB	BB	BB	BB	BB	AA	BB	AA	AA	AA	AA	BB	BB	BB	AA	BB	AA	AA	AA	AA	BB	BB	--	AA	BB	BB	BB
15	1A	1A	IWB35927	0	1.2	AA	AA	AA	BB	AA	BB	BB	AA	BB	BB	AA	AA	AA	AA	AA	BB	BB	BB	BB	BB	BB	BB	AA	BB	--	AA	AA	AA	BB	BB	BB	AA	BB	AA	AA	AA	AA	BB	BB	--	AA	BB	BB	BB
16	1A	1A	IWB40349	0.9	1.2	AA	AA	AA	BB	AA	BB	BB	AA	BB	BB	AA	AA	AA	AA	AA	BB	BB	BB	BB	BB	BB	BB	AA	BB	AA	AA	AA	AA	BB	BB	BB	AA	BB	AA	AA	AA	AA	BB	BB	--	AA	BB	BB	BB
17	1A	1A	IWB57831	0.3	2.1	AA	AA	AA	BB	AA	BB	BB	AA	BB	BB	AA	AA	AA	AA	AA	BB	BB	BB	BB	BB	BB	BB	AA	AA	AA	AA	AA	AA	BB	BB	BB	AA	BB	AA	AA	AA	AA	BB	BB	AA	AA	BB	BB	BB
18	1A	1A	IWB35655	0	2.4	AA	AA	AA	BB	AA	BB	BB	AA	BB	BB	AA	AA	AA	AA	AA	BB	BB	BB	BB	BB	BB	BB	AA	AA	AA	AA	AA	AA	BB	BB	BB	--	BB	AA	AA	AA	AA	BB	BB	--	AA	BB	BB	BB
19	1A	1A	IWB14601	0	2.4	AA	AA	AA	BB	AA	BB	BB	AA	BB	BB	AA	AA	AA	AA	AA	BB	BB	BB	BB	BB	BB	BB	AA	AA	AA	AA	AA	AA	BB	BB	BB	AA	BB	AA	AA	AA	AA	BB	BB	--	AA	BB	BB	BB
20	1A	1A	IWB36168	0	2.4	AA	AA	AA	BB	AA	BB	BB	AA	BB	BB	AA	AA	AA	AA	AA	BB	BB	BB	BB	BB	BB	BB	AA	AA	AA	AA	AA	AA	BB	BB	BB	--	BB	AA	AA	AA	AA	BB	BB	--	AA	BB	BB	BB
21	1A	1A	IWB7423	0	2.4	AA	AA	AA	BB	AA	BB	BB	AA	BB	BB	AA	AA	AA	AA	AA	BB	BB	BB	BB	BB	BB	BB	AA	AA	AA	AA	AA	AA	BB	BB	BB	--	BB	AA	AA	AA	AA	BB	BB	--	AA	BB	BB	BB
22	1A	1A	IWB8255	0	2.4	AA	AA	AA	BB	AA	BB	BB	AA	BB	BB	AA	AA	AA	AA	AA	BB	BB	BB	BB	BB	BB	BB	AA	AA	AA	AA	AA	AA	BB	BB	BB	--	BB	AA	AA	AA	AA	BB	BB	--	AA	BB	BB	BB
23	1A	1A	IWB10043	0	2.4	AA	AA	AA	BB	AA	BB	BB	AA	BB	BB	AA	AA	AA	AA	AA	BB	BB	BB	BB	BB	BB	BB	AA	AA	AA	AA	AA	AA	BB	BB	BB	--	BB	AA	AA	AA	AA	BB	BB	--	AA	BB	BB	BB
24	1A	1A	IWB6545	0	2.4	AA	AA	AA	BB	AA	BB	BB	AA	BB	BB	AA	AA	AA	AA	AA	BB	BB	BB	BB	BB	BB	BB	AA	AA	AA	AA	AA	AA	BB	BB	BB	--	BB	AA	AA	AA	AA	BB	BB	--	AA	BB	BB	BB
25	1A	1A	IWB10042	0.7	2.4	AA	AA	AA	BB	AA	BB	BB	AA	BB	BB	AA	AA	AA	AA	AA	BB	BB	BB	BB	BB	BB	BB	AA	AA	AA	AA	AA	AA	BB	BB	BB	--	BB	AA	AA	AA	AA	BB	BB	--	AA	BB	BB	BB
26	1A	1A	IWB56058	0.5	3.1	AA	AA	AA	BB	AA	BB	BB	AA	BB	BB	AA	AA	AA	AA	AA	BB	BB	BB	BB	BB	BB	BB	AA	AA	AA	AA	AA	AA	BB	BB	BB	--	BB	AA	AA	AA	AA	BB	BB	AA	AA	BB	BB	BB
27	1A	1A	IWB6783	0	3.6	AA	AA	AA	BB	AA	BB	BB	AA	BB	BB	AA	AA	AA	AA	AA	BB	BB	BB	BB	BB	BB	BB	AA	AA	AA	AA	AA	AA	BB	BB	BB	--	BB	AA	AA	AA	AA	BB	BB	--	AA	BB	BB	BB
28	1A	1A	IWB30576	0.9	3.6	AA	AA	AA	BB	AA	BB	BB	AA	BB	BB	AA	AA	AA	AA	AA	BB	BB	BB	BB	BB	BB	BB	AA	AA	AA	AA	AA	AA	BB	BB	BB	--	BB	AA	AA	AA	AA	BB	BB	--	AA	BB	BB	BB
29	1A	1A	IWA4126	0	4.5	AA	AA	AA	BB	AA	BB	BB	AA	BB	BB	AA	AA	AA	AA	AA	BB	BB	BB	BB	BB	BB	BB	AA	AA	AA	AA	AA	AA	BB	BB	BB	BB	BB	AA	AA	AA	AA	BB	BB	BB	AA	BB	BB	BB
30	1A	1A	IWA268	0	4.5	AA	AA	AA	BB	AA	BB	BB	AA	BB	BB	AA	AA	AA	AA	AA	BB	BB	BB	BB	BB	BB	BB	AA	AA	AA	AA	AA	AA	BB	BB	BB	--	BB	AA	AA	AA	AA	BB	BB	--	AA	BB	BB	BB
31	1A	1A	IWB28550	0	4.5	AA	AA	AA	BB	AA	BB	BB	AA	BB	BB	AA	AA	AA	AA	AA	BB	BB	BB	BB	BB	BB	BB	AA	AA	AA	AA	AA	AA	BB	BB	BB	--	BB	AA	AA	AA	AA	BB	BB	--	AA	BB	BB	BB
32	1A	1A	IWB11516	0	4.5	AA	AA	AA	BB	AA	BB	BB	AA	BB	BB	AA	AA	AA	AA	AA	BB	BB	BB	BB	BB	BB	BB	AA	AA	AA	AA	AA	AA	BB	BB	BB	--	BB	AA	AA	AA	AA	BB	BB	--	AA	BB	BB	BB
33	1A	1A	IWB39171	0.7	4.5	AA	AA	AA	BB	AA	BB	BB	AA	BB	BB	AA	AA	AA	AA	AA	BB	BB	BB	BB	BB	BB	BB	AA	AA	AA	AA	AA	AA	BB	BB	BB	BB	BB	AA	AA	AA	AA	BB	BB	BB	AA	BB	BB	BB
34	1A	1A	IWB70213	1.1	5.2	AA	AA	AA	BB	AA	BB	BB	AA	BB	BB	AA	AA	AA	AA	AA	BB	BB	BB	BB	BB	BB	BB	AA	AA	AA	AA	AA	AA	BB	BB	BB	--	BB	AA	AA	AA	AA	BB	BB	--	AA	BB	BB	BB
35	1A	1A	IWA3934	0.8	6.3	AA	AA	AA	BB	AA	BB	BB	AA	BB	BB	AA	AA	AA	AA	AA	BB	BB	BB	BB	BB	BB	BB	AA	AA	AA	AA	AA	AA	BB	BB	BB	--	BB	AA	AA	AA	AA	BB	BB	AA	AA	BB	BB	BB
36	1A	1A	IWB69488	0	7.1	AA	AA	AA	BB	AA	BB	BB	AA	BB	BB	AA	AA	AA	AA	AA	BB	BB	BB	BB	BB	BB	BB	AA	AA	AA	AA	AA	AA	BB	BB	BB	BB	BB	AA	AA	AA	AA	BB	BB	BB	AA	BB	BB	BB
37	1A	1A	IWB24988	0	7.1	AA	AA	AA	BB	AA	BB	BB	AA	BB	BB	AA	AA	AA	AA	AA	BB	BB	BB	BB	BB	BB	BB	AA	AA	AA	AA	AA	AA	BB	BB	BB	--	BB	AA	AA	AA	AA	BB	BB	--	AA	BB	BB	BB
38	1A	1A	IWB35955	0	7.1	AA	AA	AA	BB	AA	BB	BB	AA	BB	BB	AA	AA	AA	AA	AA	BB	BB	BB	BB	BB	BB	BB	AA	AA	AA	AA	AA	AA	BB	BB	BB	--	BB	AA	AA	AA	AA	BB	BB	--	AA	BB	BB	BB
39	1A	1A	IWB12736	0.6	7.1	AA	AA	AA	BB	AA	BB	BB	AA	BB	BB	AA	AA	AA	AA	AA	BB	BB	BB	BB	BB	BB	BB	AA	AA	AA	AA	AA	AA	BB	BB	BB	--	BB	AA	AA	AA	AA	BB	BB	--	AA	BB	BB	BB
40	1A	1A	IWB40233	0	7.7	AA	AA	AA	BB	AA	BB	BB	AA	BB	BB	AA	AA	AA	AA	AA	BB	BB	BB	BB	BB	BB	BB	AA	AA	AA	AA	AA	AA	BB	BB	BB	BB	BB	AA	AA	AA	AA	BB	BB	--	AA	BB	BB	BB
41	1A	1A	IWA6372	0	7.7	AA	AA	AA	BB	AA	BB	BB	AA	BB	BB	AA	AA	AA	AA	AA	BB	BB	BB	BB	BB	BB	BB	AA	AA	AA	AA	AA	AA	BB	BB	BB	--	BB	AA	AA	AA	AA	BB	BB	--	AA	BB	BB	BB
42	1A	1A	IWB7216	3	7.7	AA	AA	AA	BB	AA	BB	BB	AA	BB	BB	AA	AA	AA	AA	AA	BB	BB	BB	BB	BB	BB	BB	AA	AA	AA	AA	AA	AA	BB	BB	BB	--	BB	AA	AA	AA	AA	BB	BB	--	AA	BB	BB	BB
43	1A	1A	IWB43239	23.4	10.7	AA	AA	AA	BB	AA	BB	BB	AA	BB	BB	AA	AA	AA	AA	AA	BB	BB	BB	BB	BB	BB	BB	AA	AA	AA	BB	AA	AA	BB	BB	BB	BB	BB	AA	AA	AA	AA	BB	BB	BB	AA	BB	BB	AA
44	1A	1A	IWB11547	0.3	34.1	AA	AA	BB	BB	AA	BB	AA	AA	BB	BB	AA	AA	BB	AA	AA	AA	AA	BB	AA	BB	BB	BB	AA	BB	AA	BB	AA	BB	AA	BB	BB	AA	BB	BB	AA	BB	BB	BB	BB	BB	BB	BB	AA	AA
45	1A	1A	IWB27332	0.6	34.4	AA	AA	BB	BB	AA	BB	AA	AA	BB	BB	AA	AA	BB	AA	AA	AA	AA	BB	AA	BB	BB	BB	AA	BB	AA	BB	AA	BB	AA	BB	BB	AA	BB	BB	AA	BB	BB	BB	BB	BB	BB	BB	AA	AA
46	1A	1A	IWB23140	0	35	AA	AA	BB	BB	AA	BB	AA	AA	BB	BB	AA	AA	BB	AA	AA	AA	AA	BB	AA	BB	BB	BB	AA	BB	AA	BB	AA	BB	AA	BB	BB	AA	BB	BB	AA	BB	BB	BB	BB	BB	BB	BB	AA	AA
47	1A	1A	IWB28402	0.6	35	AA	AA	BB	BB	AA	BB	AA	AA	BB	BB	AA	AA	BB	AA	AA	AA	AA	BB	AA	BB	BB	BB	AA	BB	AA	BB	AA	BB	AA	BB	BB	AA	BB	BB	AA	BB	BB	BB	BB	BB	BB	BB	AA	AA
48	1A	1A	IWB51584	0	35.6	AA	AA	BB	BB	AA	BB	AA	AA	BB	BB	AA	AA	BB	AA	AA	AA	AA	BB	AA	BB	BB	BB	AA	BB	AA	BB	AA	BB	AA	BB	BB	AA	BB	BB	AA	BB	BB	BB	BB	BB	BB	BB	AA	AA
49	1A	1A	IWB34331	0	35.6	AA	AA	BB	BB	AA	BB	AA	AA	BB	BB	AA	AA	BB	AA	AA	AA	AA	BB	AA	BB	BB	BB	AA	BB	AA	BB	AA	BB	AA	BB	BB	AA	BB	BB	AA	BB	BB	BB	BB	BB	BB	BB	AA	AA
50	1A	1A	IWB45451	3.1	35.6	AA	AA	BB	BB	AA	BB	AA	AA	BB	BB	AA	AA	BB	AA	AA	AA	AA	BB	AA	BB	BB	BB	AA	BB	AA	BB	AA	BB	AA	BB	BB	AA	BB	BB	AA	BB	BB	BB	BB	BB	BB	BB	AA	AA
51	1A	1A	IWB24863	0	38.7	AA	AA	BB	BB	BB	BB	AA	AA	BB	BB	AA	AA	AA	AA	AA	AA	AA	BB	AA	BB	BB	BB	AA	BB	AA	BB	AA	BB	AA	BB	BB	AA	BB	BB	AA	BB	BB	BB	BB	BB	AA	BB	AA	AA
52	1A	1A	IWB439	1.1	38.7	AA	AA	BB	BB	BB	BB	AA	AA	BB	BB	AA	AA	AA	AA	AA	AA	AA	BB	AA	BB	BB	BB	AA	BB	AA	BB	AA	BB	AA	BB	BB	AA	BB	BB	AA	BB	BB	BB	BB	BB	AA	BB	AA	AA
53	1A	1A	IWB27098	0.7	39.8	AA	AA	BB	BB	BB	BB	AA	AA	BB	BB	AA	AA	AA	AA	AA	AA	AA	BB	AA	BB	BB	BB	AA	BB	AA	BB	AA	BB	AA	BB	BB	AA	BB	BB	AA	BB	BB	BB	BB	BB	AA	BB	AA	AA
54	1A	1A	IWA7145	0	40.5	AA	AA	BB	BB	BB	BB	AA	AA	BB	BB	AA	AA	AA	AA	AA	AA	AA	BB	AA	BB	BB	BB	AA	BB	AA	BB	AA	BB	AA	BB	BB	AA	BB	BB	AA	BB	BB	BB	AA	BB	AA	BB	AA	AA
55	1A	1A	IWA7144	0	40.5	AA	AA	BB	BB	BB	BB	AA	AA	BB	BB	AA	AA	AA	AA	AA	AA	AA	BB	AA	BB	BB	BB	AA	BB	AA	BB	AA	BB	AA	BB	BB	AA	BB	BB	AA	BB	BB	BB	AA	BB	AA	BB	AA	AA
56	1A	1A	IWB8167	0	40.5	AA	AA	BB	BB	BB	BB	AA	AA	BB	BB	AA	AA	AA	AA	AA	AA	AA	BB	AA	BB	BB	BB	AA	BB	AA	BB	AA	BB	AA	BB	BB	AA	BB	BB	AA	BB	BB	BB	AA	BB	AA	BB	AA	AA
57	1A	1A	IWB8166	0	40.5	AA	AA	BB	BB	BB	BB	AA	AA	BB	BB	AA	AA	AA	AA	AA	AA	AA	BB	AA	BB	BB	BB	AA	BB	AA	BB	AA	BB	AA	BB	BB	AA	BB	BB	AA	BB	BB	BB	AA	BB	AA	BB	AA	AA
58	1A	1A	IWB2101	1.1	40.5	AA	AA	BB	BB	BB	BB	AA	AA	BB	BB	AA	AA	AA	AA	AA	AA	AA	BB	AA	BB	BB	BB	AA	BB	AA	BB	AA	BB	AA	BB	BB	AA	BB	BB	AA	BB	BB	BB	AA	BB	AA	BB	AA	AA
59	1A	1A	IWB53520	0.4	41.6	AA	AA	BB	BB	BB	BB	AA	AA	BB	BB	AA	AA	AA	AA	AA	AA	AA	BB	AA	BB	BB	BB	AA	BB	AA	BB	AA	BB	AA	BB	BB	AA	BB	BB	AA	BB	BB	BB	AA	BB	AA	BB	AA	AA
60	1A	1A	IWA3405	0	42	AA	AA	BB	BB	BB	BB	AA	AA	BB	BB	AA	AA	AA	AA	AA	AA	AA	BB	AA	BB	BB	BB	AA	BB	AA	BB	AA	BB	AA	BB	BB	AA	BB	BB	AA	BB	BB	BB	AA	BB	AA	BB	AA	AA
61	1A	1A	IWA5534	0	42	AA	AA	BB	BB	BB	BB	AA	AA	BB	BB	AA	AA	AA	AA	AA	AA	AA	BB	AA	BB	BB	BB	AA	BB	AA	BB	AA	BB	AA	BB	BB	AA	BB	BB	AA	BB	BB	BB	AA	BB	AA	BB	AA	AA
62	1A	1A	IWB31061	0	42	AA	AA	BB	BB	BB	BB	AA	AA	BB	BB	AA	AA	AA	AA	AA	AA	AA	BB	AA	BB	BB	BB	AA	BB	AA	BB	AA	BB	AA	BB	BB	AA	BB	BB	AA	BB	BB	BB	AA	BB	AA	BB	AA	AA
63	1A	1A	IWA7570	0	42	AA	AA	BB	BB	BB	BB	AA	AA	BB	BB	AA	AA	AA	AA	AA	AA	AA	BB	AA	BB	BB	BB	AA	BB	AA	BB	AA	BB	AA	BB	BB	AA	BB	BB	AA	BB	BB	BB	AA	BB	AA	BB	AA	AA
64	1A	1A	IWB60784	0	42	AA	AA	BB	BB	BB	BB	AA	AA	BB	BB	AA	AA	AA	AA	AA	AA	AA	BB	AA	BB	BB	BB	AA	BB	AA	BB	AA	BB	AA	BB	BB	AA	BB	BB	AA	BB	BB	BB	AA	BB	AA	BB	AA	AA
65	1A	1A	IWA5493	0	42	AA	AA	BB	BB	BB	BB	AA	AA	BB	BB	AA	AA	AA	AA	AA	AA	AA	BB	AA	BB	BB	BB	AA	BB	AA	BB	AA	BB	AA	BB	BB	AA	BB	BB	AA	BB	BB	BB	AA	BB	AA	BB	AA	AA
66	1A	1A	IWB47390	0.3	42	AA	AA	BB	BB	BB	BB	AA	AA	BB	BB	AA	AA	AA	AA	AA	AA	AA	BB	AA	BB	BB	BB	AA	BB	AA	BB	AA	BB	AA	BB	BB	AA	BB	BB	AA	BB	BB	BB	AA	BB	AA	BB	AA	AA
67	1A	1A	IWB10982	0	42.3	AA	AA	BB	BB	BB	BB	AA	AA	BB	BB	AA	AA	AA	AA	AA	AA	AA	BB	AA	BB	BB	BB	AA	BB	AA	BB	AA	BB	AA	BB	BB	AA	BB	BB	AA	BB	BB	BB	AA	BB	AA	BB	AA	AA
68	1A	1A	IWB28682	0	42.3	AA	AA	BB	BB	BB	BB	AA	AA	BB	BB	AA	AA	AA	AA	AA	AA	AA	BB	AA	BB	BB	BB	AA	BB	AA	BB	AA	BB	AA	BB	BB	AA	BB	BB	AA	BB	BB	BB	AA	BB	AA	BB	AA	AA
69	1A	1A	IWA7639	0.5	42.3	AA	AA	BB	BB	BB	BB	AA	AA	BB	BB	AA	AA	AA	AA	AA	AA	AA	BB	AA	BB	BB	BB	AA	BB	AA	BB	AA	BB	AA	BB	BB	AA	BB	BB	AA	BB	BB	BB	AA	BB	AA	BB	AA	AA
70	1A	1A	IWB42109	0.5	42.8	AA	AA	BB	BB	BB	BB	AA	AA	BB	BB	AA	AA	AA	AA	AA	AA	AA	BB	AA	BB	BB	BB	AA	BB	AA	BB	AA	BB	AA	BB	AA	AA	BB	BB	AA	BB	BB	BB	AA	BB	AA	BB	AA	AA
71	1A	1A	IWB54182	0	43.3	AA	AA	BB	BB	BB	BB	AA	AA	BB	BB	AA	AA	AA	AA	AA	AA	AA	BB	AA	BB	BB	BB	AA	BB	AA	BB	AA	BB	AA	BB	AA	AA	BB	BB	AA	BB	BB	BB	AA	BB	AA	BB	AA	AA
72	1A	1A	IWA4537	0	43.3	AA	AA	BB	BB	BB	BB	AA	AA	BB	BB	AA	AA	AA	AA	AA	AA	AA	BB	AA	BB	BB	BB	AA	BB	AA	BB	AA	BB	AA	BB	AA	AA	BB	BB	AA	BB	BB	BB	AA	BB	AA	BB	AA	AA
73	1A	1A	IWB9455	0	43.3	AA	AA	BB	BB	BB	BB	AA	AA	BB	BB	AA	AA	AA	AA	AA	AA	AA	BB	AA	BB	BB	BB	AA	BB	AA	BB	AA	BB	AA	BB	AA	AA	BB	BB	AA	BB	BB	BB	AA	BB	AA	BB	AA	AA
74	1A	1A	IWB61925	0	43.3	AA	AA	BB	BB	BB	BB	AA	AA	BB	BB	AA	AA	AA	AA	AA	AA	AA	BB	AA	BB	BB	BB	AA	BB	AA	BB	AA	BB	AA	BB	AA	AA	BB	BB	AA	BB	BB	BB	AA	BB	AA	BB	AA	AA
75	1A	1A	IWB72588	0	43.3	AA	AA	BB	BB	BB	BB	AA	AA	BB	BB	AA	AA	AA	AA	AA	AA	AA	BB	AA	BB	BB	BB	AA	BB	AA	BB	AA	BB	AA	BB	AA	AA	BB	BB	AA	BB	BB	BB	AA	BB	AA	BB	AA	AA
76	1A	1A	IWB751	0	43.3	AA	AA	BB	BB	BB	BB	AA	AA	BB	BB	AA	AA	AA	AA	AA	AA	AA	BB	AA	BB	BB	BB	AA	BB	AA	BB	AA	BB	AA	BB	AA	AA	BB	BB	AA	BB	BB	BB	AA	BB	AA	BB	AA	AA
77	1A	1A	IWB22506	0	43.3	AA	AA	BB	BB	BB	BB	AA	AA	BB	BB	AA	AA	AA	AA	AA	AA	AA	BB	AA	BB	BB	BB	AA	BB	AA	BB	AA	BB	AA	BB	AA	AA	BB	BB	AA	BB	BB	BB	AA	BB	AA	BB	AA	AA
78	1A	1A	IWB65987	0	43.3	AA	AA	BB	BB	BB	BB	AA	AA	BB	BB	AA	AA	AA	AA	AA	AA	AA	BB	AA	BB	BB	BB	AA	BB	AA	BB	AA	BB	AA	BB	AA	AA	BB	BB	AA	BB	BB	BB	AA	BB	AA	BB	AA	AA
79	1A	1A	IWB11514	0	43.3	AA	AA	BB	BB	BB	BB	AA	AA	BB	BB	AA	AA	AA	AA	AA	AA	AA	BB	AA	BB	BB	BB	AA	BB	AA	BB	AA	BB	AA	BB	AA	AA	BB	BB	AA	BB	BB	BB	AA	BB	AA	BB	AA	AA
80	1A	1A	IWB52960	0	43.3	AA	AA	BB	BB	BB	BB	AA	AA	BB	BB	AA	AA	AA	AA	AA	AA	AA	BB	AA	BB	BB	BB	AA	BB	AA	BB	AA	BB	AA	BB	AA	AA	BB	BB	AA	BB	BB	BB	AA	BB	AA	BB	AA	AA
81	1A	1A	IWB6517	0	43.3	AA	AA	BB	BB	BB	BB	AA	AA	BB	BB	AA	AA	AA	AA	AA	AA	AA	BB	AA	BB	BB	BB	AA	BB	AA	BB	AA	BB	AA	BB	AA	AA	BB	BB	AA	BB	BB	BB	AA	BB	AA	BB	AA	AA
82	1A	1A	IWB73451	0	43.3	AA	AA	BB	BB	BB	BB	AA	AA	BB	BB	AA	AA	AA	AA	AA	AA	AA	BB	AA	BB	BB	BB	AA	BB	AA	BB	AA	BB	AA	BB	AA	AA	BB	BB	AA	BB	BB	BB	AA	BB	AA	BB	AA	AA
83	1A	1A	IWB63334	0	43.3	AA	AA	BB	BB	BB	BB	AA	AA	BB	BB	AA	AA	AA	AA	AA	AA	AA	BB	AA	BB	BB	BB	AA	BB	AA	BB	AA	BB	AA	BB	AA	AA	BB	BB	AA	BB	BB	BB	AA	BB	AA	BB	AA	AA
84	1A	1A	IWB71486	0	43.3	AA	AA	BB	BB	BB	BB	AA	AA	BB	BB	AA	AA	AA	AA	AA	AA	AA	BB	AA	BB	BB	BB	AA	BB	AA	BB	AA	BB	AA	BB	AA	AA	BB	BB	AA	BB	BB	BB	AA	BB	AA	BB	AA	AA
85	1A	1A	IWA4080	0	43.3	AA	AA	BB	BB	BB	BB	AA	AA	BB	BB	AA	AA	AA	AA	AA	AA	AA	BB	AA	BB	BB	BB	AA	BB	AA	BB	AA	BB	AA	BB	AA	AA	BB	BB	AA	BB	BB	BB	AA	BB	AA	BB	AA	AA
86	1A	1A	IWB4630	0	43.3	AA	AA	BB	BB	BB	BB	AA	AA	BB	BB	AA	AA	AA	AA	AA	AA	AA	BB	AA	BB	BB	BB	AA	BB	AA	BB	AA	BB	AA	BB	AA	AA	BB	BB	AA	BB	BB	BB	AA	BB	AA	BB	AA	AA
87	1A	1A	IWB14633	0	43.3	AA	AA	BB	BB	BB	BB	AA	AA	BB	BB	AA	AA	AA	AA	AA	AA	AA	BB	AA	BB	BB	BB	AA	BB	AA	BB	AA	BB	AA	BB	AA	AA	BB	BB	AA	BB	BB	BB	AA	BB	AA	BB	AA	AA
88	1A	1A	IWB71861	0	43.3	AA	AA	BB	BB	BB	BB	AA	AA	BB	BB	AA	AA	AA	AA	AA	AA	AA	BB	AA	BB	BB	BB	AA	BB	AA	BB	AA	BB	AA	BB	AA	AA	BB	BB	AA	BB	BB	BB	AA	BB	AA	BB	AA	AA
89	1A	1A	IWB71829	0	43.3	AA	AA	BB	BB	BB	BB	AA	AA	BB	BB	AA	AA	AA	AA	AA	AA	AA	BB	AA	BB	BB	BB	AA	BB	AA	BB	AA	BB	AA	BB	AA	AA	BB	BB	AA	BB	BB	BB	AA	BB	AA	BB	AA	AA
90	1A	1A	IWB71487	0	43.3	AA	AA	BB	BB	BB	BB	AA	AA	BB	BB	AA	AA	AA	AA	AA	AA	AA	BB	AA	BB	BB	BB	AA	BB	AA	BB	AA	BB	AA	BB	AA	AA	BB	BB	AA	BB	BB	BB	AA	BB	AA	BB	AA	AA
91	1A	1A	IWB35531	0	43.3	AA	AA	BB	BB	BB	BB	AA	AA	BB	BB	AA	AA	AA	AA	AA	AA	AA	BB	AA	BB	BB	BB	AA	BB	AA	BB	AA	BB	AA	BB	AA	AA	BB	BB	AA	BB	BB	BB	AA	BB	AA	BB	AA	AA
92	1A	1A	IWB40338	0	43.3	AA	AA	BB	BB	BB	BB	AA	AA	BB	BB	AA	AA	AA	AA	AA	AA	AA	BB	AA	BB	BB	BB	AA	BB	AA	BB	AA	BB	AA	BB	AA	AA	BB	BB	AA	BB	BB	BB	AA	BB	AA	BB	AA	AA
93	1A	1A	IWB7676	0	43.3	AA	AA	BB	BB	BB	BB	AA	AA	BB	BB	AA	AA	AA	AA	AA	AA	AA	BB	AA	BB	BB	BB	AA	BB	AA	BB	AA	BB	AA	BB	AA	AA	BB	BB	AA	BB	BB	BB	AA	BB	AA	BB	AA	AA
94	1A	1A	IWA8223	0	43.3	AA	AA	BB	BB	BB	BB	AA	AA	BB	BB	AA	AA	AA	AA	AA	AA	AA	BB	AA	BB	BB	BB	AA	BB	AA	BB	AA	BB	AA	BB	AA	AA	BB	BB	AA	BB	BB	BB	AA	BB	AA	BB	AA	AA
95	1A	1A	IWB73452	0	43.3	AA	AA	BB	BB	BB	BB	AA	AA	BB	BB	AA	AA	AA	AA	AA	AA	AA	BB	AA	BB	BB	BB	AA	BB	AA	BB	AA	BB	AA	BB	AA	AA	BB	BB	AA	BB	BB	BB	AA	BB	AA	BB	AA	AA
96	1A	1A	IWB72587	0	43.3	AA	AA	BB	BB	BB	BB	AA	AA	BB	BB	AA	AA	AA	AA	AA	AA	AA	BB	AA	BB	BB	BB	AA	BB	AA	BB	AA	BB	AA	BB	AA	AA	BB	BB	AA	BB	BB	BB	AA	BB	AA	BB	AA	AA
97	1A	1A	IWB72586	0	43.3	AA	AA	BB	BB	BB	BB	AA	AA	BB	BB	AA	AA	AA	AA	AA	AA	AA	BB	AA	BB	BB	BB	AA	BB	AA	BB	AA	BB	AA	BB	AA	AA	BB	BB	AA	BB	BB	BB	AA	BB	AA	BB	AA	AA
98	1A	1A	IWB444	0	43.3	AA	AA	BB	BB	BB	BB	AA	AA	BB	BB	AA	AA	AA	AA	AA	AA	AA	BB	AA	BB	BB	BB	AA	BB	AA	BB	AA	BB	AA	BB	AA	AA	BB	BB	AA	BB	BB	BB	AA	BB	AA	BB	AA	AA
99	1A	1A	IWB69793	0	43.3	AA	AA	BB	BB	BB	BB	AA	AA	BB	BB	AA	AA	AA	AA	AA	AA	AA	BB	AA	BB	BB	BB	AA	BB	AA	BB	AA	BB	AA	BB	AA	AA	BB	BB	AA	BB	BB	BB	AA	BB	AA	BB	AA	AA
100	1A	1A	IWB35693	0	43.3	AA	AA	BB	BB	BB	BB	AA	AA	BB	BB	AA	AA	AA	AA	AA	AA	AA	BB	AA	BB	BB	BB	AA	BB	AA	BB	AA	BB	AA	BB	AA	AA	BB	BB	AA	BB	BB	BB	AA	BB	AA	BB	AA	AA
101	1A	1A	IWB45399	0.4	43.3	AA	AA	BB	BB	BB	BB	AA	AA	BB	BB	AA	AA	AA	AA	AA	AA	AA	BB	AA	BB	BB	BB	AA	BB	AA	BB	AA	BB	AA	BB	AA	AA	BB	BB	AA	BB	BB	BB	AA	BB	AA	BB	AA	AA
102	1A	1A	IWB1137	1.8	43.7	AA	AA	BB	BB	BB	BB	AA	AA	BB	BB	AA	AA	AA	AA	AA	AA	AA	BB	AA	BB	BB	BB	AA	BB	AA	BB	AA	BB	AA	BB	AA	AA	BB	BB	AA	BB	BB	BB	AA	BB	AA	BB	AA	AA
103	1A	1A	IWB2243	0	45.5	AA	AA	BB	BB	BB	BB	AA	AA	BB	BB	AA	AA	AA	AA	AA	AA	AA	BB	AA	BB	BB	BB	AA	BB	AA	BB	AA	BB	AA	BB	AA	AA	BB	BB	AA	BB	BB	BB	AA	BB	AA	BB	AA	AA
104	1A	1A	IWB69465	0	45.5	AA	AA	BB	BB	BB	BB	AA	AA	BB	BB	AA	AA	AA	AA	AA	AA	AA	BB	AA	BB	BB	BB	AA	BB	AA	BB	AA	BB	AA	BB	AA	AA	BB	BB	AA	BB	BB	BB	AA	BB	AA	BB	AA	AA
105	1A	1A	IWB73608	0	45.5	AA	AA	BB	BB	BB	BB	AA	AA	BB	BB	AA	AA	AA	AA	AA	AA	AA	BB	AA	BB	BB	BB	AA	BB	AA	BB	AA	BB	AA	BB	AA	AA	BB	BB	AA	BB	BB	BB	AA	BB	AA	BB	AA	AA
106	1A	1A	IWB72589	0	45.5	AA	AA	BB	BB	BB	BB	AA	AA	BB	BB	AA	AA	AA	AA	AA	AA	AA	BB	AA	BB	BB	BB	AA	BB	AA	BB	AA	BB	AA	BB	AA	AA	BB	BB	AA	BB	BB	BB	AA	BB	AA	BB	AA	AA
107	1A	1A	IWB72585	0	45.5	AA	AA	BB	BB	BB	BB	AA	AA	BB	BB	AA	AA	AA	AA	AA	AA	AA	BB	AA	BB	BB	BB	AA	BB	AA	BB	AA	BB	AA	BB	AA	AA	BB	BB	AA	BB	BB	BB	AA	BB	AA	BB	AA	AA
108	1A	1A	IWB71862	0	45.5	AA	AA	BB	BB	BB	BB	AA	AA	BB	BB	AA	AA	AA	AA	AA	AA	AA	BB	AA	BB	BB	BB	AA	BB	AA	BB	AA	BB	AA	BB	AA	AA	BB	BB	AA	BB	BB	BB	AA	BB	AA	BB	AA	AA
109	1A	1A	IWB56553	0.4	45.5	AA	AA	BB	BB	BB	BB	AA	AA	BB	BB	AA	AA	AA	AA	AA	AA	AA	BB	AA	BB	BB	BB	AA	BB	AA	BB	AA	BB	AA	BB	AA	AA	BB	BB	AA	BB	BB	BB	AA	BB	AA	BB	AA	AA
110	1A	1A	IWB6984	0	45.9	AA	AA	BB	BB	BB	BB	AA	AA	BB	BB	AA	AA	AA	AA	AA	AA	AA	BB	AA	BB	BB	BB	AA	BB	AA	BB	AA	BB	AA	BB	AA	AA	BB	BB	AA	BB	BB	BB	AA	BB	AA	BB	AA	AA
111	1A	1A	IWB11161	1.5	45.9	AA	AA	BB	BB	BB	BB	AA	AA	BB	BB	AA	AA	AA	AA	AA	AA	AA	BB	AA	BB	BB	BB	AA	BB	AA	BB	AA	BB	AA	BB	AA	AA	BB	BB	AA	BB	BB	BB	AA	BB	AA	BB	AA	AA
112	1A	1A	IWB12454	0	47.4	AA	AA	--	BB	BB	BB	AA	AA	BB	BB	AA	AA	AA	AA	AA	AA	AA	BB	AA	BB	BB	BB	AA	BB	AA	BB	AA	BB	AA	BB	AA	AA	AA	BB	AA	BB	BB	BB	AA	BB	AA	BB	AA	AA
113	1A	1A	IWB60140	0	47.4	AA	AA	AA	BB	BB	BB	AA	AA	BB	BB	AA	AA	AA	AA	AA	AA	AA	BB	AA	BB	BB	BB	AA	BB	AA	BB	AA	BB	AA	BB	AA	AA	AA	BB	AA	BB	BB	BB	AA	BB	AA	BB	AA	AA
114	1A	1A	IWB6995	0	47.4	AA	AA	--	BB	BB	BB	AA	AA	BB	BB	AA	AA	AA	AA	AA	AA	AA	BB	AA	BB	BB	BB	AA	BB	AA	BB	AA	BB	AA	BB	AA	AA	AA	BB	AA	BB	BB	BB	AA	BB	AA	BB	AA	AA
115	1A	1A	IWB31771	0.4	47.4	AA	AA	--	BB	BB	BB	AA	AA	BB	BB	AA	AA	AA	AA	AA	AA	AA	BB	AA	BB	BB	BB	AA	BB	AA	BB	AA	BB	AA	BB	AA	AA	AA	BB	AA	BB	BB	BB	AA	BB	AA	BB	AA	AA
116	1A	1A	IWB7289	4.5	47.8	AA	AA	--	BB	BB	BB	AA	AA	BB	BB	AA	AA	BB	AA	AA	AA	AA	BB	AA	BB	BB	BB	AA	BB	AA	BB	AA	BB	AA	BB	AA	AA	AA	BB	AA	BB	BB	BB	AA	BB	AA	BB	AA	AA
117	1A	1A	IWB35025	0	52.3	AA	AA	AA	BB	BB	BB	AA	BB	AA	BB	AA	AA	BB	AA	AA	AA	AA	BB	BB	BB	BB	AA	AA	BB	AA	BB	AA	BB	AA	BB	AA	AA	AA	BB	AA	BB	BB	BB	AA	AA	AA	BB	AA	AA
118	1A	1A	IWB4075	0	52.3	AA	AA	AA	BB	BB	BB	AA	BB	AA	BB	AA	AA	BB	AA	AA	AA	AA	BB	BB	BB	BB	AA	AA	BB	AA	BB	AA	BB	AA	BB	AA	AA	AA	BB	AA	BB	BB	BB	AA	AA	AA	BB	AA	AA
119	1A	1A	IWB23855	0	52.3	AA	AA	AA	BB	BB	BB	AA	BB	AA	BB	AA	AA	BB	AA	AA	AA	AA	BB	BB	BB	BB	AA	AA	BB	AA	BB	AA	BB	AA	BB	AA	AA	AA	BB	AA	BB	BB	BB	AA	AA	AA	BB	AA	AA
120	1A	1A	IWA6042	0	52.3	AA	AA	AA	BB	BB	BB	AA	BB	AA	BB	AA	AA	BB	AA	AA	AA	AA	BB	BB	BB	BB	AA	AA	BB	AA	BB	AA	BB	AA	BB	AA	AA	AA	BB	AA	BB	BB	BB	AA	AA	AA	BB	AA	AA
121	1A	1A	IWA145	0	52.3	AA	AA	AA	BB	BB	BB	AA	BB	AA	BB	AA	AA	BB	AA	AA	AA	AA	BB	BB	BB	BB	AA	AA	BB	AA	BB	AA	BB	AA	BB	AA	AA	AA	BB	AA	BB	BB	BB	AA	AA	AA	BB	AA	AA
122	1A	1A	IWA8482	0	52.3	AA	AA	AA	BB	BB	BB	AA	BB	AA	BB	AA	AA	BB	AA	AA	AA	AA	BB	BB	BB	BB	AA	AA	BB	AA	BB	AA	BB	AA	BB	AA	AA	AA	BB	AA	BB	BB	BB	AA	AA	AA	BB	AA	AA
123	1A	1A	IWA3805	0	52.3	AA	AA	AA	BB	BB	BB	AA	BB	AA	BB	AA	AA	BB	AA	AA	AA	AA	BB	BB	BB	BB	AA	AA	BB	AA	BB	AA	BB	AA	BB	AA	AA	AA	BB	AA	BB	BB	BB	AA	AA	AA	BB	AA	AA
124	1A	1A	IWB68917	0	52.3	AA	AA	AA	BB	BB	BB	AA	BB	AA	BB	AA	AA	BB	AA	AA	AA	AA	BB	BB	BB	BB	AA	AA	BB	AA	BB	AA	BB	AA	BB	AA	AA	AA	BB	AA	BB	BB	BB	AA	AA	AA	BB	AA	AA
125	1A	1A	IWB1728	0	52.3	AA	AA	AA	BB	BB	BB	AA	BB	AA	BB	AA	AA	BB	AA	AA	AA	AA	BB	BB	BB	BB	AA	AA	BB	AA	BB	AA	BB	AA	BB	AA	AA	AA	BB	AA	BB	BB	BB	AA	AA	AA	BB	AA	AA
126	1A	1A	IWB50892	0	52.3	AA	AA	AA	BB	BB	BB	AA	BB	AA	BB	AA	AA	BB	AA	AA	AA	AA	BB	BB	BB	BB	AA	AA	BB	AA	BB	AA	BB	AA	BB	AA	AA	AA	BB	AA	BB	BB	BB	AA	AA	AA	BB	AA	AA
127	1A	1A	IWB4042	0	52.3	AA	AA	AA	BB	BB	BB	AA	BB	AA	BB	AA	AA	BB	AA	AA	AA	AA	BB	BB	BB	BB	AA	AA	BB	AA	BB	AA	BB	AA	BB	AA	AA	AA	BB	AA	BB	BB	BB	AA	AA	AA	BB	AA	AA
128	1A	1A	IWA3435	0	52.3	AA	AA	AA	BB	BB	BB	AA	BB	AA	BB	AA	AA	BB	AA	AA	AA	AA	BB	BB	BB	BB	AA	AA	BB	AA	BB	AA	BB	AA	BB	AA	AA	AA	BB	AA	BB	BB	BB	AA	AA	AA	BB	AA	AA
129	1A	1A	IWA3434	0	52.3	AA	AA	AA	BB	BB	BB	AA	BB	AA	BB	AA	AA	BB	AA	AA	AA	AA	BB	BB	BB	BB	AA	AA	BB	AA	BB	AA	BB	AA	BB	AA	AA	AA	BB	AA	BB	BB	BB	AA	AA	AA	BB	AA	AA
130	1A	1A	IWB55184	0	52.3	AA	AA	AA	BB	BB	BB	AA	BB	AA	BB	AA	AA	BB	AA	AA	AA	AA	BB	BB	BB	BB	AA	AA	BB	AA	BB	AA	BB	AA	BB	AA	AA	AA	BB	AA	BB	BB	BB	AA	AA	AA	BB	AA	AA
131	1A	1A	IWB36087	0	52.3	AA	AA	AA	BB	BB	BB	AA	BB	AA	BB	AA	AA	BB	AA	AA	AA	AA	BB	BB	BB	BB	AA	AA	BB	AA	BB	AA	BB	AA	BB	AA	AA	AA	BB	AA	BB	BB	BB	AA	AA	AA	BB	AA	AA
132	1A	1A	IWB65422	3.2	52.3	AA	AA	AA	BB	BB	BB	AA	BB	AA	BB	AA	AA	BB	AA	AA	AA	AA	BB	BB	BB	BB	AA	AA	BB	AA	BB	AA	BB	AA	BB	AA	AA	AA	BB	AA	BB	BB	BB	AA	AA	AA	BB	AA	AA
133	1A	1A	IWB7472	0	55.5	BB	AA	AA	BB	BB	BB	AA	BB	AA	BB	AA	AA	BB	AA	AA	AA	AA	BB	AA	BB	BB	AA	AA	BB	AA	BB	AA	BB	AA	BB	AA	AA	AA	BB	AA	BB	BB	AA	AA	AA	AA	BB	AA	AA
134	1A	1A	IWB60125	0	55.5	BB	AA	AA	BB	BB	BB	AA	BB	AA	BB	AA	AA	BB	AA	AA	AA	AA	BB	AA	BB	BB	AA	AA	BB	AA	BB	AA	BB	AA	BB	AA	AA	AA	BB	AA	BB	BB	AA	AA	AA	AA	BB	AA	AA
135	1A	1A	IWB8121	37.7	55.5	BB	AA	AA	BB	BB	BB	AA	BB	AA	BB	AA	AA	BB	AA	AA	AA	AA	BB	AA	BB	BB	AA	AA	BB	AA	BB	AA	BB	AA	BB	AA	AA	AA	BB	AA	BB	BB	AA	AA	AA	AA	BB	AA	AA
136	1A	1A	IWB13639	1.4	93.2	BB	AA	AA	BB	BB	BB	AA	AA	AA	AA	AA	AA	AA	BB	BB	BB	AA	AA	BB	BB	BB	AA	AA	BB	BB	AA	BB	BB	BB	BB	AA	AA	BB	BB	AA	BB	BB	AA	BB	AA	AA	BB	--	AA
137	1A	1A	IWB46190	0	94.6	BB	AA	AA	BB	BB	BB	AA	AA	--	AA	AA	AA	AA	BB	BB	BB	AA	AA	BB	BB	BB	AA	AA	BB	BB	--	BB	BB	BB	BB	AA	AA	BB	BB	AA	BB	BB	AA	BB	AA	AA	BB	--	AA
138	1A	1A	IWB13551	0	94.6	BB	AA	AA	BB	BB	BB	AA	AA	--	AA	AA	AA	AA	BB	BB	BB	AA	AA	BB	BB	BB	AA	AA	BB	BB	--	BB	BB	BB	BB	AA	AA	BB	BB	AA	BB	BB	AA	BB	AA	AA	BB	--	AA
139	1A	1A	IWB72719	0	94.6	BB	AA	AA	BB	BB	BB	AA	AA	AA	AA	AA	AA	AA	BB	BB	BB	AA	AA	BB	BB	BB	AA	AA	BB	BB	AA	BB	BB	BB	BB	AA	AA	BB	BB	AA	BB	BB	AA	BB	AA	AA	BB	--	AA
140	1A	1A	IWB55536	0	94.6	BB	AA	AA	BB	BB	BB	AA	AA	--	AA	AA	AA	AA	BB	BB	BB	AA	AA	BB	BB	BB	AA	AA	BB	BB	--	BB	BB	BB	BB	AA	AA	BB	BB	AA	BB	BB	AA	BB	AA	AA	BB	--	AA
141	1A	1A	IWB14143	0	94.6	BB	AA	AA	BB	BB	BB	AA	AA	AA	AA	AA	AA	AA	BB	BB	BB	AA	AA	BB	BB	BB	AA	AA	BB	BB	AA	BB	BB	BB	BB	AA	AA	BB	BB	AA	BB	BB	AA	BB	AA	AA	BB	AA	AA
142	1A	1A	IWB58474	0.3	94.6	BB	AA	AA	BB	BB	BB	AA	AA	AA	AA	AA	AA	AA	BB	BB	BB	AA	AA	BB	BB	BB	AA	AA	BB	BB	AA	BB	BB	BB	BB	AA	AA	BB	BB	AA	BB	BB	AA	BB	AA	AA	BB	AA	AA
143	1A	1A	IWB73690	0.3	94.9	BB	AA	AA	BB	BB	BB	AA	AA	AA	AA	AA	AA	AA	BB	BB	BB	AA	AA	BB	BB	BB	AA	AA	BB	BB	--	BB	BB	BB	BB	AA	AA	BB	BB	AA	BB	BB	AA	BB	AA	AA	BB	AA	AA
144	1A	1A	IWA4713	0	95.2	BB	AA	AA	BB	BB	BB	AA	AA	--	AA	AA	AA	AA	BB	BB	BB	AA	AA	BB	BB	BB	AA	AA	BB	BB	--	BB	BB	BB	BB	AA	AA	BB	BB	AA	BB	BB	AA	BB	AA	AA	BB	--	AA
145	1A	1A	IWB35045	0	95.2	BB	AA	AA	BB	BB	BB	AA	AA	--	AA	AA	AA	AA	BB	BB	BB	AA	AA	BB	BB	BB	AA	AA	BB	BB	--	BB	BB	BB	BB	AA	AA	BB	BB	AA	BB	BB	AA	BB	AA	AA	BB	--	AA
146	1A	1A	IWA7316	0	95.2	BB	AA	AA	BB	BB	BB	AA	AA	--	AA	AA	AA	AA	BB	BB	BB	AA	AA	BB	BB	BB	AA	AA	BB	BB	--	BB	BB	BB	BB	AA	AA	BB	BB	AA	BB	BB	AA	BB	AA	AA	BB	--	AA
147	1A	1A	IWB73557	0	95.2	BB	AA	AA	BB	BB	BB	AA	AA	--	AA	AA	AA	AA	BB	BB	BB	AA	AA	BB	BB	BB	AA	AA	BB	BB	--	BB	BB	BB	BB	AA	AA	BB	BB	AA	BB	BB	AA	BB	AA	AA	BB	--	AA
148	1A	1A	IWB22883	0	95.2	BB	AA	AA	BB	BB	BB	AA	AA	--	AA	AA	AA	AA	BB	BB	BB	AA	AA	BB	BB	BB	AA	AA	BB	BB	--	BB	BB	BB	BB	AA	AA	BB	BB	AA	BB	BB	AA	BB	AA	AA	BB	--	AA
149	1A	1A	IWA7707	0	95.2	BB	AA	AA	BB	BB	BB	AA	AA	AA	AA	AA	AA	AA	BB	BB	BB	AA	AA	BB	BB	BB	AA	AA	BB	BB	AA	BB	BB	BB	BB	AA	AA	BB	BB	AA	BB	BB	AA	BB	AA	AA	BB	AA	AA
150	1A	1A	IWB22882	0	95.2	BB	AA	AA	BB	BB	BB	AA	AA	--	AA	AA	AA	AA	BB	BB	BB	AA	AA	BB	BB	BB	AA	AA	BB	BB	AA	BB	BB	BB	BB	AA	AA	BB	BB	AA	BB	BB	AA	BB	AA	AA	BB	AA	AA
151	1A	1A	IWA3409	0	95.2	BB	AA	AA	BB	BB	BB	AA	AA	--	AA	AA	AA	AA	BB	BB	BB	AA	AA	BB	BB	BB	AA	AA	BB	BB	--	BB	BB	BB	BB	AA	AA	BB	BB	AA	BB	BB	AA	BB	AA	AA	BB	--	AA
152	1A	1A	IWB4244	0	95.2	BB	AA	AA	BB	BB	BB	AA	AA	--	AA	AA	AA	AA	BB	BB	BB	AA	AA	BB	BB	BB	AA	AA	BB	BB	--	BB	BB	BB	BB	AA	AA	BB	BB	AA	BB	BB	AA	BB	AA	AA	BB	--	AA
153	1A	1A	IWB65396	0	95.2	BB	AA	AA	BB	BB	BB	AA	AA	--	AA	AA	AA	AA	BB	BB	BB	AA	AA	BB	BB	BB	AA	AA	BB	BB	--	BB	BB	BB	BB	AA	AA	BB	BB	AA	BB	BB	AA	BB	AA	AA	BB	--	AA
154	1A	1A	IWB65681	0	95.2	BB	AA	AA	BB	BB	BB	--	AA	AA	AA	AA	--	AA	BB	BB	BB	--	--	BB	BB	BB	--	AA	BB	BB	AA	BB	BB	BB	BB	AA	AA	BB	BB	--	BB	BB	AA	BB	AA	AA	BB	--	AA
155	1A	1A	IWB42798	1.3	95.2	BB	AA	AA	BB	BB	BB	AA	AA	--	AA	AA	AA	AA	BB	BB	BB	AA	AA	BB	BB	BB	AA	AA	BB	BB	--	BB	BB	BB	BB	AA	AA	BB	BB	AA	BB	BB	AA	BB	AA	AA	BB	--	AA
156	1A	1A	IWB29244	0	96.5	BB	AA	AA	BB	BB	BB	AA	AA	--	AA	AA	AA	BB	BB	BB	BB	AA	AA	BB	BB	BB	AA	AA	BB	BB	--	BB	BB	BB	BB	AA	AA	BB	BB	AA	BB	BB	AA	BB	AA	AA	AA	--	AA
157	1A	1A	IWB29226	0	96.5	BB	AA	AA	BB	BB	BB	AA	AA	AA	AA	AA	AA	BB	BB	BB	BB	AA	AA	BB	BB	BB	AA	AA	BB	BB	AA	BB	BB	BB	BB	AA	AA	BB	BB	AA	BB	BB	AA	BB	AA	AA	AA	AA	AA
158	1A	1A	IWB61091	1.4	96.5	BB	AA	AA	BB	BB	BB	AA	AA	AA	AA	AA	AA	BB	BB	BB	BB	AA	AA	BB	BB	BB	AA	AA	BB	BB	AA	BB	BB	BB	BB	AA	AA	BB	BB	AA	BB	BB	AA	BB	AA	AA	AA	AA	AA
159	1A	1A	IWB64453	5.2	97.9	BB	AA	AA	BB	BB	BB	AA	AA	BB	AA	AA	AA	BB	BB	BB	BB	AA	AA	BB	BB	BB	AA	AA	BB	BB	BB	BB	BB	BB	BB	AA	AA	BB	BB	AA	BB	BB	AA	BB	AA	AA	AA	--	AA
160	1A	1A	IWB12293	0	103.1	--	AA	AA	BB	BB	BB	AA	AA	--	AA	AA	AA	BB	BB	BB	AA	AA	AA	BB	BB	BB	AA	AA	AA	BB	--	BB	AA	BB	AA	AA	BB	BB	BB	AA	BB	BB	AA	BB	AA	AA	AA	--	AA
161	1A	1A	IWA2317	0.3	103.1	AA	AA	AA	BB	BB	BB	AA	AA	AA	AA	AA	AA	BB	BB	BB	AA	AA	AA	BB	BB	BB	AA	AA	AA	BB	AA	BB	AA	BB	AA	AA	BB	BB	BB	AA	BB	BB	AA	BB	AA	AA	AA	AA	AA
162	1A	1A	IWB7275	0	103.4	--	AA	AA	BB	BB	BB	AA	AA	--	AA	AA	AA	BB	BB	BB	AA	AA	AA	BB	BB	BB	AA	AA	AA	BB	--	BB	AA	BB	AA	AA	BB	BB	BB	AA	BB	BB	AA	BB	AA	AA	AA	--	AA
163	1A	1A	IWB41745	1.1	103.4	AA	AA	AA	BB	BB	BB	AA	AA	AA	AA	AA	AA	BB	BB	BB	AA	AA	AA	BB	BB	BB	AA	AA	AA	BB	AA	BB	AA	BB	AA	AA	BB	BB	BB	AA	BB	BB	AA	BB	AA	AA	AA	AA	AA
164	1A	1A	IWB6843	0	104.5	--	AA	AA	BB	BB	BB	AA	AA	--	AA	AA	AA	BB	BB	BB	AA	AA	AA	BB	BB	BB	AA	AA	AA	BB	--	BB	AA	BB	AA	AA	BB	BB	BB	AA	BB	BB	AA	BB	BB	AA	AA	--	AA
165	1A	1A	IWB6426	0	104.5	--	AA	AA	BB	BB	BB	AA	AA	--	AA	AA	AA	BB	BB	BB	AA	AA	AA	BB	BB	BB	AA	AA	AA	BB	--	BB	AA	BB	AA	AA	BB	BB	BB	AA	BB	BB	AA	BB	BB	AA	AA	--	AA
166	1A	1A	IWB53222	0	104.5	--	AA	AA	BB	BB	BB	AA	AA	--	AA	AA	AA	BB	BB	BB	AA	AA	AA	BB	BB	BB	AA	AA	AA	BB	--	BB	AA	BB	AA	AA	BB	BB	BB	AA	BB	BB	AA	BB	BB	AA	AA	--	AA
167	1A	1A	IWB10223	0	104.5	--	AA	AA	BB	BB	BB	AA	AA	--	AA	AA	AA	BB	BB	BB	AA	AA	AA	BB	BB	BB	AA	AA	AA	BB	--	BB	AA	BB	AA	AA	BB	BB	BB	AA	BB	BB	AA	BB	BB	AA	AA	--	AA
168	1A	1A	IWB45797	0	104.5	AA	AA	AA	BB	BB	BB	AA	AA	AA	AA	AA	AA	BB	BB	BB	AA	AA	AA	BB	BB	BB	AA	AA	AA	BB	AA	BB	AA	BB	AA	AA	BB	BB	BB	AA	BB	BB	AA	BB	BB	AA	AA	AA	AA
169	1A	1A	IWB11395	0	104.5	--	AA	AA	BB	BB	BB	AA	AA	--	AA	AA	AA	BB	BB	BB	AA	AA	AA	BB	BB	BB	AA	AA	AA	BB	--	BB	AA	BB	AA	AA	BB	BB	BB	AA	BB	BB	AA	BB	BB	AA	AA	--	AA
170	1A	1A	IWA3089	0.4	104.5	--	AA	AA	BB	BB	BB	AA	AA	--	AA	AA	AA	BB	BB	BB	AA	AA	AA	BB	BB	BB	AA	AA	AA	BB	--	BB	AA	BB	AA	AA	BB	BB	BB	AA	BB	BB	AA	BB	BB	AA	AA	--	AA
171	1A	1A	IWB73664	0	104.9	--	AA	AA	BB	BB	BB	AA	AA	--	AA	AA	AA	BB	BB	BB	AA	AA	AA	BB	BB	BB	AA	AA	AA	BB	--	BB	AA	BB	AA	AA	BB	BB	BB	AA	BB	BB	AA	BB	BB	AA	AA	--	AA
172	1A	1A	IWA7182	0	104.9	--	AA	AA	BB	BB	BB	AA	AA	--	AA	AA	AA	BB	BB	BB	AA	AA	AA	BB	BB	BB	AA	AA	AA	BB	AA	BB	AA	BB	AA	AA	BB	BB	BB	AA	BB	BB	AA	BB	BB	AA	AA	AA	AA
173	1A	1A	IWB47248	0	104.9	--	AA	AA	BB	BB	BB	AA	AA	--	AA	AA	AA	BB	BB	BB	AA	AA	AA	BB	BB	BB	AA	AA	AA	BB	--	BB	AA	BB	AA	AA	BB	BB	BB	AA	BB	BB	AA	BB	BB	AA	AA	--	AA
174	1A	1A	IWA1560	0	104.9	--	AA	AA	BB	BB	BB	AA	AA	--	AA	AA	AA	BB	BB	BB	AA	AA	AA	BB	BB	BB	AA	AA	AA	BB	--	BB	AA	BB	AA	AA	BB	BB	BB	AA	BB	BB	AA	BB	BB	AA	AA	--	AA
175	1A	1A	IWB21667	0	104.9	--	AA	AA	BB	BB	BB	AA	AA	--	AA	AA	AA	BB	BB	BB	AA	AA	AA	BB	BB	BB	AA	AA	AA	BB	--	BB	AA	BB	AA	AA	BB	BB	BB	AA	BB	BB	AA	BB	BB	AA	AA	--	AA
176	1A	1A	IWA1557	0	104.9	--	AA	AA	BB	BB	BB	AA	AA	--	AA	AA	AA	BB	BB	BB	AA	AA	AA	BB	BB	BB	AA	AA	AA	BB	--	BB	AA	BB	AA	AA	BB	BB	BB	AA	BB	BB	AA	BB	BB	AA	AA	--	AA
177	1A	1A	IWB69908	0	104.9	--	AA	AA	BB	BB	BB	AA	AA	--	AA	AA	AA	BB	BB	BB	AA	AA	AA	BB	BB	BB	AA	AA	AA	BB	--	BB	AA	BB	AA	AA	BB	BB	BB	AA	BB	BB	AA	BB	BB	AA	AA	--	AA
178	1A	1A	IWA6458	0	104.9	--	AA	AA	BB	BB	BB	AA	AA	--	AA	AA	AA	BB	BB	BB	AA	AA	AA	BB	BB	BB	AA	AA	AA	BB	--	BB	AA	BB	AA	AA	BB	BB	BB	AA	BB	BB	AA	BB	BB	AA	AA	--	AA
179	1A	1A	IWA1558	0	104.9	--	AA	AA	BB	BB	BB	AA	AA	--	AA	AA	AA	BB	BB	BB	AA	AA	AA	BB	BB	BB	AA	AA	AA	BB	--	BB	AA	BB	AA	AA	BB	BB	BB	AA	BB	BB	AA	BB	BB	AA	AA	--	AA
180	1A	1A	IWA1559	1.5	104.9	--	AA	AA	BB	BB	BB	AA	AA	--	AA	AA	AA	BB	BB	BB	AA	AA	AA	BB	BB	BB	AA	AA	AA	BB	--	BB	AA	BB	AA	AA	BB	BB	BB	AA	BB	BB	AA	BB	BB	AA	AA	--	AA
181	1A	1A	IWB73184	0	106.4	BB	AA	AA	BB	BB	BB	AA	AA	BB	AA	AA	AA	BB	BB	BB	AA	AA	AA	BB	BB	BB	AA	AA	AA	BB	BB	BB	AA	BB	AA	AA	BB	BB	BB	AA	BB	BB	AA	BB	BB	AA	AA	--	AA
182	1A	1A	IWA2035	0	106.4	BB	AA	AA	BB	BB	BB	AA	AA	BB	AA	AA	AA	BB	BB	BB	AA	AA	AA	BB	BB	BB	AA	AA	AA	BB	BB	BB	AA	BB	AA	AA	BB	BB	BB	AA	BB	BB	AA	BB	BB	AA	AA	BB	AA
183	1A	1A	IWB58886	0.3	106.4	BB	AA	AA	BB	BB	BB	AA	AA	BB	AA	AA	AA	BB	BB	BB	AA	AA	AA	BB	BB	BB	AA	AA	AA	BB	BB	BB	AA	BB	AA	AA	BB	BB	BB	AA	BB	BB	AA	BB	BB	AA	AA	BB	AA
184	1A	1A	IWB60174	1.9	106.7	BB	AA	AA	BB	BB	BB	AA	AA	BB	AA	AA	AA	BB	BB	BB	AA	AA	AA	BB	BB	BB	AA	AA	AA	BB	BB	BB	AA	BB	AA	AA	BB	BB	BB	AA	BB	BB	AA	BB	BB	AA	AA	BB	AA
185	1A	1A	IWB36489	0	108.6	--	AA	BB	BB	BB	BB	--	AA	BB	AA	AA	--	BB	BB	BB	--	AA	--	BB	BB	AA	AA	AA	--	BB	BB	BB	AA	BB	AA	--	BB	BB	BB	AA	BB	BB	AA	BB	BB	AA	AA	BB	AA
186	1A	1A	IWB36490	0	108.6	BB	AA	BB	BB	--	--	--	AA	--	AA	AA	--	BB	BB	BB	--	AA	--	--	BB	AA	AA	AA	--	--	BB	BB	AA	BB	AA	--	--	BB	BB	AA	BB	--	AA	--	BB	AA	AA	BB	AA
187	1A	1A	IWB34851	0	108.6	--	AA	BB	BB	BB	BB	AA	AA	--	AA	AA	AA	BB	BB	BB	AA	AA	AA	BB	BB	AA	AA	AA	AA	BB	BB	BB	AA	BB	AA	AA	BB	BB	BB	AA	BB	BB	AA	BB	BB	AA	AA	--	AA
188	1A	1A	IWB45411	0	108.6	--	AA	BB	BB	BB	BB	AA	AA	--	AA	AA	AA	BB	BB	BB	AA	AA	AA	BB	BB	AA	AA	AA	AA	BB	BB	BB	AA	BB	AA	AA	BB	BB	BB	AA	BB	BB	AA	BB	BB	AA	AA	--	AA
189	1A	1A	IWB8044	0	108.6	--	AA	BB	BB	BB	BB	AA	AA	--	AA	AA	AA	BB	BB	BB	AA	AA	AA	BB	BB	AA	AA	AA	AA	BB	BB	BB	AA	BB	AA	AA	BB	BB	BB	AA	BB	BB	AA	BB	BB	AA	AA	--	AA
190	1A	1A	IWB59699	0.5	108.6	--	AA	BB	BB	BB	BB	AA	AA	--	AA	AA	AA	BB	BB	BB	AA	AA	AA	BB	BB	AA	AA	AA	AA	BB	BB	BB	AA	BB	AA	AA	BB	BB	BB	AA	BB	BB	AA	BB	BB	AA	AA	--	AA
191	1A	1A	IWB9141	0.8	109.1	--	AA	BB	BB	BB	BB	AA	AA	--	AA	AA	AA	BB	BB	BB	AA	AA	AA	BB	BB	AA	AA	AA	AA	BB	BB	BB	AA	BB	AA	AA	BB	BB	BB	AA	BB	BB	AA	BB	BB	AA	AA	--	AA
192	1A	1A	IWB59763	0.3	109.9	BB	AA	BB	BB	BB	BB	AA	AA	BB	AA	AA	AA	BB	BB	BB	AA	AA	AA	BB	BB	AA	AA	AA	AA	BB	BB	BB	AA	BB	BB	AA	BB	BB	BB	AA	BB	BB	AA	BB	AA	AA	AA	BB	AA
193	1A	1A	IWA8523	0.3	110.2	BB	AA	BB	BB	BB	BB	AA	AA	BB	AA	AA	AA	BB	BB	BB	AA	AA	AA	BB	BB	AA	AA	AA	AA	BB	BB	BB	AA	BB	BB	AA	BB	BB	BB	AA	BB	BB	AA	BB	AA	AA	AA	BB	AA
194	1A	1A	IWA2327	1.5	110.5	BB	AA	BB	BB	BB	BB	AA	AA	BB	AA	AA	AA	BB	BB	BB	AA	AA	AA	BB	BB	AA	AA	AA	AA	BB	BB	BB	AA	BB	BB	AA	BB	BB	BB	AA	BB	BB	AA	BB	AA	AA	AA	BB	AA
195	1A	1A	IWB59296	0	112	--	AA	BB	BB	BB	BB	AA	AA	--	AA	AA	AA	BB	BB	BB	AA	AA	AA	BB	BB	AA	AA	AA	AA	BB	BB	BB	AA	BB	BB	AA	BB	BB	BB	AA	BB	BB	AA	BB	AA	AA	AA	--	AA
196	1A	1A	IWA7289	0	112	AA	AA	BB	BB	BB	BB	AA	AA	AA	AA	AA	AA	BB	BB	BB	AA	AA	AA	BB	BB	AA	AA	AA	AA	BB	BB	BB	AA	BB	BB	AA	BB	BB	BB	AA	BB	BB	AA	BB	AA	AA	AA	--	AA
197	1A	1A	IWB3413	0	112	--	AA	BB	BB	BB	BB	AA	AA	--	AA	AA	AA	BB	BB	BB	AA	AA	AA	BB	BB	AA	AA	AA	AA	BB	BB	BB	AA	BB	BB	AA	BB	BB	BB	AA	BB	BB	AA	BB	AA	AA	AA	--	AA
198	1A	1A	IWB34872	0.4	112	--	AA	BB	BB	BB	BB	AA	AA	--	AA	AA	AA	BB	BB	BB	AA	AA	AA	BB	BB	AA	AA	AA	AA	BB	BB	BB	AA	BB	BB	AA	BB	BB	BB	AA	BB	BB	AA	BB	AA	AA	AA	--	AA
199	1A	1A	IWB27546	0	112.4	--	AA	BB	BB	BB	BB	AA	AA	--	AA	AA	AA	BB	BB	BB	AA	AA	AA	BB	BB	AA	AA	AA	AA	BB	BB	BB	AA	BB	BB	AA	BB	BB	BB	AA	BB	BB	AA	BB	AA	AA	AA	AA	AA
200	1A	1A	IWA8528	0	112.4	AA	AA	BB	BB	BB	BB	AA	AA	AA	AA	AA	AA	BB	BB	BB	AA	AA	AA	BB	BB	AA	AA	AA	AA	BB	BB	BB	AA	BB	BB	AA	BB	BB	BB	AA	BB	BB	AA	BB	AA	AA	AA	AA	AA
201	1A	1A	IWB65431	0.3	112.4	--	AA	BB	BB	BB	BB	AA	AA	--	AA	AA	AA	BB	BB	BB	AA	AA	AA	BB	BB	AA	AA	AA	AA	BB	BB	BB	AA	BB	BB	AA	BB	BB	BB	AA	BB	BB	AA	BB	AA	AA	AA	--	AA
202	1A	1A	IWB10518	0	112.7	--	AA	BB	BB	BB	BB	AA	AA	--	AA	AA	AA	BB	BB	BB	AA	AA	AA	BB	BB	AA	AA	AA	AA	BB	BB	BB	AA	BB	BB	AA	BB	BB	BB	AA	BB	BB	AA	BB	AA	AA	AA	--	AA
203	1A	1A	IWB31955	0	112.7	--	AA	BB	BB	BB	BB	AA	AA	--	AA	AA	AA	BB	BB	BB	AA	AA	AA	BB	BB	AA	AA	AA	AA	BB	BB	BB	AA	BB	BB	AA	BB	BB	BB	AA	BB	BB	AA	BB	AA	AA	AA	--	AA
204	1A	1A	IWB26766	0	112.7	--	AA	BB	BB	BB	BB	AA	AA	--	AA	AA	AA	BB	BB	BB	AA	AA	AA	BB	BB	AA	AA	AA	AA	BB	BB	BB	AA	BB	BB	AA	BB	BB	BB	AA	BB	BB	AA	BB	AA	AA	AA	--	AA
205	1A	1A	IWB67027	0	112.7	--	AA	BB	BB	BB	BB	AA	AA	AA	AA	AA	AA	BB	BB	BB	AA	AA	AA	BB	BB	AA	AA	AA	AA	BB	BB	BB	AA	BB	BB	AA	BB	BB	BB	AA	BB	BB	AA	BB	AA	AA	AA	AA	AA
206	1A	1A	IWB49684	0	112.7	AA	AA	BB	BB	BB	BB	AA	AA	AA	AA	AA	AA	BB	BB	BB	AA	AA	AA	BB	BB	AA	AA	AA	AA	BB	BB	BB	AA	BB	BB	AA	BB	BB	BB	AA	BB	BB	AA	BB	AA	AA	AA	--	AA
207	1A	1A	IWB48030	0	112.7	--	AA	BB	BB	BB	BB	AA	AA	AA	AA	AA	AA	BB	BB	BB	AA	AA	AA	BB	BB	AA	AA	AA	AA	BB	BB	BB	AA	BB	BB	AA	BB	BB	BB	AA	BB	BB	AA	BB	AA	AA	AA	--	AA
208	1A	1A	IWA5407	0	112.7	--	AA	BB	BB	BB	BB	AA	AA	--	AA	AA	AA	BB	BB	BB	AA	AA	AA	BB	BB	AA	AA	AA	AA	BB	BB	BB	AA	BB	BB	AA	BB	BB	BB	AA	BB	BB	AA	BB	AA	AA	AA	--	AA
209	1A	1A	IWB34513	0	112.7	AA	AA	BB	BB	BB	BB	AA	AA	AA	AA	AA	AA	BB	BB	BB	AA	AA	AA	BB	BB	AA	AA	AA	AA	BB	BB	BB	AA	BB	BB	AA	BB	BB	BB	AA	BB	BB	AA	BB	AA	AA	AA	AA	AA
210	1A	1A	IWB9176	0	112.7	AA	AA	BB	BB	BB	BB	AA	AA	AA	AA	AA	AA	BB	BB	BB	AA	AA	AA	BB	BB	AA	AA	AA	AA	BB	BB	BB	AA	BB	BB	AA	BB	BB	BB	AA	BB	BB	AA	BB	AA	AA	AA	AA	AA
211	1A	1A	IWB39186	0	112.7	--	AA	BB	BB	BB	BB	AA	AA	AA	AA	AA	AA	BB	BB	BB	AA	AA	AA	BB	BB	AA	AA	AA	AA	BB	BB	BB	AA	BB	BB	AA	BB	BB	BB	AA	BB	BB	AA	BB	AA	AA	AA	AA	AA
212	1A	1A	IWB31959	0	112.7	--	AA	BB	BB	BB	BB	AA	AA	--	AA	AA	AA	BB	BB	BB	AA	AA	AA	BB	BB	AA	AA	AA	AA	BB	BB	BB	AA	BB	BB	AA	BB	BB	BB	AA	BB	BB	AA	BB	AA	AA	AA	--	AA
213	1A	1A	IWB8006	0	112.7	--	AA	BB	BB	BB	BB	AA	AA	--	AA	AA	AA	BB	BB	BB	AA	AA	AA	BB	BB	AA	AA	AA	AA	BB	BB	BB	AA	BB	BB	AA	BB	BB	BB	AA	BB	BB	AA	BB	AA	AA	AA	--	AA
214	1A	1A	IWB35476	0	112.7	--	AA	BB	BB	BB	BB	AA	AA	--	AA	AA	AA	BB	BB	BB	AA	AA	AA	BB	BB	AA	AA	AA	AA	BB	BB	BB	AA	BB	BB	AA	BB	BB	BB	AA	BB	BB	AA	BB	AA	AA	AA	--	AA
215	1A	1A	IWA1710	0	112.7	--	AA	BB	BB	BB	BB	AA	AA	--	AA	AA	AA	BB	BB	BB	AA	AA	AA	BB	BB	AA	AA	AA	AA	BB	BB	BB	AA	BB	BB	AA	BB	BB	BB	AA	BB	BB	AA	BB	AA	AA	AA	--	AA
216	1A	1A	IWB9191	0	112.7	--	AA	BB	BB	BB	BB	AA	AA	--	AA	AA	AA	BB	BB	BB	AA	AA	AA	BB	BB	AA	AA	AA	AA	BB	BB	BB	AA	BB	BB	AA	BB	BB	BB	AA	BB	BB	AA	BB	AA	AA	AA	--	AA
217	1A	1A	IWB49951	0	112.7	--	AA	BB	BB	BB	BB	AA	AA	--	AA	AA	AA	BB	BB	BB	AA	AA	AA	BB	BB	AA	AA	AA	AA	BB	BB	BB	AA	BB	BB	AA	BB	BB	BB	AA	BB	BB	AA	BB	AA	AA	AA	--	AA
218	1A	1A	IWB31958	0	112.7	--	AA	BB	BB	BB	BB	AA	AA	--	AA	AA	AA	BB	BB	BB	AA	AA	AA	BB	BB	AA	AA	AA	AA	BB	BB	BB	AA	BB	BB	AA	BB	BB	BB	AA	BB	BB	AA	BB	AA	AA	AA	--	AA
219	1A	1A	IWB31956	0	112.7	--	AA	BB	BB	BB	BB	AA	AA	--	AA	AA	AA	BB	BB	BB	AA	AA	AA	BB	BB	AA	AA	AA	AA	BB	BB	BB	AA	BB	BB	AA	BB	BB	BB	AA	BB	BB	AA	BB	AA	AA	AA	--	AA
220	1A	1A	IWB30871	0	112.7	--	AA	BB	BB	BB	BB	AA	AA	--	AA	AA	AA	BB	BB	BB	AA	AA	AA	BB	BB	AA	AA	AA	AA	BB	BB	BB	AA	BB	BB	AA	BB	BB	BB	AA	BB	BB	AA	BB	AA	AA	AA	--	AA
221	1A	1A	IWB45184	0	112.7	--	AA	BB	BB	BB	BB	AA	AA	--	AA	AA	AA	BB	BB	BB	AA	AA	AA	BB	BB	AA	AA	AA	AA	BB	BB	BB	AA	BB	BB	AA	BB	BB	BB	AA	BB	BB	AA	BB	AA	AA	AA	--	AA
222	1A	1A	IWB45183	0	112.7	--	AA	BB	BB	BB	BB	AA	AA	--	AA	AA	AA	BB	BB	BB	AA	AA	AA	BB	BB	AA	AA	AA	AA	BB	BB	BB	AA	BB	BB	AA	BB	BB	BB	AA	BB	BB	AA	BB	AA	AA	AA	--	AA
223	1A	1A	IWB22174	0	112.7	--	AA	BB	BB	BB	BB	AA	AA	--	AA	AA	AA	BB	BB	BB	AA	AA	AA	BB	BB	AA	AA	AA	AA	BB	BB	BB	AA	BB	BB	AA	BB	BB	BB	AA	BB	BB	AA	BB	AA	AA	AA	--	AA
224	1A	1A	IWB38	0	112.7	--	AA	BB	BB	BB	BB	AA	AA	--	AA	AA	AA	BB	BB	BB	AA	AA	AA	BB	BB	AA	AA	AA	AA	BB	BB	BB	AA	BB	BB	AA	BB	BB	BB	AA	BB	BB	AA	BB	AA	AA	AA	--	AA
225	1A	1A	IWB58726	0	112.7	--	AA	BB	BB	BB	BB	AA	AA	--	AA	AA	AA	BB	BB	BB	AA	AA	AA	BB	BB	AA	AA	AA	AA	BB	BB	BB	AA	BB	BB	AA	BB	BB	BB	AA	BB	BB	AA	BB	AA	AA	AA	--	AA
226	1A	1A	IWB26765	0	112.7	--	AA	BB	BB	BB	BB	AA	AA	--	AA	AA	AA	BB	BB	BB	AA	AA	AA	BB	BB	AA	AA	AA	AA	BB	BB	BB	AA	BB	BB	AA	BB	BB	BB	AA	BB	BB	AA	BB	AA	AA	AA	--	AA
227	1A	1A	IWB24575	0	112.7	--	AA	BB	BB	BB	BB	AA	AA	--	AA	AA	AA	BB	BB	BB	AA	AA	AA	BB	BB	AA	AA	AA	AA	BB	BB	BB	AA	BB	BB	AA	BB	BB	BB	AA	BB	BB	AA	BB	AA	AA	AA	--	AA
228	1A	1A	IWB45182	0	112.7	--	AA	BB	BB	BB	BB	AA	AA	--	AA	AA	AA	BB	BB	BB	AA	AA	AA	BB	BB	AA	AA	AA	AA	BB	BB	BB	AA	BB	BB	AA	BB	BB	BB	AA	BB	BB	AA	BB	AA	AA	AA	--	AA
229	1A	1A	IWB10491	1.9	112.7	--	AA	BB	BB	BB	BB	AA	AA	--	AA	AA	AA	BB	BB	BB	AA	AA	AA	BB	BB	AA	AA	AA	AA	BB	BB	BB	AA	BB	BB	AA	BB	BB	BB	AA	BB	BB	AA	BB	AA	AA	AA	--	AA
230	1A	1A	IWB31545	1.9	114.6	--	BB	BB	BB	BB	BB	AA	AA	--	AA	AA	AA	BB	BB	BB	AA	AA	AA	BB	BB	AA	AA	AA	AA	BB	BB	BB	AA	BB	BB	AA	BB	BB	BB	AA	BB	BB	AA	BB	AA	AA	AA	AA	AA
231	1A	1A	IWB41993	0	116.5	--	BB	AA	BB	BB	BB	AA	AA	--	AA	AA	AA	BB	BB	BB	AA	AA	AA	BB	BB	AA	AA	AA	AA	BB	BB	BB	AA	BB	BB	AA	BB	BB	BB	BB	BB	BB	AA	BB	AA	AA	AA	--	AA
232	1A	1A	IWA3799	0	116.5	AA	BB	AA	BB	BB	BB	AA	AA	--	AA	AA	AA	BB	BB	BB	AA	AA	AA	BB	BB	AA	AA	AA	AA	BB	BB	BB	AA	BB	BB	AA	BB	BB	BB	BB	BB	BB	AA	BB	AA	AA	AA	AA	AA
233	1A	1A	IWA5806	0	116.5	--	BB	AA	BB	BB	BB	AA	AA	--	AA	AA	AA	BB	BB	BB	AA	AA	AA	BB	BB	AA	AA	AA	AA	BB	BB	BB	AA	BB	BB	AA	BB	BB	BB	BB	BB	BB	AA	BB	AA	AA	AA	--	AA
234	1A	1A	IWA5734	0	116.5	--	BB	AA	BB	BB	BB	AA	AA	--	AA	AA	AA	BB	BB	BB	AA	AA	AA	BB	BB	AA	AA	AA	AA	BB	BB	BB	AA	BB	BB	AA	BB	BB	BB	BB	BB	BB	AA	BB	AA	AA	AA	--	AA
235	1A	1A	IWB22896	0.5	116.5	--	BB	AA	BB	BB	BB	AA	AA	--	AA	AA	AA	BB	BB	BB	AA	AA	AA	BB	BB	AA	AA	AA	AA	BB	BB	BB	AA	BB	BB	AA	BB	BB	BB	BB	BB	BB	AA	BB	AA	AA	AA	--	AA
236	1A	1A	IWB71743	0	117	--	BB	AA	BB	BB	BB	AA	AA	--	AA	AA	AA	BB	BB	BB	AA	AA	AA	BB	BB	AA	AA	AA	AA	BB	BB	BB	AA	BB	BB	AA	BB	BB	BB	BB	BB	BB	AA	BB	AA	AA	AA	--	AA
237	1A	1A	IWA3215	0	117	--	BB	AA	BB	BB	BB	AA	AA	--	AA	AA	AA	BB	BB	BB	AA	AA	AA	BB	BB	AA	AA	AA	AA	BB	BB	BB	AA	BB	BB	AA	BB	BB	BB	BB	BB	BB	AA	BB	AA	AA	AA	--	AA
238	1A	1A	IWB75215		117	--	BB	AA	BB	BB	BB	AA	AA	--	AA	AA	AA	BB	BB	BB	AA	AA	AA	BB	BB	AA	AA	AA	AA	BB	BB	BB	AA	BB	BB	AA	BB	BB	BB	BB	BB	BB	AA	BB	AA	AA	AA	--	AA
239	1B	1B-1	IWB10784	0	0	BB	BB	AA	BB	BB	AA	AA	BB	BB	AA	AA	AA	BB	AA	AA	AA	AA	AA	BB	AA	BB	BB	AA	BB	AA	AA	AA	AA	AA	AA	AA	AA	BB	BB	AA	BB	--	AA	BB	AA	BB	AA	BB	BB
240	1B	1B-1	IWB63360	0	0	BB	BB	AA	BB	BB	AA	AA	BB	BB	AA	AA	AA	BB	AA	AA	AA	AA	AA	BB	AA	BB	BB	AA	BB	AA	AA	AA	AA	AA	AA	AA	AA	BB	BB	AA	BB	AA	AA	BB	AA	BB	AA	BB	BB
241	1B	1B-1	IWB9184	0	0	BB	BB	AA	BB	BB	AA	AA	BB	BB	AA	AA	AA	BB	AA	AA	AA	AA	AA	BB	AA	BB	BB	AA	BB	AA	AA	AA	AA	AA	AA	AA	AA	BB	BB	AA	BB	AA	AA	BB	AA	BB	AA	BB	BB
242	1B	1B-1	IWB9291	26.7	0	BB	BB	AA	BB	BB	AA	AA	BB	BB	AA	AA	AA	BB	AA	AA	AA	AA	AA	BB	AA	BB	BB	AA	BB	AA	AA	AA	AA	AA	AA	AA	AA	BB	BB	AA	BB	--	AA	BB	AA	BB	AA	BB	BB
243	1B	1B-1	IWB70627	0	26.7	AA	AA	BB	BB	BB	AA	BB	BB	BB	AA	BB	BB	BB	AA	--	BB	AA	--	BB	AA	AA	BB	AA	AA	AA	--	BB	AA	AA	AA	AA	AA	AA	AA	AA	AA	AA	AA	AA	AA	AA	AA	BB	BB
244	1B	1B-1	IWB70626	0	26.7	AA	AA	BB	BB	BB	AA	BB	BB	BB	AA	BB	BB	BB	AA	AA	BB	AA	AA	BB	AA	AA	BB	AA	AA	AA	AA	BB	AA	AA	AA	AA	AA	AA	AA	AA	AA	AA	AA	AA	AA	AA	AA	BB	BB
245	1B	1B-1	IWB26242	1.1	26.7	AA	AA	BB	BB	BB	AA	BB	BB	BB	AA	BB	BB	BB	AA	--	BB	AA	--	BB	AA	AA	BB	AA	AA	AA	--	BB	AA	AA	AA	AA	AA	AA	AA	AA	AA	AA	AA	AA	AA	AA	AA	BB	BB
246	1B	1B-1	IWB47630	0.3	27.8	AA	AA	BB	BB	BB	AA	BB	BB	BB	AA	BB	BB	BB	AA	BB	BB	AA	BB	BB	AA	AA	BB	AA	AA	AA	--	BB	AA	AA	AA	AA	AA	AA	AA	AA	AA	AA	AA	AA	AA	AA	AA	BB	BB
247	1B	1B-1	IWB70675	15	28.1	AA	AA	BB	BB	BB	AA	BB	BB	BB	AA	BB	BB	BB	AA	--	BB	AA	--	BB	AA	AA	BB	AA	AA	AA	--	BB	AA	AA	AA	AA	AA	AA	AA	AA	AA	AA	AA	AA	AA	AA	AA	BB	BB
248	1B	1B-1	IWB10487	0.3	43.1	AA	AA	BB	BB	BB	AA	BB	BB	BB	BB	BB	BB	BB	BB	BB	BB	AA	AA	AA	BB	AA	BB	BB	AA	AA	AA	BB	AA	BB	AA	AA	AA	BB	AA	BB	AA	AA	AA	AA	AA	AA	AA	BB	BB
249	1B	1B-1	IWB31875	0	43.4	AA	AA	BB	BB	BB	AA	BB	BB	BB	BB	BB	BB	BB	BB	BB	BB	AA	AA	AA	BB	AA	BB	BB	AA	AA	AA	BB	AA	BB	AA	AA	AA	BB	AA	BB	AA	AA	AA	AA	AA	AA	AA	BB	BB
250	1B	1B-1	IWB9627	0	43.4	AA	AA	BB	BB	BB	AA	BB	BB	BB	BB	BB	BB	BB	BB	BB	BB	AA	AA	AA	BB	AA	BB	BB	AA	AA	AA	BB	AA	BB	AA	AA	AA	BB	AA	BB	AA	AA	AA	AA	AA	AA	AA	BB	BB
251	1B	1B-1	IWB48577	0	43.4	AA	AA	BB	BB	BB	AA	BB	--	BB	BB	BB	BB	BB	BB	BB	BB	AA	AA	AA	BB	AA	BB	BB	AA	AA	AA	BB	AA	BB	AA	AA	AA	BB	AA	BB	AA	AA	AA	AA	AA	AA	AA	BB	BB
252	1B	1B-1	IWB6522	0	43.4	AA	AA	BB	BB	BB	AA	BB	BB	BB	BB	BB	BB	BB	BB	BB	BB	AA	AA	AA	BB	AA	BB	BB	AA	AA	AA	BB	AA	BB	AA	AA	AA	BB	AA	BB	AA	AA	AA	AA	AA	AA	AA	BB	BB
253	1B	1B-1	IWB35774	0	43.4	AA	AA	BB	BB	BB	AA	BB	BB	BB	BB	BB	BB	BB	BB	BB	BB	AA	AA	AA	BB	AA	BB	BB	AA	AA	AA	BB	AA	BB	AA	AA	AA	BB	AA	BB	AA	AA	AA	AA	AA	AA	AA	BB	BB
254	1B	1B-1	IWB47951	0	43.4	AA	AA	BB	BB	BB	AA	BB	BB	BB	BB	BB	BB	BB	BB	BB	BB	AA	AA	AA	BB	AA	BB	BB	AA	AA	AA	BB	AA	BB	AA	AA	AA	BB	AA	BB	AA	AA	AA	AA	AA	AA	AA	BB	BB
255	1B	1B-1	IWB34743	0	43.4	AA	AA	BB	BB	BB	AA	BB	BB	BB	BB	BB	BB	BB	BB	BB	BB	AA	AA	AA	BB	AA	BB	BB	AA	AA	AA	BB	AA	BB	AA	AA	AA	BB	AA	BB	AA	AA	AA	AA	AA	AA	AA	BB	BB
256	1B	1B-1	IWB10080	0	43.4	AA	AA	BB	BB	BB	AA	BB	BB	BB	BB	BB	BB	BB	BB	BB	BB	AA	AA	AA	BB	AA	BB	BB	AA	AA	AA	BB	AA	BB	AA	AA	AA	BB	AA	BB	AA	AA	AA	AA	AA	AA	AA	BB	BB
257	1B	1B-1	IWB72466	0	43.4	AA	AA	BB	BB	BB	AA	BB	BB	BB	BB	BB	BB	BB	BB	BB	BB	AA	AA	AA	BB	AA	BB	BB	AA	AA	AA	BB	AA	BB	AA	AA	AA	BB	AA	BB	AA	AA	AA	AA	AA	AA	AA	BB	BB
258	1B	1B-1	IWB31874	0	43.4	AA	AA	BB	BB	BB	AA	BB	BB	BB	BB	BB	BB	BB	BB	BB	BB	AA	AA	AA	BB	AA	BB	BB	AA	AA	AA	BB	AA	BB	AA	AA	AA	BB	AA	BB	AA	AA	AA	AA	AA	AA	AA	BB	BB
259	1B	1B-1	IWB34618	0.5	43.4	AA	AA	BB	BB	BB	AA	BB	BB	BB	BB	BB	BB	BB	BB	BB	BB	AA	AA	AA	BB	AA	BB	BB	AA	AA	AA	BB	AA	BB	AA	AA	AA	BB	AA	BB	AA	AA	AA	AA	AA	AA	AA	BB	BB
260	1B	1B-1	IWB72487	0	43.9	AA	AA	BB	BB	BB	AA	BB	BB	BB	BB	BB	BB	BB	BB	BB	BB	AA	AA	AA	BB	AA	BB	BB	AA	AA	AA	BB	AA	BB	AA	AA	AA	BB	AA	BB	AA	AA	AA	AA	AA	AA	AA	BB	BB
261	1B	1B-1	IWB73942	0	43.9	AA	AA	BB	BB	BB	AA	BB	BB	BB	BB	BB	BB	BB	BB	BB	BB	AA	AA	AA	BB	AA	BB	BB	AA	AA	AA	BB	AA	BB	AA	AA	AA	BB	AA	BB	AA	AA	AA	AA	AA	AA	AA	BB	BB
262	1B	1B-1	IWB9420	0	43.9	AA	AA	BB	BB	BB	AA	BB	BB	BB	BB	BB	BB	BB	BB	BB	BB	AA	AA	AA	BB	AA	BB	BB	AA	AA	AA	BB	AA	BB	AA	AA	AA	BB	AA	BB	AA	AA	AA	AA	AA	AA	AA	BB	BB
263	1B	1B-1	IWB21833	0	43.9	AA	AA	BB	BB	BB	AA	BB	BB	BB	BB	BB	BB	BB	BB	BB	BB	AA	AA	AA	BB	AA	BB	BB	AA	AA	AA	BB	AA	BB	AA	AA	AA	BB	AA	BB	AA	AA	AA	AA	AA	AA	AA	BB	BB
264	1B	1B-1	IWA7703	0	43.9	AA	AA	BB	BB	BB	AA	BB	BB	BB	BB	BB	BB	BB	BB	BB	BB	AA	AA	AA	BB	AA	BB	BB	AA	AA	AA	BB	AA	BB	AA	AA	AA	BB	AA	BB	AA	AA	AA	AA	AA	AA	AA	BB	BB
265	1B	1B-1	IWB60993	0	43.9	AA	AA	BB	BB	BB	AA	BB	BB	BB	BB	BB	BB	BB	BB	BB	BB	AA	AA	AA	BB	AA	BB	BB	AA	AA	AA	BB	AA	BB	AA	AA	AA	BB	AA	BB	AA	AA	AA	AA	AA	AA	AA	BB	BB
266	1B	1B-1	IWB29515	0	43.9	AA	AA	BB	BB	BB	AA	BB	BB	BB	BB	BB	BB	BB	BB	BB	BB	AA	AA	AA	BB	AA	BB	BB	AA	AA	AA	BB	AA	BB	AA	AA	AA	BB	AA	BB	AA	AA	AA	AA	AA	AA	AA	BB	BB
267	1B	1B-1	IWB11695	0	43.9	AA	AA	BB	BB	BB	AA	BB	BB	BB	BB	BB	BB	BB	BB	BB	BB	AA	AA	AA	BB	AA	BB	BB	AA	AA	AA	BB	AA	BB	AA	AA	AA	BB	AA	BB	AA	AA	AA	AA	AA	AA	AA	BB	BB
268	1B	1B-1	IWB9236	0	43.9	AA	AA	BB	BB	BB	AA	BB	BB	BB	BB	BB	BB	BB	BB	BB	BB	AA	AA	AA	BB	AA	BB	BB	AA	AA	AA	BB	AA	BB	AA	AA	AA	BB	AA	BB	AA	AA	AA	AA	AA	AA	AA	BB	BB
269	1B	1B-1	IWB47118	0	43.9	AA	AA	BB	BB	BB	AA	BB	BB	BB	BB	BB	BB	BB	BB	BB	BB	AA	AA	AA	BB	AA	BB	BB	AA	AA	AA	BB	AA	BB	AA	AA	AA	BB	AA	BB	AA	AA	AA	AA	AA	AA	AA	BB	BB
270	1B	1B-1	IWB74006	0	43.9	AA	AA	BB	BB	BB	AA	BB	BB	BB	BB	BB	BB	BB	BB	BB	BB	AA	AA	AA	BB	AA	BB	BB	AA	AA	AA	BB	AA	BB	AA	AA	AA	BB	AA	BB	AA	AA	AA	AA	AA	AA	AA	BB	BB
271	1B	1B-1	IWB9109	0	43.9	AA	AA	BB	BB	BB	AA	BB	BB	BB	BB	BB	BB	BB	BB	BB	BB	AA	AA	AA	BB	AA	BB	BB	AA	AA	AA	BB	AA	BB	AA	AA	AA	BB	AA	BB	AA	AA	AA	AA	AA	AA	AA	BB	BB
272	1B	1B-1	IWB46853	0	43.9	AA	AA	BB	BB	BB	AA	BB	BB	BB	BB	BB	BB	BB	BB	BB	BB	AA	AA	AA	BB	AA	BB	BB	AA	AA	AA	BB	AA	BB	AA	AA	AA	BB	AA	BB	AA	AA	AA	AA	AA	AA	AA	BB	BB
273	1B	1B-1	IWB74039	0	43.9	AA	AA	BB	BB	BB	AA	BB	BB	BB	BB	BB	BB	BB	BB	BB	BB	AA	AA	AA	BB	AA	BB	BB	AA	AA	AA	BB	AA	BB	AA	AA	AA	BB	AA	BB	AA	AA	AA	AA	AA	AA	AA	BB	BB
274	1B	1B-1	IWB9421	0	43.9	AA	AA	BB	BB	BB	AA	BB	--	BB	BB	BB	BB	BB	BB	BB	BB	AA	AA	AA	BB	AA	BB	BB	AA	AA	AA	BB	AA	BB	AA	AA	AA	BB	AA	BB	AA	AA	AA	AA	AA	AA	AA	BB	BB
275	1B	1B-1	IWB63847	0.3	43.9	AA	AA	BB	BB	BB	AA	BB	BB	BB	BB	BB	BB	BB	BB	BB	BB	AA	AA	AA	BB	AA	BB	BB	AA	AA	AA	BB	AA	BB	AA	AA	AA	BB	AA	BB	AA	AA	AA	AA	AA	AA	AA	BB	BB
276	1B	1B-1	IWB9645	0	44.2	AA	AA	BB	BB	BB	AA	BB	BB	BB	BB	BB	BB	AA	BB	BB	BB	AA	AA	AA	BB	AA	BB	BB	AA	AA	AA	BB	AA	BB	AA	AA	AA	BB	AA	BB	AA	AA	AA	AA	--	AA	AA	BB	BB
277	1B	1B-1	IWB35982	0	44.2	AA	AA	BB	BB	BB	AA	BB	BB	BB	BB	BB	BB	AA	BB	BB	BB	AA	AA	AA	BB	AA	BB	BB	AA	AA	AA	BB	AA	BB	AA	AA	AA	BB	AA	BB	AA	AA	AA	AA	AA	AA	AA	BB	BB
278	1B	1B-1	IWB69962	0	44.2	AA	AA	BB	BB	BB	AA	BB	BB	BB	BB	BB	BB	AA	BB	BB	BB	AA	AA	AA	BB	AA	BB	BB	AA	AA	AA	BB	AA	BB	AA	AA	AA	BB	AA	BB	AA	AA	AA	AA	AA	AA	AA	BB	BB
279	1B	1B-1	IWB16228	0.3	44.2	AA	AA	BB	BB	BB	AA	BB	BB	BB	BB	BB	BB	AA	BB	BB	BB	AA	AA	AA	BB	AA	BB	BB	AA	AA	AA	BB	AA	BB	AA	AA	AA	BB	AA	BB	AA	AA	AA	AA	AA	AA	AA	BB	BB
280	1B	1B-1	IWB60396	0	44.5	AA	AA	BB	BB	BB	AA	BB	BB	BB	BB	BB	BB	AA	BB	BB	BB	AA	AA	AA	BB	AA	BB	BB	AA	AA	AA	BB	AA	BB	AA	AA	AA	BB	AA	BB	AA	AA	AA	AA	AA	AA	AA	BB	BB
281	1B	1B-1	IWB63556	0	44.5	AA	AA	BB	BB	BB	AA	BB	BB	BB	BB	BB	BB	AA	BB	BB	BB	AA	AA	AA	BB	AA	BB	BB	AA	AA	AA	BB	AA	BB	AA	AA	AA	BB	AA	BB	AA	AA	AA	AA	AA	AA	AA	BB	BB
282	1B	1B-1	IWB23213	0	44.5	AA	AA	BB	BB	BB	AA	BB	BB	BB	BB	BB	BB	AA	BB	BB	BB	AA	AA	AA	BB	AA	BB	BB	AA	AA	AA	BB	AA	BB	AA	AA	AA	BB	AA	BB	AA	AA	AA	AA	AA	AA	AA	BB	BB
283	1B	1B-1	IWB63352	0	44.5	AA	AA	BB	BB	BB	AA	BB	BB	BB	BB	BB	BB	AA	BB	BB	BB	AA	AA	AA	BB	AA	BB	BB	AA	AA	AA	BB	AA	BB	AA	AA	AA	BB	AA	BB	AA	AA	AA	AA	AA	AA	AA	BB	BB
284	1B	1B-1	IWB45383	0	44.5	AA	AA	BB	BB	BB	AA	BB	BB	BB	BB	BB	BB	AA	BB	BB	BB	AA	AA	AA	BB	AA	BB	BB	AA	AA	AA	BB	AA	BB	AA	AA	AA	BB	AA	BB	AA	AA	AA	AA	AA	AA	AA	BB	BB
285	1B	1B-1	IWB11525	0	44.5	AA	AA	BB	BB	BB	AA	BB	BB	BB	BB	BB	BB	AA	BB	BB	BB	AA	AA	AA	BB	AA	BB	BB	AA	AA	AA	BB	AA	BB	AA	AA	AA	BB	AA	BB	AA	AA	AA	AA	AA	AA	AA	BB	BB
286	1B	1B-1	IWB40373	0	44.5	AA	AA	BB	BB	BB	AA	BB	BB	BB	BB	BB	BB	AA	BB	BB	BB	AA	AA	AA	BB	AA	BB	BB	AA	AA	AA	BB	AA	BB	AA	AA	AA	BB	AA	BB	AA	AA	AA	AA	AA	AA	AA	BB	BB
287	1B	1B-1	IWB60710	0	44.5	AA	AA	BB	BB	BB	AA	BB	BB	BB	BB	BB	BB	AA	BB	BB	BB	AA	AA	AA	BB	AA	BB	BB	AA	AA	AA	BB	AA	BB	AA	AA	AA	BB	AA	BB	AA	AA	AA	AA	AA	AA	AA	BB	BB
288	1B	1B-1	IWB55746	0	44.5	AA	AA	BB	BB	BB	AA	BB	BB	BB	BB	BB	BB	AA	BB	BB	BB	AA	AA	AA	BB	AA	BB	BB	AA	AA	AA	BB	AA	BB	AA	AA	AA	BB	AA	BB	AA	AA	AA	AA	AA	AA	AA	BB	BB
289	1B	1B-1	IWA6450	0	44.5	AA	AA	BB	BB	BB	AA	BB	BB	BB	BB	BB	BB	AA	BB	BB	BB	AA	AA	AA	BB	AA	BB	BB	AA	AA	AA	BB	AA	BB	AA	AA	AA	BB	AA	BB	AA	AA	AA	AA	AA	AA	AA	BB	BB
290	1B	1B-1	IWB35375	0	44.5	AA	AA	BB	BB	BB	AA	BB	BB	BB	BB	BB	BB	AA	BB	BB	BB	AA	AA	AA	BB	AA	BB	BB	AA	AA	AA	BB	AA	BB	AA	AA	AA	BB	AA	BB	AA	AA	AA	AA	AA	AA	AA	BB	BB
291	1B	1B-1	IWB28269	0	44.5	AA	AA	BB	BB	BB	AA	BB	BB	BB	BB	BB	BB	AA	BB	BB	BB	AA	AA	AA	BB	AA	BB	BB	AA	AA	AA	BB	AA	BB	AA	AA	AA	BB	AA	BB	AA	AA	AA	AA	AA	AA	AA	BB	BB
292	1B	1B-1	IWB72419	0	44.5	AA	AA	BB	BB	BB	AA	BB	BB	BB	BB	BB	BB	AA	BB	BB	BB	AA	AA	AA	BB	AA	BB	BB	AA	AA	AA	BB	AA	BB	AA	AA	AA	BB	AA	BB	AA	AA	AA	AA	AA	AA	AA	BB	BB
293	1B	1B-1	IWB24506	0	44.5	AA	AA	BB	BB	BB	AA	BB	BB	BB	BB	BB	BB	AA	BB	BB	BB	AA	AA	AA	BB	AA	BB	BB	AA	AA	AA	BB	AA	BB	AA	AA	AA	BB	AA	BB	AA	AA	AA	AA	AA	AA	AA	BB	BB
294	1B	1B-1	IWB35128	0	44.5	AA	AA	BB	BB	BB	AA	BB	BB	BB	BB	BB	BB	AA	BB	BB	BB	AA	AA	AA	BB	AA	BB	BB	AA	AA	AA	BB	AA	BB	AA	AA	AA	BB	AA	BB	AA	AA	AA	AA	AA	AA	AA	BB	BB
295	1B	1B-1	IWB67163	0	44.5	AA	AA	BB	BB	BB	AA	BB	BB	BB	BB	BB	BB	AA	BB	BB	BB	AA	AA	AA	BB	AA	BB	BB	AA	AA	AA	BB	AA	BB	AA	AA	AA	BB	AA	BB	AA	AA	AA	AA	AA	AA	AA	BB	BB
296	1B	1B-1	IWB69668	0	44.5	AA	AA	BB	BB	BB	AA	BB	BB	BB	BB	BB	BB	AA	BB	BB	BB	AA	AA	AA	BB	AA	BB	BB	AA	AA	AA	BB	AA	BB	AA	AA	AA	BB	AA	BB	AA	AA	AA	AA	AA	AA	AA	BB	BB
297	1B	1B-1	IWB69667	0	44.5	AA	AA	BB	BB	BB	AA	BB	BB	BB	BB	BB	BB	AA	BB	BB	BB	AA	AA	AA	BB	AA	BB	BB	AA	AA	AA	BB	AA	BB	AA	AA	AA	BB	AA	BB	AA	AA	AA	AA	AA	AA	AA	BB	BB
298	1B	1B-1	IWB68666	0	44.5	AA	AA	BB	BB	BB	AA	BB	BB	BB	BB	BB	BB	AA	BB	BB	BB	AA	AA	AA	BB	AA	BB	BB	AA	AA	AA	BB	AA	BB	AA	AA	AA	BB	AA	BB	AA	AA	AA	AA	AA	AA	AA	BB	BB
299	1B	1B-1	IWB51241	0	44.5	AA	AA	BB	BB	BB	AA	BB	BB	BB	BB	BB	BB	AA	BB	BB	BB	AA	AA	AA	BB	AA	BB	BB	AA	AA	AA	BB	AA	BB	AA	AA	AA	BB	AA	BB	AA	AA	AA	AA	AA	AA	AA	BB	BB
300	1B	1B-1	IWB68665	0	44.5	AA	AA	BB	BB	BB	AA	BB	BB	BB	BB	BB	BB	AA	BB	BB	BB	AA	AA	AA	BB	AA	BB	BB	AA	AA	AA	BB	AA	BB	AA	AA	AA	BB	AA	BB	AA	AA	AA	AA	AA	AA	AA	BB	BB
301	1B	1B-1	IWA6448	0	44.5	AA	AA	BB	BB	BB	AA	BB	BB	BB	BB	BB	BB	AA	BB	BB	BB	AA	AA	AA	BB	AA	BB	BB	AA	AA	AA	BB	AA	BB	AA	AA	AA	BB	AA	BB	AA	AA	AA	AA	AA	AA	AA	BB	BB
302	1B	1B-1	IWB66892	0	44.5	AA	AA	BB	BB	BB	AA	BB	BB	BB	BB	BB	BB	AA	BB	BB	BB	AA	AA	AA	BB	AA	BB	BB	AA	AA	AA	BB	AA	BB	AA	AA	AA	BB	AA	BB	AA	AA	AA	AA	AA	AA	AA	BB	BB
303	1B	1B-1	IWB60713	0	44.5	AA	AA	BB	BB	BB	AA	BB	BB	BB	BB	BB	BB	AA	BB	BB	BB	AA	AA	AA	BB	AA	BB	BB	AA	AA	AA	BB	AA	BB	AA	AA	AA	BB	AA	BB	AA	AA	AA	AA	AA	AA	AA	BB	BB
304	1B	1B-1	IWB60711	0	44.5	AA	AA	BB	BB	BB	AA	BB	BB	BB	BB	BB	BB	AA	BB	BB	BB	AA	AA	AA	BB	AA	BB	BB	AA	AA	AA	BB	AA	BB	AA	AA	AA	BB	AA	BB	AA	AA	AA	AA	AA	AA	AA	BB	BB
305	1B	1B-1	IWB41867	0	44.5	AA	AA	BB	BB	BB	AA	BB	BB	BB	BB	BB	BB	AA	BB	BB	BB	AA	AA	AA	BB	AA	BB	BB	AA	AA	AA	BB	AA	BB	AA	AA	AA	BB	AA	BB	AA	AA	AA	AA	AA	AA	AA	BB	BB
306	1B	1B-1	IWB35406	0	44.5	AA	AA	BB	BB	BB	AA	BB	BB	BB	BB	BB	BB	AA	BB	BB	BB	AA	AA	AA	BB	AA	BB	BB	AA	AA	AA	BB	AA	BB	AA	AA	AA	BB	AA	BB	AA	AA	AA	AA	AA	AA	AA	BB	BB
307	1B	1B-1	IWB73332	0	44.5	AA	AA	BB	BB	BB	AA	BB	BB	BB	BB	BB	BB	AA	BB	BB	BB	AA	AA	AA	BB	AA	BB	BB	AA	AA	AA	BB	AA	BB	AA	AA	AA	BB	AA	BB	AA	AA	AA	AA	AA	AA	AA	BB	BB
308	1B	1B-1	IWB51586	0	44.5	AA	AA	BB	BB	BB	AA	BB	BB	BB	BB	BB	BB	AA	BB	BB	BB	AA	AA	AA	BB	AA	BB	BB	AA	AA	AA	BB	AA	BB	AA	AA	AA	BB	AA	BB	AA	AA	AA	AA	AA	AA	AA	BB	BB
309	1B	1B-1	IWB24659	0	44.5	AA	AA	BB	BB	BB	AA	BB	BB	BB	BB	BB	BB	AA	BB	BB	BB	AA	AA	AA	BB	AA	BB	BB	AA	AA	AA	BB	AA	BB	AA	AA	AA	BB	AA	BB	AA	AA	AA	AA	AA	AA	AA	BB	BB
310	1B	1B-1	IWA4504	0	44.5	AA	AA	BB	BB	BB	AA	BB	BB	BB	BB	BB	BB	AA	BB	BB	BB	AA	AA	AA	BB	AA	BB	BB	AA	AA	AA	BB	AA	BB	AA	AA	AA	BB	AA	BB	AA	AA	AA	AA	AA	AA	AA	BB	BB
311	1B	1B-1	IWB69254	0	44.5	AA	AA	BB	BB	BB	AA	BB	BB	BB	BB	BB	BB	AA	BB	BB	BB	AA	AA	AA	BB	AA	BB	BB	AA	AA	AA	BB	AA	BB	AA	AA	AA	BB	AA	BB	AA	AA	AA	AA	AA	AA	AA	BB	BB
312	1B	1B-1	IWB56393	0	44.5	AA	AA	BB	BB	BB	AA	BB	BB	BB	BB	BB	BB	AA	BB	BB	BB	AA	AA	AA	BB	AA	BB	BB	AA	AA	AA	BB	AA	BB	AA	AA	AA	BB	AA	BB	AA	AA	AA	AA	AA	AA	AA	BB	BB
313	1B	1B-1	IWB51732	18.1	44.5	AA	AA	BB	BB	BB	AA	BB	BB	BB	BB	BB	BB	AA	BB	BB	BB	AA	AA	AA	BB	AA	BB	BB	AA	AA	AA	BB	AA	BB	AA	AA	AA	BB	AA	BB	AA	AA	AA	AA	AA	AA	AA	BB	BB
314	1B	1B-1	IWB21123	0.9	62.6	AA	AA	BB	BB	BB	AA	BB	BB	AA	BB	BB	BB	AA	BB	BB	BB	AA	BB	AA	AA	AA	BB	BB	BB	BB	BB	BB	AA	--	AA	BB	AA	BB	AA	BB	AA	AA	--	AA	AA	AA	AA	AA	BB
315	1B	1B-1	IWB71800	0	63.5	AA	AA	BB	BB	BB	AA	BB	--	AA	BB	BB	BB	AA	--	--	BB	AA	--	AA	AA	AA	BB	--	BB	BB	BB	BB	AA	AA	AA	BB	AA	BB	AA	BB	AA	AA	AA	AA	AA	AA	AA	AA	BB
316	1B	1B-1	IWB8612	0	63.5	AA	AA	BB	BB	BB	AA	BB	--	AA	BB	BB	BB	AA	--	--	BB	AA	--	AA	AA	AA	BB	--	BB	BB	BB	BB	AA	AA	AA	BB	AA	BB	AA	BB	AA	AA	AA	AA	AA	AA	AA	AA	BB
317	1B	1B-1	IWB46989	0	63.5	AA	AA	BB	BB	BB	AA	BB	--	AA	BB	BB	BB	AA	BB	--	BB	AA	--	AA	AA	AA	BB	--	BB	BB	BB	BB	AA	AA	AA	BB	AA	BB	AA	BB	AA	AA	AA	AA	AA	AA	AA	AA	BB
318	1B	1B-1	IWB72329	0	63.5	AA	AA	BB	BB	BB	AA	BB	--	AA	BB	BB	BB	AA	--	--	BB	AA	--	AA	AA	AA	BB	--	BB	BB	BB	BB	AA	AA	AA	BB	AA	BB	AA	BB	AA	AA	AA	AA	AA	AA	AA	AA	BB
319	1B	1B-1	IWB6103	0	63.5	AA	AA	BB	BB	BB	AA	BB	--	AA	BB	BB	BB	AA	--	--	BB	AA	--	AA	AA	AA	BB	--	BB	BB	BB	BB	AA	AA	AA	BB	AA	BB	AA	BB	AA	AA	AA	AA	AA	AA	AA	AA	BB
320	1B	1B-1	IWB71369	0	63.5	AA	AA	BB	BB	BB	AA	BB	--	AA	BB	BB	BB	AA	--	--	BB	AA	--	AA	AA	AA	BB	--	BB	BB	BB	BB	AA	AA	AA	BB	AA	BB	AA	BB	AA	AA	AA	AA	AA	AA	AA	AA	BB
321	1B	1B-1	IWB66462	0	63.5	AA	AA	BB	BB	BB	AA	BB	--	AA	BB	BB	BB	AA	--	--	BB	AA	--	AA	AA	AA	BB	--	BB	BB	BB	BB	AA	AA	AA	BB	AA	BB	AA	BB	AA	AA	AA	AA	AA	AA	AA	AA	BB
322	1B	1B-1	IWB50050	0	63.5	AA	AA	BB	BB	BB	AA	BB	--	AA	BB	BB	BB	AA	--	--	BB	AA	--	AA	AA	AA	BB	--	BB	BB	BB	BB	AA	AA	AA	BB	AA	BB	AA	BB	AA	AA	AA	AA	AA	AA	AA	AA	BB
323	1B	1B-1	IWB8257	0	63.5	AA	AA	BB	BB	BB	AA	BB	--	AA	BB	BB	BB	AA	--	--	BB	AA	--	AA	AA	AA	BB	--	BB	BB	BB	BB	AA	AA	AA	BB	AA	BB	AA	BB	AA	AA	AA	AA	AA	AA	AA	AA	BB
324	1B	1B-1	IWB40109	0	63.5	AA	AA	BB	BB	--	AA	BB	--	AA	BB	BB	BB	AA	--	--	BB	AA	--	AA	AA	AA	BB	--	BB	BB	BB	BB	AA	AA	AA	BB	AA	BB	AA	BB	AA	AA	AA	AA	AA	AA	AA	AA	BB
325	1B	1B-1	IWB73373	0	63.5	AA	AA	BB	BB	BB	AA	BB	--	AA	BB	BB	BB	AA	--	--	BB	AA	--	AA	AA	AA	BB	--	BB	BB	BB	BB	AA	AA	AA	BB	AA	BB	AA	BB	AA	AA	AA	AA	AA	AA	AA	AA	BB
326	1B	1B-1	IWA139	0	63.5	AA	AA	BB	BB	BB	AA	BB	--	AA	BB	BB	BB	AA	--	--	BB	AA	--	AA	AA	AA	BB	--	BB	BB	BB	BB	AA	AA	AA	BB	AA	BB	AA	BB	AA	AA	AA	AA	AA	AA	AA	AA	BB
327	1B	1B-1	IWA5546	0	63.5	AA	AA	BB	BB	BB	AA	BB	--	AA	BB	BB	BB	AA	--	--	BB	AA	--	AA	AA	AA	BB	--	BB	BB	BB	BB	AA	AA	AA	BB	AA	BB	AA	BB	AA	AA	AA	AA	AA	AA	AA	AA	BB
328	1B	1B-1	IWA3295	0	63.5	AA	AA	BB	BB	BB	AA	BB	--	AA	BB	BB	BB	AA	--	--	BB	AA	--	AA	AA	AA	BB	--	BB	BB	BB	BB	AA	AA	AA	BB	AA	BB	AA	BB	AA	AA	AA	AA	AA	AA	AA	AA	BB
329	1B	1B-1	IWB72330	0	63.5	AA	AA	BB	BB	BB	AA	BB	--	AA	BB	BB	BB	AA	--	--	BB	AA	--	AA	AA	AA	BB	--	BB	BB	BB	BB	AA	AA	AA	BB	AA	BB	AA	BB	AA	AA	AA	AA	AA	AA	AA	AA	BB
330	1B	1B-1	IWB69041	0	63.5	AA	AA	BB	BB	BB	AA	BB	BB	AA	BB	BB	BB	AA	BB	--	BB	AA	--	AA	AA	AA	BB	BB	BB	BB	BB	BB	AA	AA	AA	BB	AA	BB	AA	BB	AA	AA	AA	AA	AA	AA	AA	AA	BB
331	1B	1B-1	IWB5843	0	63.5	AA	AA	BB	BB	BB	AA	BB	BB	AA	BB	BB	BB	AA	BB	BB	BB	AA	BB	AA	AA	AA	BB	BB	BB	BB	BB	BB	AA	AA	AA	BB	AA	BB	AA	BB	AA	AA	AA	AA	AA	AA	AA	AA	BB
332	1B	1B-1	IWB55482	0	63.5	AA	AA	BB	BB	BB	AA	BB	BB	AA	BB	BB	BB	AA	BB	BB	BB	AA	BB	AA	AA	AA	BB	BB	BB	BB	BB	BB	AA	AA	AA	BB	AA	BB	AA	BB	AA	AA	AA	AA	AA	AA	AA	AA	BB
333	1B	1B-1	IWB71717	0.3	63.5	AA	AA	BB	BB	BB	AA	BB	BB	AA	BB	BB	BB	AA	BB	BB	BB	AA	BB	AA	AA	AA	BB	BB	BB	BB	BB	BB	AA	AA	AA	BB	AA	BB	AA	BB	AA	AA	AA	AA	AA	AA	AA	AA	BB
334	1B	1B-1	IWB49345	0	63.8	AA	AA	BB	BB	BB	AA	BB	BB	AA	BB	BB	BB	AA	BB	BB	BB	AA	BB	AA	AA	AA	BB	BB	BB	BB	BB	BB	AA	AA	AA	BB	AA	BB	AA	BB	AA	AA	AA	AA	AA	AA	AA	AA	BB
335	1B	1B-1	IWB8913	0	63.8	AA	AA	BB	BB	BB	AA	BB	--	AA	BB	BB	BB	AA	--	--	BB	AA	--	AA	AA	AA	BB	--	BB	BB	BB	BB	AA	AA	AA	BB	AA	BB	AA	BB	AA	AA	AA	AA	AA	AA	AA	AA	BB
336	1B	1B-1	IWB26008	0.3	63.8	AA	AA	BB	BB	BB	AA	BB	--	AA	BB	BB	BB	AA	--	--	BB	AA	--	AA	AA	AA	BB	--	BB	BB	BB	BB	AA	AA	AA	BB	AA	BB	AA	BB	AA	AA	AA	AA	AA	AA	AA	AA	BB
337	1B	1B-1	IWA44	0	64.1	AA	AA	BB	BB	BB	AA	BB	--	AA	BB	BB	BB	AA	--	--	BB	AA	--	AA	AA	AA	BB	--	BB	BB	BB	BB	AA	AA	AA	BB	AA	BB	AA	BB	AA	AA	AA	AA	AA	AA	AA	AA	BB
338	1B	1B-1	IWB24798	0	64.1	AA	AA	BB	BB	BB	AA	BB	--	AA	BB	BB	BB	AA	--	--	BB	AA	--	AA	AA	AA	BB	--	BB	BB	BB	BB	AA	AA	AA	BB	AA	BB	AA	BB	AA	AA	AA	AA	AA	AA	AA	AA	BB
339	1B	1B-1	IWB24786	0	64.1	AA	AA	BB	BB	BB	AA	BB	--	AA	BB	BB	BB	AA	--	--	BB	AA	--	AA	AA	AA	BB	--	BB	BB	BB	BB	AA	AA	AA	BB	AA	BB	AA	BB	AA	AA	AA	AA	AA	AA	AA	AA	BB
340	1B	1B-1	IWB72569	0	64.1	AA	AA	BB	BB	BB	AA	BB	--	AA	BB	BB	BB	AA	--	--	BB	AA	--	AA	AA	AA	BB	--	BB	BB	BB	BB	AA	AA	AA	BB	AA	BB	AA	BB	AA	AA	AA	AA	AA	AA	AA	AA	BB
341	1B	1B-1	IWB55331	0	64.1	AA	AA	BB	BB	BB	AA	BB	BB	AA	BB	BB	BB	AA	BB	BB	BB	AA	BB	AA	AA	AA	BB	BB	BB	BB	BB	BB	AA	AA	AA	BB	AA	BB	AA	BB	AA	AA	AA	AA	AA	AA	AA	AA	BB
342	1B	1B-1	IWB57547	0.6	64.1	AA	AA	BB	BB	BB	AA	BB	BB	AA	BB	BB	BB	AA	BB	BB	BB	AA	BB	AA	AA	AA	BB	BB	BB	BB	BB	BB	AA	AA	AA	BB	AA	BB	AA	BB	AA	AA	AA	AA	AA	AA	AA	AA	BB
343	1B	1B-1	IWB8443	0	64.7	AA	AA	BB	BB	BB	AA	BB	--	AA	BB	BB	BB	AA	BB	--	BB	AA	BB	AA	AA	AA	BB	BB	BB	BB	BB	BB	AA	AA	AA	BB	AA	BB	AA	BB	AA	AA	AA	AA	AA	AA	AA	AA	BB
344	1B	1B-1	IWB71458	0	64.7	AA	AA	BB	BB	BB	AA	BB	--	AA	BB	BB	BB	AA	--	--	BB	AA	--	AA	AA	AA	BB	--	BB	BB	BB	BB	AA	AA	AA	BB	AA	BB	AA	BB	AA	AA	AA	AA	AA	AA	AA	AA	BB
345	1B	1B-1	IWA107	0	64.7	AA	AA	BB	BB	BB	AA	BB	--	AA	BB	BB	BB	AA	--	--	BB	AA	--	AA	AA	AA	BB	--	BB	BB	BB	BB	AA	AA	AA	BB	AA	BB	AA	BB	AA	AA	AA	AA	AA	AA	AA	AA	BB
346	1B	1B-1	IWB71459	0	64.7	AA	AA	BB	BB	BB	AA	BB	--	AA	BB	BB	BB	AA	--	--	BB	AA	--	AA	AA	AA	BB	--	BB	BB	BB	BB	AA	AA	AA	BB	AA	BB	AA	BB	AA	AA	AA	AA	AA	AA	AA	AA	BB
347	1B	1B-1	IWB71008	0	64.7	AA	AA	BB	BB	BB	AA	BB	--	AA	BB	BB	BB	AA	--	--	BB	AA	--	AA	AA	AA	BB	--	BB	BB	BB	BB	AA	AA	AA	BB	AA	BB	AA	BB	AA	AA	AA	AA	AA	AA	AA	AA	BB
348	1B	1B-1	IWB66840	0	64.7	AA	AA	BB	BB	BB	AA	BB	--	AA	BB	BB	BB	AA	--	--	BB	AA	--	AA	AA	AA	BB	--	BB	BB	BB	BB	AA	AA	AA	BB	AA	BB	AA	BB	AA	AA	AA	AA	AA	AA	AA	AA	BB
349	1B	1B-1	IWB11880	1.3	64.7	AA	AA	BB	BB	BB	AA	BB	--	AA	BB	BB	BB	AA	--	--	BB	AA	--	AA	AA	AA	BB	--	BB	BB	BB	BB	AA	AA	AA	BB	AA	BB	AA	BB	AA	AA	AA	AA	AA	AA	AA	AA	BB
350	1B	1B-1	IWB27773	0	66	AA	AA	BB	BB	BB	AA	BB	BB	AA	BB	BB	BB	AA	BB	BB	BB	AA	BB	AA	AA	AA	BB	BB	BB	BB	BB	BB	AA	AA	AA	BB	AA	BB	AA	BB	AA	AA	AA	AA	AA	AA	AA	AA	BB
351	1B	1B-1	IWB72559	0	66	AA	AA	BB	BB	BB	AA	BB	--	AA	BB	BB	BB	AA	--	--	--	AA	--	AA	AA	AA	BB	--	--	BB	BB	BB	AA	AA	AA	BB	AA	BB	AA	BB	AA	AA	AA	AA	AA	AA	AA	AA	BB
352	1B	1B-1	IWB7163	0	66	AA	AA	BB	BB	BB	AA	BB	--	AA	BB	BB	BB	AA	--	--	BB	AA	--	AA	AA	AA	BB	--	BB	BB	BB	BB	AA	AA	AA	BB	AA	BB	AA	BB	AA	AA	AA	AA	AA	AA	AA	AA	BB
353	1B	1B-1	IWB59629	0	66	AA	AA	BB	BB	BB	AA	BB	--	AA	BB	BB	BB	AA	--	--	BB	AA	--	AA	AA	AA	BB	--	BB	BB	BB	BB	AA	AA	AA	BB	AA	BB	AA	BB	AA	AA	AA	AA	AA	AA	AA	AA	BB
354	1B	1B-1	IWB69662	0	66	AA	AA	BB	BB	BB	AA	BB	--	AA	BB	BB	BB	AA	--	--	BB	AA	--	AA	AA	AA	BB	--	BB	BB	BB	BB	AA	AA	AA	BB	AA	BB	AA	BB	AA	AA	AA	AA	AA	AA	AA	AA	BB
355	1B	1B-1	IWB221	0	66	AA	AA	BB	BB	BB	AA	BB	--	AA	BB	BB	BB	AA	--	--	BB	AA	--	AA	AA	AA	BB	--	BB	BB	BB	BB	AA	AA	AA	BB	AA	BB	AA	BB	AA	AA	AA	AA	AA	AA	AA	AA	BB
356	1B	1B-1	IWB8804	0	66	AA	AA	BB	BB	BB	AA	BB	--	AA	BB	BB	BB	AA	--	--	BB	AA	--	AA	AA	AA	BB	--	BB	BB	BB	BB	AA	AA	AA	BB	AA	BB	AA	BB	AA	AA	AA	AA	AA	AA	AA	AA	BB
357	1B	1B-1	IWB71997	0.3	66	AA	AA	BB	BB	BB	AA	BB	--	AA	BB	BB	BB	AA	--	--	BB	AA	--	AA	AA	AA	BB	--	BB	BB	BB	BB	AA	AA	AA	BB	AA	BB	AA	BB	AA	AA	AA	AA	AA	AA	AA	AA	BB
358	1B	1B-1	IWA378	0	66.3	AA	AA	BB	BB	BB	AA	BB	BB	AA	BB	BB	BB	AA	BB	BB	BB	AA	BB	AA	AA	AA	BB	BB	BB	BB	BB	BB	AA	AA	AA	BB	AA	BB	AA	BB	AA	AA	AA	AA	AA	AA	AA	AA	BB
359	1B	1B-1	IWB72824	0	66.3	AA	AA	BB	BB	BB	AA	BB	BB	AA	BB	BB	BB	AA	BB	BB	BB	AA	BB	AA	AA	AA	BB	--	BB	BB	BB	BB	AA	AA	AA	BB	AA	BB	AA	BB	AA	AA	AA	AA	AA	AA	AA	AA	BB
360	1B	1B-1	IWB73176	0	66.3	AA	AA	BB	BB	BB	AA	BB	BB	AA	BB	BB	BB	AA	BB	--	BB	AA	BB	AA	AA	AA	BB	BB	BB	BB	BB	BB	AA	AA	AA	BB	AA	BB	AA	BB	AA	AA	AA	AA	AA	AA	AA	AA	BB
361	1B	1B-1	IWB73480	0	66.3	AA	AA	BB	BB	BB	AA	BB	--	AA	BB	BB	BB	AA	--	--	BB	AA	--	AA	AA	AA	BB	--	BB	BB	BB	BB	AA	AA	AA	BB	AA	BB	AA	BB	AA	AA	AA	AA	AA	AA	AA	AA	BB
362	1B	1B-1	IWB12485	0	66.3	AA	AA	BB	BB	BB	AA	BB	--	AA	BB	BB	BB	AA	--	--	BB	AA	--	AA	AA	AA	BB	--	BB	BB	BB	BB	AA	AA	AA	BB	AA	BB	AA	BB	AA	AA	AA	AA	AA	AA	AA	AA	BB
363	1B	1B-1	IWB34433	0	66.3	AA	AA	BB	BB	BB	AA	BB	--	AA	BB	BB	BB	AA	--	--	BB	AA	--	AA	AA	AA	BB	--	BB	BB	BB	BB	AA	AA	AA	BB	AA	BB	AA	BB	AA	AA	AA	AA	AA	AA	AA	AA	BB
364	1B	1B-1	IWB66924	0	66.3	AA	AA	BB	BB	BB	AA	BB	--	AA	BB	BB	BB	AA	--	--	BB	AA	--	AA	AA	AA	BB	--	BB	BB	BB	BB	AA	AA	AA	BB	AA	BB	AA	BB	AA	AA	AA	AA	AA	AA	AA	AA	BB
365	1B	1B-1	IWB72825	0	66.3	AA	AA	BB	BB	BB	AA	BB	--	AA	BB	BB	BB	AA	--	--	BB	AA	--	AA	AA	AA	BB	--	BB	BB	BB	BB	AA	AA	AA	BB	AA	BB	AA	BB	AA	AA	AA	AA	AA	AA	AA	AA	BB
366	1B	1B-1	IWB42397	0	66.3	AA	AA	BB	BB	BB	AA	BB	--	AA	BB	BB	BB	AA	--	--	BB	AA	--	AA	AA	AA	BB	--	BB	BB	BB	BB	AA	AA	AA	BB	AA	BB	AA	BB	AA	AA	AA	AA	AA	AA	AA	AA	BB
367	1B	1B-1	IWB31782	0.3	66.3	AA	AA	BB	BB	BB	AA	BB	--	AA	BB	BB	BB	AA	--	--	BB	AA	--	AA	AA	AA	BB	--	BB	BB	BB	BB	AA	AA	AA	BB	AA	BB	AA	BB	AA	AA	AA	AA	AA	AA	AA	AA	BB
368	1B	1B-1	IWB31638	0.5	66.6	AA	AA	BB	BB	BB	AA	BB	BB	AA	BB	BB	BB	AA	AA	BB	BB	AA	BB	AA	AA	AA	BB	BB	BB	BB	BB	BB	AA	AA	AA	BB	AA	BB	AA	BB	AA	AA	AA	AA	AA	AA	AA	AA	BB
369	1B	1B-1	IWB65022	0	67.1	AA	AA	BB	BB	BB	AA	BB	BB	AA	BB	BB	BB	AA	BB	BB	BB	AA	BB	AA	AA	AA	BB	BB	BB	BB	BB	BB	AA	AA	BB	BB	AA	BB	AA	BB	AA	AA	AA	AA	AA	AA	AA	AA	BB
370	1B	1B-1	IWB10642	0	67.1	AA	AA	BB	BB	BB	AA	BB	--	AA	BB	BB	BB	AA	--	--	BB	AA	--	AA	AA	AA	BB	--	BB	BB	BB	BB	AA	AA	BB	BB	AA	BB	AA	BB	AA	AA	AA	AA	AA	AA	AA	AA	BB
371	1B	1B-1	IWB69736	0	67.1	AA	AA	BB	BB	BB	AA	BB	--	AA	BB	BB	BB	AA	--	--	BB	AA	--	AA	AA	AA	BB	--	BB	BB	BB	BB	AA	AA	BB	BB	AA	BB	AA	BB	AA	AA	AA	AA	AA	AA	AA	AA	BB
372	1B	1B-1	IWB69863	0	67.1	AA	AA	BB	BB	BB	AA	BB	--	AA	BB	BB	BB	AA	--	--	BB	AA	--	AA	AA	AA	BB	--	BB	BB	BB	BB	AA	AA	BB	BB	AA	BB	AA	BB	AA	AA	AA	AA	AA	AA	AA	AA	BB
373	1B	1B-1	IWB8147	0	67.1	AA	AA	BB	BB	BB	AA	BB	--	AA	BB	BB	BB	AA	--	--	BB	AA	--	AA	AA	AA	BB	--	BB	BB	BB	BB	AA	AA	BB	BB	AA	BB	AA	BB	AA	AA	AA	AA	AA	AA	AA	AA	BB
374	1B	1B-1	IWB70319	0	67.1	AA	AA	BB	BB	BB	AA	BB	--	AA	BB	BB	BB	AA	--	--	BB	AA	--	AA	AA	AA	BB	--	BB	BB	BB	BB	AA	AA	BB	BB	AA	BB	AA	BB	AA	AA	AA	AA	AA	AA	AA	AA	BB
375	1B	1B-1	IWB10897	0	67.1	AA	AA	BB	BB	BB	AA	BB	--	AA	BB	BB	BB	AA	--	--	BB	AA	--	AA	AA	AA	BB	--	BB	BB	BB	BB	AA	AA	BB	BB	AA	BB	AA	BB	AA	AA	AA	AA	AA	AA	AA	AA	BB
376	1B	1B-1	IWB10524	0	67.1	AA	AA	BB	BB	BB	AA	BB	--	AA	BB	BB	BB	AA	--	--	BB	AA	--	AA	AA	AA	BB	--	BB	BB	BB	BB	AA	AA	BB	BB	AA	BB	AA	BB	AA	AA	AA	AA	AA	AA	AA	AA	BB
377	1B	1B-1	IWB40762	0	67.1	AA	AA	BB	BB	BB	AA	BB	--	AA	BB	BB	BB	AA	--	--	BB	AA	--	AA	AA	AA	BB	--	BB	BB	BB	BB	AA	AA	BB	BB	AA	BB	AA	BB	AA	AA	AA	AA	AA	AA	AA	AA	BB
378	1B	1B-1	IWB36032	0	67.1	AA	AA	BB	BB	BB	AA	BB	--	AA	BB	BB	BB	AA	--	--	BB	AA	--	AA	AA	AA	BB	--	BB	BB	BB	BB	AA	AA	BB	BB	AA	BB	AA	BB	AA	AA	AA	AA	AA	AA	AA	AA	BB
379	1B	1B-1	IWB73562	0	67.1	AA	AA	BB	BB	BB	AA	BB	--	AA	BB	BB	BB	AA	--	--	BB	AA	--	AA	AA	AA	BB	--	BB	BB	BB	BB	AA	AA	BB	BB	AA	BB	AA	BB	AA	AA	AA	AA	AA	AA	AA	AA	BB
380	1B	1B-1	IWB70877	0	67.1	AA	AA	BB	BB	BB	AA	BB	--	AA	BB	BB	BB	AA	--	--	BB	AA	--	AA	AA	AA	BB	--	BB	BB	BB	BB	AA	AA	BB	BB	AA	BB	AA	BB	AA	AA	AA	AA	AA	AA	AA	AA	BB
381	1B	1B-1	IWB72597	0	67.1	AA	AA	BB	BB	BB	AA	BB	BB	AA	BB	BB	BB	AA	BB	BB	BB	AA	BB	AA	AA	AA	BB	BB	BB	BB	BB	BB	AA	AA	BB	BB	AA	BB	AA	BB	AA	AA	AA	AA	AA	AA	AA	AA	BB
382	1B	1B-1	IWB72599	0.3	67.1	AA	AA	BB	BB	BB	AA	BB	BB	AA	BB	BB	BB	AA	BB	BB	BB	AA	BB	AA	AA	AA	BB	BB	BB	BB	BB	BB	AA	AA	BB	BB	AA	BB	AA	BB	AA	AA	AA	AA	AA	AA	AA	AA	BB
383	1B	1B-1	IWB43593	0.7	67.4	AA	AA	BB	BB	BB	AA	BB	BB	AA	BB	BB	BB	AA	BB	BB	BB	AA	BB	AA	AA	AA	BB	BB	BB	BB	BB	BB	AA	AA	BB	BB	AA	BB	AA	BB	AA	AA	AA	AA	AA	AA	AA	AA	BB
384	1B	1B-1	IWB69491	0	68.1	AA	AA	BB	BB	BB	AA	BB	--	AA	BB	BB	BB	AA	--	--	BB	AA	--	AA	AA	AA	BB	--	BB	BB	BB	BB	AA	AA	BB	BB	AA	BB	AA	BB	AA	AA	AA	AA	AA	AA	AA	AA	BB
385	1B	1B-1	IWB69007	0.3	68.1	AA	AA	BB	BB	BB	AA	BB	--	AA	BB	BB	BB	AA	--	--	BB	AA	--	AA	AA	AA	BB	--	BB	BB	BB	BB	AA	AA	BB	BB	AA	BB	AA	BB	AA	AA	AA	AA	AA	AA	AA	AA	BB
386	1B	1B-1	IWB12547	1.4	68.4	AA	AA	BB	BB	BB	AA	BB	--	AA	BB	BB	BB	AA	--	--	BB	AA	--	AA	AA	AA	BB	--	BB	BB	BB	BB	AA	AA	BB	BB	AA	BB	AA	BB	AA	AA	AA	AA	AA	AA	AA	AA	BB
387	1B	1B-1	IWB71866	0	69.8	AA	AA	BB	BB	BB	AA	BB	--	AA	BB	BB	BB	AA	--	--	BB	AA	--	AA	AA	AA	BB	--	BB	BB	BB	BB	AA	AA	BB	BB	AA	BB	AA	BB	AA	AA	AA	AA	AA	AA	AA	AA	BB
388	1B	1B-1	IWB67711	0	69.8	AA	AA	BB	BB	BB	AA	BB	--	AA	BB	BB	BB	AA	--	--	BB	AA	--	AA	AA	AA	BB	--	BB	BB	BB	BB	AA	AA	BB	BB	AA	BB	AA	BB	AA	AA	AA	AA	AA	AA	AA	AA	BB
389	1B	1B-1	IWB68449	0.3	69.8	AA	AA	BB	BB	BB	AA	BB	--	AA	BB	BB	BB	AA	--	--	BB	AA	--	AA	AA	AA	BB	--	BB	BB	BB	BB	AA	AA	BB	BB	AA	BB	AA	BB	AA	AA	AA	AA	AA	AA	AA	AA	BB
390	1B	1B-1	IWB43879	0	70.1	AA	AA	BB	BB	BB	AA	BB	BB	AA	BB	BB	BB	AA	BB	BB	BB	AA	BB	AA	AA	AA	BB	BB	BB	BB	BB	BB	AA	AA	BB	BB	AA	BB	AA	BB	AA	AA	AA	AA	AA	AA	AA	AA	BB
391	1B	1B-1	IWB73189	0	70.1	AA	AA	BB	BB	BB	AA	BB	--	AA	BB	BB	BB	AA	--	--	BB	AA	--	AA	AA	AA	BB	--	BB	BB	BB	BB	AA	AA	BB	BB	AA	BB	AA	BB	AA	AA	AA	AA	AA	AA	AA	AA	BB
392	1B	1B-1	IWB7028	0	70.1	AA	AA	BB	BB	BB	AA	BB	--	AA	BB	BB	BB	AA	--	--	BB	AA	--	AA	AA	AA	BB	--	BB	BB	BB	BB	AA	AA	BB	BB	AA	BB	AA	BB	AA	AA	AA	AA	AA	AA	AA	AA	BB
393	1B	1B-1	IWB71872	0.6	70.1	AA	AA	BB	BB	BB	AA	BB	--	AA	BB	BB	BB	AA	--	--	BB	AA	--	AA	AA	AA	BB	--	BB	BB	BB	BB	AA	AA	BB	BB	AA	BB	AA	BB	AA	AA	AA	AA	AA	AA	AA	AA	BB
394	1B	1B-1	IWB66064	0	70.7	AA	AA	BB	BB	BB	AA	BB	--	AA	BB	BB	BB	AA	--	--	BB	AA	--	AA	AA	AA	BB	--	BB	BB	BB	BB	AA	AA	BB	BB	AA	BB	AA	BB	AA	AA	AA	AA	AA	AA	AA	AA	BB
395	1B	1B-1	IWB12367	2.4	70.7	AA	AA	BB	BB	BB	AA	BB	--	AA	BB	BB	BB	AA	--	--	BB	AA	--	AA	AA	AA	BB	--	BB	BB	BB	BB	AA	AA	BB	BB	AA	BB	AA	BB	AA	AA	AA	AA	AA	AA	AA	AA	BB
396	1B	1B-1	IWA8081	0	73.1	AA	AA	BB	BB	BB	AA	BB	BB	AA	BB	BB	BB	AA	AA	AA	BB	AA	BB	AA	AA	AA	BB	BB	BB	BB	BB	BB	AA	AA	BB	BB	BB	BB	BB	AA	AA	AA	AA	AA	AA	AA	AA	AA	BB
397	1B	1B-1	IWB74145	0	73.1	AA	AA	BB	BB	BB	AA	BB	--	AA	BB	BB	BB	AA	AA	AA	BB	AA	--	AA	AA	AA	BB	BB	BB	BB	BB	BB	AA	AA	BB	BB	BB	BB	BB	AA	AA	AA	AA	AA	AA	AA	AA	AA	BB
398	1B	1B-1	IWB10646	0	73.1	AA	AA	BB	BB	BB	AA	BB	--	AA	BB	BB	BB	AA	AA	AA	BB	AA	--	AA	AA	AA	BB	BB	BB	BB	BB	BB	AA	AA	BB	BB	BB	BB	BB	AA	AA	AA	AA	AA	AA	--	AA	AA	BB
399	1B	1B-1	IWA2221	0	73.1	AA	AA	BB	BB	BB	AA	BB	BB	AA	BB	BB	BB	AA	AA	AA	BB	AA	BB	AA	AA	AA	BB	BB	BB	BB	BB	BB	AA	AA	BB	BB	BB	BB	BB	AA	AA	AA	AA	AA	AA	AA	AA	AA	BB
400	1B	1B-1	IWA5348	0.4	73.1	AA	AA	BB	BB	BB	AA	BB	BB	AA	BB	BB	BB	AA	AA	AA	BB	AA	BB	AA	AA	AA	BB	BB	BB	BB	BB	BB	AA	AA	BB	BB	BB	BB	BB	AA	AA	AA	AA	AA	AA	AA	AA	AA	BB
401	1B	1B-1	IWB9703	2.7	73.5	AA	AA	BB	BB	BB	AA	BB	--	AA	BB	BB	BB	AA	AA	AA	BB	AA	--	AA	AA	AA	BB	BB	BB	BB	BB	BB	AA	AA	BB	BB	BB	BB	BB	AA	AA	AA	AA	AA	AA	--	AA	--	BB
402	1B	1B-1	IWA3502	0	76.2	AA	AA	BB	BB	BB	AA	BB	BB	AA	BB	BB	BB	AA	AA	AA	BB	AA	BB	AA	AA	AA	BB	BB	BB	BB	BB	BB	AA	AA	BB	BB	BB	BB	BB	AA	AA	AA	AA	BB	AA	BB	AA	BB	BB
403	1B	1B-1	IWA5561	0.5	76.2	AA	AA	BB	BB	BB	AA	BB	BB	AA	BB	BB	BB	AA	AA	AA	BB	AA	BB	AA	AA	AA	BB	BB	BB	BB	BB	BB	AA	AA	BB	BB	BB	BB	BB	AA	AA	AA	AA	BB	AA	BB	AA	BB	BB
404	1B	1B-1	IWA128	0	76.7	AA	AA	BB	BB	BB	AA	BB	BB	AA	BB	BB	BB	AA	AA	AA	BB	AA	AA	AA	AA	AA	BB	BB	BB	BB	BB	BB	AA	AA	BB	AA	BB	BB	BB	AA	AA	AA	AA	BB	AA	BB	AA	BB	BB
405	1B	1B-1	IWB5590	0.3	76.7	AA	AA	BB	BB	BB	AA	BB	--	AA	BB	BB	BB	AA	AA	AA	BB	AA	AA	AA	AA	AA	BB	BB	BB	BB	BB	BB	AA	AA	BB	AA	BB	BB	BB	AA	AA	AA	AA	--	AA	--	AA	--	BB
406	1B	1B-1	IWB58266	0	77	AA	AA	BB	BB	BB	AA	BB	BB	AA	BB	BB	BB	AA	AA	AA	BB	AA	AA	AA	AA	AA	BB	BB	BB	BB	BB	BB	AA	AA	BB	AA	BB	BB	BB	AA	AA	AA	AA	BB	AA	BB	AA	BB	BB
407	1B	1B-1	IWA7594	0	77	AA	AA	BB	BB	BB	AA	BB	--	AA	BB	BB	BB	AA	AA	AA	BB	AA	AA	AA	AA	AA	BB	BB	BB	BB	BB	BB	AA	AA	BB	AA	BB	BB	BB	AA	AA	AA	AA	--	AA	--	AA	--	BB
408	1B	1B-1	IWB5511	0.5	77	AA	AA	BB	BB	BB	AA	BB	--	AA	BB	BB	BB	AA	AA	AA	BB	AA	AA	AA	AA	AA	BB	BB	BB	BB	BB	BB	AA	AA	BB	AA	BB	BB	BB	AA	AA	AA	AA	--	AA	--	AA	--	BB
409	1B	1B-1	IWB30117	0	77.5	AA	AA	BB	BB	BB	AA	BB	BB	AA	BB	BB	BB	AA	AA	AA	BB	AA	AA	AA	AA	AA	BB	BB	BB	BB	BB	BB	AA	AA	BB	AA	BB	BB	BB	AA	AA	AA	AA	BB	AA	BB	AA	BB	BB
410	1B	1B-1	IWB60937	1.1	77.5	AA	AA	BB	BB	BB	AA	BB	BB	AA	BB	BB	BB	AA	AA	AA	BB	AA	AA	AA	AA	AA	BB	BB	BB	BB	BB	BB	AA	AA	BB	AA	BB	BB	BB	AA	AA	AA	AA	BB	AA	BB	AA	BB	BB
411	1B	1B-1	IWB35028	0	78.6	AA	AA	BB	BB	BB	AA	BB	--	AA	BB	BB	BB	AA	AA	AA	BB	AA	AA	AA	AA	AA	BB	BB	BB	BB	BB	BB	AA	AA	BB	AA	BB	BB	BB	AA	AA	AA	AA	--	AA	--	AA	--	BB
412	1B	1B-1	IWB28554	0.3	78.6	AA	AA	BB	BB	BB	AA	BB	--	AA	BB	BB	BB	AA	AA	AA	BB	AA	AA	AA	AA	AA	BB	BB	BB	BB	BB	BB	AA	AA	BB	AA	BB	BB	BB	AA	AA	AA	AA	--	AA	--	AA	--	BB
413	1B	1B-1	IWA1680	0	78.9	AA	AA	BB	BB	BB	AA	BB	BB	AA	BB	BB	BB	AA	AA	AA	BB	AA	AA	AA	AA	AA	BB	BB	BB	BB	BB	BB	AA	AA	BB	AA	BB	BB	BB	AA	AA	AA	AA	BB	AA	BB	AA	BB	BB
414	1B	1B-1	IWB47134	0	78.9	AA	AA	BB	BB	BB	AA	BB	--	AA	BB	BB	BB	AA	AA	AA	BB	AA	AA	AA	AA	AA	BB	BB	BB	BB	BB	BB	AA	AA	BB	AA	BB	BB	BB	AA	AA	AA	AA	--	AA	--	AA	--	BB
415	1B	1B-1	IWB24627	0	78.9	AA	AA	BB	BB	BB	AA	BB	--	AA	BB	BB	BB	AA	AA	AA	BB	AA	AA	AA	AA	AA	BB	BB	BB	BB	BB	BB	AA	AA	BB	AA	BB	BB	BB	AA	AA	AA	AA	--	AA	--	AA	--	BB
416	1B	1B-1	IWB11607	0	78.9	AA	AA	BB	BB	BB	AA	BB	--	AA	BB	BB	BB	AA	AA	AA	BB	AA	AA	AA	AA	AA	BB	BB	BB	BB	BB	BB	AA	AA	BB	AA	BB	BB	BB	AA	AA	AA	AA	--	AA	--	AA	--	BB
417	1B	1B-1	IWA3057	0	78.9	AA	AA	BB	BB	BB	AA	BB	--	AA	BB	BB	BB	AA	AA	AA	BB	AA	AA	AA	AA	AA	BB	BB	BB	BB	BB	BB	AA	AA	BB	AA	BB	BB	BB	AA	AA	AA	AA	--	AA	--	AA	--	BB
418	1B	1B-1	IWB2788	0	78.9	AA	AA	BB	BB	BB	AA	BB	--	AA	BB	BB	BB	AA	AA	AA	BB	AA	AA	AA	AA	AA	BB	BB	BB	BB	BB	BB	AA	AA	BB	AA	BB	BB	BB	AA	AA	AA	AA	--	AA	--	AA	--	BB
419	1B	1B-1	IWB35864	0	78.9	AA	AA	BB	BB	BB	AA	BB	--	AA	BB	BB	BB	AA	AA	AA	BB	AA	AA	AA	AA	AA	BB	BB	BB	BB	BB	BB	AA	AA	BB	AA	BB	BB	BB	AA	AA	AA	AA	--	AA	--	AA	--	BB
420	1B	1B-1	IWB11284	0	78.9	AA	AA	BB	BB	BB	AA	BB	--	AA	BB	BB	BB	AA	AA	AA	BB	AA	AA	AA	AA	AA	BB	BB	BB	BB	BB	BB	AA	AA	BB	AA	BB	BB	BB	AA	AA	AA	AA	--	AA	--	AA	--	BB
421	1B	1B-1	IWB27095	0	78.9	AA	AA	BB	BB	BB	AA	BB	--	AA	BB	BB	BB	AA	AA	AA	BB	AA	AA	AA	AA	AA	BB	BB	BB	BB	BB	BB	AA	AA	BB	AA	BB	BB	BB	AA	AA	AA	AA	--	AA	--	AA	--	BB
422	1B	1B-1	IWA5278	0	78.9	AA	AA	BB	BB	BB	AA	BB	--	AA	BB	BB	BB	AA	AA	AA	BB	AA	AA	AA	AA	AA	BB	BB	BB	BB	BB	BB	AA	AA	BB	AA	BB	BB	BB	AA	AA	AA	AA	--	AA	--	AA	--	BB
423	1B	1B-1	IWB35412	0	78.9	AA	AA	BB	BB	BB	AA	BB	--	AA	BB	BB	BB	AA	AA	AA	BB	AA	AA	AA	AA	AA	BB	BB	BB	BB	BB	BB	AA	AA	BB	AA	BB	BB	BB	AA	AA	AA	AA	--	AA	--	AA	--	BB
424	1B	1B-1	IWA6674	0	78.9	AA	AA	BB	BB	BB	AA	BB	--	AA	BB	BB	BB	AA	AA	AA	BB	AA	AA	AA	AA	AA	BB	BB	BB	BB	BB	BB	AA	AA	BB	AA	BB	BB	BB	AA	AA	AA	AA	--	AA	--	AA	--	BB
425	1B	1B-1	IWB11168	0	78.9	AA	AA	BB	BB	BB	AA	BB	--	AA	BB	BB	BB	AA	AA	AA	BB	AA	AA	AA	AA	AA	BB	BB	BB	BB	BB	BB	AA	AA	BB	AA	BB	BB	BB	AA	AA	AA	AA	--	AA	--	AA	--	BB
426	1B	1B-1	IWB27097	0	78.9	AA	AA	BB	BB	BB	AA	BB	--	AA	BB	BB	BB	AA	AA	AA	BB	AA	AA	AA	AA	AA	BB	BB	BB	BB	BB	BB	AA	AA	BB	AA	BB	BB	BB	AA	AA	AA	AA	--	AA	--	AA	--	BB
427	1B	1B-1	IWB44285	0	78.9	AA	AA	BB	BB	BB	AA	BB	BB	AA	BB	BB	BB	AA	AA	AA	BB	AA	AA	AA	AA	AA	BB	BB	BB	BB	BB	BB	AA	AA	BB	AA	BB	BB	BB	AA	AA	AA	AA	BB	AA	BB	AA	BB	BB
428	1B	1B-1	IWB27767	0.3	78.9	AA	AA	BB	BB	BB	AA	BB	--	AA	BB	BB	BB	AA	AA	AA	BB	AA	AA	AA	AA	AA	BB	BB	BB	BB	BB	BB	AA	AA	BB	AA	BB	BB	BB	AA	AA	AA	AA	--	AA	--	AA	--	BB
429	1B	1B-1	IWB63890	0	79.2	AA	AA	BB	BB	BB	AA	BB	BB	AA	BB	BB	BB	AA	AA	AA	BB	AA	AA	AA	AA	AA	BB	BB	BB	BB	BB	BB	AA	AA	BB	AA	BB	BB	BB	AA	AA	AA	AA	BB	AA	BB	AA	BB	BB
430	1B	1B-1	IWB60913	0.3	79.2	AA	AA	BB	BB	BB	AA	BB	--	AA	BB	BB	BB	AA	AA	AA	BB	AA	AA	AA	AA	AA	BB	BB	BB	BB	BB	BB	AA	AA	BB	AA	BB	BB	BB	AA	AA	AA	AA	--	AA	--	AA	--	BB
431	1B	1B-1	IWA7017	0	79.5	AA	AA	BB	BB	BB	AA	BB	BB	AA	BB	BB	BB	AA	AA	AA	BB	AA	AA	AA	BB	AA	BB	BB	BB	BB	BB	BB	AA	AA	BB	AA	BB	BB	BB	AA	AA	AA	AA	BB	AA	BB	AA	BB	BB
432	1B	1B-1	IWB12619	0	79.5	AA	AA	BB	BB	BB	AA	BB	--	AA	BB	BB	BB	AA	AA	AA	BB	AA	AA	AA	BB	AA	BB	BB	BB	BB	BB	BB	AA	AA	BB	AA	BB	BB	BB	AA	AA	AA	AA	--	AA	--	AA	--	BB
433	1B	1B-1	IWB7365	0	79.5	AA	AA	BB	BB	BB	AA	BB	--	AA	BB	BB	BB	AA	AA	AA	BB	AA	AA	AA	BB	AA	BB	BB	BB	BB	BB	BB	AA	AA	BB	AA	BB	BB	BB	AA	AA	AA	AA	--	AA	--	AA	--	BB
434	1B	1B-1	IWB59128	0	79.5	AA	AA	BB	BB	BB	AA	BB	--	AA	BB	BB	BB	AA	AA	AA	BB	AA	AA	AA	BB	AA	BB	BB	BB	BB	BB	BB	AA	AA	BB	AA	BB	BB	BB	AA	AA	AA	AA	--	AA	--	AA	--	BB
435	1B	1B-1	IWB44100	1.1	79.5	AA	AA	BB	BB	BB	AA	BB	--	AA	BB	BB	BB	AA	AA	AA	BB	AA	AA	AA	BB	AA	BB	BB	BB	BB	BB	BB	AA	AA	BB	AA	BB	BB	BB	AA	AA	AA	AA	--	AA	--	AA	--	BB
436	1B	1B-1	IWB27762	0	80.6	AA	AA	BB	BB	BB	AA	BB	BB	AA	BB	BB	BB	AA	AA	AA	BB	AA	AA	AA	BB	AA	BB	BB	BB	BB	BB	BB	AA	AA	BB	AA	AA	BB	BB	AA	AA	AA	AA	BB	AA	BB	AA	BB	BB
437	1B	1B-1	IWB51971	0	80.6	AA	AA	BB	BB	BB	AA	BB	--	AA	BB	BB	BB	AA	AA	AA	BB	AA	AA	AA	BB	AA	BB	BB	BB	BB	BB	BB	AA	AA	BB	AA	AA	BB	BB	AA	AA	AA	AA	--	AA	--	AA	--	BB
438	1B	1B-1	IWB65754	0	80.6	AA	AA	BB	BB	BB	AA	BB	--	AA	BB	BB	BB	AA	AA	AA	BB	AA	AA	AA	BB	AA	BB	BB	BB	BB	BB	BB	AA	AA	BB	AA	AA	BB	BB	AA	AA	AA	AA	BB	AA	--	AA	--	BB
439	1B	1B-1	IWB62157	0	80.6	AA	AA	BB	BB	BB	AA	BB	--	AA	BB	BB	BB	AA	AA	AA	BB	AA	AA	AA	BB	AA	BB	BB	BB	BB	BB	BB	AA	AA	BB	AA	AA	BB	BB	AA	AA	AA	AA	--	AA	--	AA	--	BB
440	1B	1B-1	IWB34504	0	80.6	AA	AA	BB	BB	BB	AA	BB	--	AA	BB	BB	BB	AA	AA	AA	BB	AA	AA	AA	BB	AA	BB	BB	BB	BB	BB	BB	AA	AA	BB	AA	AA	BB	BB	AA	AA	AA	AA	--	AA	--	AA	--	BB
441	1B	1B-1	IWB27300	0	80.6	AA	AA	BB	BB	BB	AA	BB	--	AA	BB	BB	BB	AA	AA	AA	BB	AA	AA	AA	BB	AA	BB	BB	BB	BB	BB	BB	AA	AA	BB	AA	AA	BB	BB	AA	AA	AA	AA	--	AA	--	AA	--	BB
442	1B	1B-1	IWB7180	0	80.6	AA	AA	BB	BB	BB	AA	BB	--	AA	BB	BB	BB	AA	AA	AA	BB	AA	AA	AA	BB	AA	BB	BB	BB	BB	BB	BB	AA	AA	BB	AA	AA	BB	BB	AA	AA	AA	AA	BB	AA	--	AA	--	BB
443	1B	1B-1	IWB46465	0	80.6	AA	AA	BB	BB	BB	AA	BB	BB	AA	BB	BB	BB	AA	AA	AA	BB	AA	AA	AA	BB	AA	BB	BB	BB	BB	BB	BB	AA	AA	BB	AA	AA	BB	BB	AA	AA	AA	AA	BB	AA	BB	AA	BB	BB
444	1B	1B-1	IWB45877	1.3	80.6	AA	AA	BB	BB	BB	AA	BB	BB	AA	BB	BB	BB	AA	AA	AA	BB	AA	AA	AA	BB	AA	BB	BB	BB	BB	BB	BB	AA	AA	BB	AA	AA	BB	BB	AA	AA	AA	AA	BB	AA	BB	AA	BB	BB
445	1B	1B-1	IWB73655	0	81.9	AA	AA	BB	BB	BB	AA	BB	--	AA	BB	BB	BB	AA	AA	AA	BB	AA	AA	AA	BB	AA	BB	BB	BB	BB	BB	BB	AA	AA	BB	AA	AA	BB	BB	AA	AA	AA	AA	--	AA	--	AA	--	BB
446	1B	1B-1	IWB7303	0	81.9	AA	AA	BB	BB	BB	AA	BB	--	AA	BB	BB	BB	AA	AA	AA	BB	AA	AA	AA	BB	AA	BB	BB	BB	BB	BB	BB	AA	AA	BB	AA	AA	BB	BB	AA	AA	AA	AA	--	AA	--	AA	--	BB
447	1B	1B-1	IWB6865	0	81.9	AA	AA	BB	BB	BB	AA	BB	--	AA	BB	BB	BB	AA	AA	AA	BB	AA	AA	AA	BB	AA	BB	BB	BB	BB	BB	BB	AA	AA	BB	AA	AA	BB	BB	AA	AA	AA	AA	--	AA	--	AA	--	BB
448	1B	1B-1	IWB70367	0	81.9	AA	AA	BB	BB	BB	AA	BB	--	AA	BB	BB	BB	AA	AA	AA	BB	AA	AA	AA	BB	AA	BB	BB	BB	BB	BB	BB	AA	AA	BB	AA	AA	BB	BB	AA	AA	AA	AA	--	AA	--	AA	--	BB
449	1B	1B-1	IWB12331	0	81.9	AA	AA	BB	BB	BB	AA	BB	--	AA	BB	BB	BB	AA	AA	AA	BB	AA	AA	AA	BB	AA	BB	BB	BB	BB	BB	BB	AA	AA	BB	AA	AA	BB	BB	AA	AA	AA	AA	--	AA	--	AA	--	BB
450	1B	1B-1	IWB11648	0	81.9	AA	AA	BB	BB	BB	AA	BB	--	AA	BB	BB	BB	AA	AA	AA	BB	AA	AA	AA	BB	AA	BB	BB	BB	BB	BB	BB	AA	AA	BB	AA	AA	BB	BB	AA	AA	AA	AA	--	AA	--	AA	--	BB
451	1B	1B-1	IWB66172	0	81.9	AA	AA	BB	BB	BB	AA	BB	--	AA	BB	BB	BB	AA	AA	AA	BB	AA	AA	AA	BB	AA	BB	BB	BB	BB	BB	BB	AA	AA	BB	AA	AA	BB	BB	AA	AA	AA	AA	--	AA	--	AA	--	BB
452	1B	1B-1	IWB7036	0	81.9	AA	AA	BB	BB	BB	AA	BB	--	AA	BB	BB	BB	AA	AA	AA	BB	AA	AA	AA	BB	AA	BB	BB	BB	BB	BB	BB	AA	AA	BB	AA	AA	BB	BB	AA	AA	AA	AA	--	AA	--	AA	--	BB
453	1B	1B-1	IWB11412	0.9	81.9	AA	AA	BB	BB	BB	AA	BB	--	AA	BB	BB	BB	AA	AA	AA	BB	AA	AA	AA	BB	AA	BB	BB	BB	BB	BB	BB	AA	AA	BB	AA	AA	BB	BB	AA	AA	AA	AA	--	AA	--	AA	--	BB
454	1B	1B-1	IWB38741	2.3	82.8	AA	AA	BB	BB	BB	AA	BB	--	AA	BB	BB	BB	AA	AA	AA	BB	AA	AA	AA	BB	AA	BB	BB	BB	BB	BB	BB	AA	AA	BB	AA	BB	BB	BB	AA	AA	AA	AA	--	AA	--	AA	--	BB
455	1B	1B-1	IWB67838	0.4	85.1	AA	AA	BB	BB	BB	AA	BB	--	AA	BB	BB	BB	AA	AA	AA	BB	AA	AA	AA	BB	AA	BB	BB	BB	BB	BB	BB	AA	AA	BB	AA	BB	BB	BB	AA	AA	AA	AA	AA	AA	--	AA	--	BB
456	1B	1B-1	IWB73928	0	85.5	AA	AA	BB	BB	BB	AA	BB	--	AA	BB	BB	BB	AA	AA	AA	BB	AA	AA	AA	BB	AA	BB	BB	BB	BB	BB	BB	AA	AA	BB	AA	BB	BB	BB	AA	AA	AA	AA	--	AA	--	AA	--	BB
457	1B	1B-1	IWB69772	0	85.5	AA	AA	BB	BB	BB	AA	BB	AA	AA	BB	BB	BB	AA	AA	AA	BB	AA	AA	AA	BB	AA	BB	BB	BB	BB	BB	BB	AA	AA	BB	AA	BB	BB	BB	AA	AA	AA	AA	AA	AA	AA	AA	AA	BB
458	1B	1B-1	IWB70166	0	85.5	AA	AA	BB	BB	BB	AA	BB	--	AA	BB	BB	BB	AA	AA	AA	BB	AA	AA	AA	BB	AA	BB	BB	BB	BB	BB	BB	AA	AA	BB	AA	BB	BB	BB	AA	AA	AA	AA	AA	AA	AA	AA	AA	BB
459	1B	1B-1	IWB71511	0	85.5	AA	AA	BB	BB	BB	AA	BB	--	AA	BB	BB	BB	AA	AA	AA	BB	AA	AA	AA	BB	AA	BB	BB	BB	BB	BB	BB	AA	AA	BB	AA	BB	BB	BB	AA	AA	AA	AA	--	AA	--	AA	--	BB
460	1B	1B-1	IWB35922	0	85.5	AA	AA	BB	BB	BB	AA	BB	--	AA	BB	BB	BB	AA	AA	AA	BB	AA	AA	AA	BB	AA	BB	BB	BB	BB	BB	BB	AA	AA	BB	AA	BB	BB	BB	AA	AA	AA	AA	--	AA	--	AA	--	BB
461	1B	1B-1	IWB69973	0.3	85.5	AA	AA	BB	BB	BB	AA	BB	--	AA	BB	BB	BB	AA	AA	AA	BB	AA	AA	AA	BB	AA	BB	BB	BB	BB	BB	BB	AA	AA	BB	AA	BB	BB	BB	AA	AA	AA	AA	--	AA	--	AA	--	BB
462	1B	1B-1	IWB74025	0	85.8	AA	AA	BB	BB	BB	AA	BB	--	AA	BB	BB	BB	AA	AA	AA	BB	AA	AA	AA	AA	AA	BB	BB	BB	BB	BB	BB	AA	AA	BB	AA	BB	BB	BB	AA	AA	AA	AA	--	AA	--	AA	--	BB
463	1B	1B-1	IWB65666	0	85.8	AA	AA	BB	BB	BB	AA	BB	AA	AA	BB	BB	BB	AA	AA	AA	BB	AA	AA	AA	AA	AA	BB	BB	BB	BB	BB	BB	AA	AA	BB	AA	BB	BB	BB	AA	AA	AA	AA	AA	AA	AA	AA	AA	BB
464	1B	1B-1	IWB72645	0.5	85.8	AA	AA	BB	BB	BB	AA	BB	AA	AA	BB	BB	BB	AA	AA	AA	BB	AA	AA	AA	AA	AA	BB	BB	BB	BB	BB	BB	AA	AA	BB	AA	BB	BB	BB	AA	AA	AA	AA	--	AA	AA	AA	AA	BB
465	1B	1B-1	IWB61058	0	86.3	AA	AA	BB	BB	BB	AA	BB	--	AA	BB	BB	BB	AA	AA	AA	BB	AA	AA	AA	AA	AA	BB	BB	BB	BB	BB	BB	AA	AA	BB	AA	BB	BB	BB	AA	AA	AA	AA	AA	AA	--	AA	AA	BB
466	1B	1B-1	IWB47136	0.5	86.3	AA	AA	BB	BB	BB	AA	BB	AA	AA	BB	BB	BB	AA	AA	AA	BB	AA	AA	AA	AA	AA	BB	BB	BB	BB	BB	BB	AA	AA	BB	AA	BB	BB	BB	AA	AA	AA	AA	AA	AA	AA	AA	AA	BB
467	1B	1B-1	IWA4987	0	86.8	AA	AA	BB	BB	BB	AA	BB	--	AA	BB	BB	BB	AA	AA	AA	BB	AA	AA	AA	AA	AA	BB	BB	BB	BB	BB	BB	AA	AA	BB	AA	BB	BB	BB	AA	AA	AA	AA	--	AA	--	AA	--	BB
468	1B	1B-1	IWB52443	0	86.8	AA	AA	BB	BB	BB	AA	BB	AA	AA	BB	BB	BB	AA	AA	AA	BB	AA	AA	AA	AA	AA	BB	BB	BB	BB	BB	BB	AA	AA	BB	AA	BB	BB	BB	AA	AA	AA	AA	AA	AA	AA	AA	AA	BB
469	1B	1B-1	IWB43423	0	86.8	AA	AA	BB	BB	BB	AA	BB	--	AA	BB	BB	BB	AA	AA	AA	BB	AA	AA	AA	AA	AA	BB	BB	BB	BB	BB	BB	AA	AA	BB	AA	BB	BB	BB	AA	AA	AA	AA	--	AA	--	AA	--	BB
470	1B	1B-1	IWB34661	0	86.8	AA	AA	BB	BB	BB	AA	BB	--	AA	BB	BB	BB	AA	AA	AA	BB	AA	AA	AA	AA	AA	BB	BB	BB	BB	BB	BB	AA	AA	BB	AA	BB	BB	BB	AA	AA	AA	AA	--	AA	--	AA	--	BB
471	1B	1B-1	IWB62738	0	86.8	AA	AA	BB	BB	BB	AA	BB	--	AA	BB	BB	BB	AA	AA	AA	BB	AA	AA	AA	AA	AA	BB	BB	BB	BB	BB	BB	AA	AA	BB	AA	BB	BB	BB	AA	AA	AA	AA	--	AA	--	AA	--	BB
472	1B	1B-1	IWB35581	0.3	86.8	AA	AA	BB	BB	BB	AA	BB	--	AA	BB	BB	BB	AA	AA	AA	BB	AA	AA	AA	AA	AA	BB	BB	BB	BB	BB	BB	AA	AA	BB	AA	BB	BB	BB	AA	AA	AA	AA	--	AA	--	AA	--	BB
473	1B	1B-1	IWB9969	0.3	87.1	AA	AA	BB	BB	BB	AA	BB	--	AA	BB	BB	BB	AA	AA	AA	BB	AA	AA	AA	AA	AA	BB	BB	BB	BB	BB	BB	AA	AA	BB	AA	BB	BB	BB	AA	AA	AA	AA	--	AA	--	AA	--	BB
474	1B	1B-1	IWB9981	0	87.4	AA	AA	BB	BB	BB	AA	BB	--	AA	BB	BB	BB	AA	AA	AA	BB	AA	AA	AA	AA	AA	BB	BB	BB	BB	BB	BB	AA	AA	BB	AA	BB	BB	BB	AA	AA	AA	AA	--	AA	--	AA	--	BB
475	1B	1B-1	IWB35791	0	87.4	AA	AA	BB	BB	BB	AA	BB	--	AA	BB	BB	BB	AA	AA	AA	BB	AA	AA	AA	AA	AA	BB	BB	BB	BB	BB	BB	AA	AA	BB	AA	BB	BB	BB	AA	AA	AA	AA	--	AA	--	AA	--	BB
476	1B	1B-1	IWA4198	0	87.4	AA	AA	BB	BB	BB	AA	BB	--	AA	BB	BB	BB	AA	AA	AA	BB	AA	AA	AA	AA	AA	BB	BB	BB	BB	BB	BB	AA	AA	BB	AA	BB	BB	BB	AA	AA	AA	AA	--	AA	--	AA	--	BB
477	1B	1B-1	IWA6073	0	87.4	AA	AA	BB	BB	BB	AA	BB	--	AA	BB	BB	BB	AA	AA	AA	BB	AA	AA	AA	AA	AA	BB	BB	BB	BB	BB	BB	AA	AA	BB	AA	BB	BB	BB	AA	AA	AA	AA	--	AA	--	AA	--	BB
478	1B	1B-1	IWB36132	0	87.4	AA	AA	BB	BB	BB	AA	BB	--	AA	BB	BB	BB	AA	AA	AA	BB	AA	AA	AA	AA	AA	BB	BB	BB	BB	BB	BB	AA	AA	BB	AA	BB	BB	BB	AA	AA	AA	AA	--	AA	--	AA	--	BB
479	1B	1B-1	IWB70516	0	87.4	AA	AA	BB	BB	BB	AA	BB	AA	AA	BB	BB	BB	AA	AA	AA	BB	AA	AA	AA	AA	AA	BB	BB	BB	BB	BB	BB	AA	AA	BB	AA	BB	BB	BB	AA	AA	AA	AA	AA	AA	AA	AA	AA	BB
480	1B	1B-1	IWB35779	0	87.4	AA	AA	BB	BB	BB	AA	BB	--	AA	BB	BB	BB	AA	AA	AA	BB	AA	AA	AA	AA	AA	BB	BB	BB	BB	BB	BB	AA	AA	BB	AA	BB	BB	BB	AA	AA	AA	AA	--	AA	--	AA	--	BB
481	1B	1B-1	IWB6000	0	87.4	AA	AA	BB	BB	BB	AA	BB	--	AA	BB	BB	BB	AA	AA	AA	BB	AA	AA	AA	AA	AA	BB	BB	BB	BB	BB	BB	AA	AA	BB	AA	BB	BB	BB	AA	AA	AA	AA	--	AA	--	AA	--	BB
482	1B	1B-1	IWB14484	0	87.4	AA	AA	BB	BB	BB	AA	BB	--	AA	BB	BB	BB	AA	AA	AA	BB	AA	AA	AA	AA	AA	BB	BB	BB	BB	BB	BB	AA	AA	BB	AA	BB	BB	BB	AA	AA	AA	AA	--	AA	--	AA	--	BB
483	1B	1B-1	IWB10886	0	87.4	AA	AA	BB	BB	BB	AA	BB	--	AA	BB	BB	BB	AA	AA	AA	BB	AA	AA	AA	AA	AA	BB	BB	BB	BB	BB	BB	AA	AA	BB	AA	BB	BB	BB	AA	AA	AA	AA	--	AA	--	AA	--	BB
484	1B	1B-1	IWA4197	0	87.4	AA	AA	BB	BB	BB	AA	BB	--	AA	BB	BB	BB	AA	AA	AA	BB	AA	AA	AA	AA	AA	BB	BB	BB	BB	BB	BB	AA	AA	BB	AA	BB	BB	BB	AA	AA	AA	AA	--	AA	--	AA	--	BB
485	1B	1B-1	IWB1866	0	87.4	AA	AA	BB	BB	BB	AA	BB	--	AA	BB	BB	BB	AA	AA	AA	BB	AA	AA	AA	AA	AA	BB	BB	BB	BB	BB	BB	AA	AA	BB	AA	BB	BB	BB	AA	AA	AA	AA	--	AA	--	AA	--	BB
486	1B	1B-1	IWB31478	0	87.4	AA	AA	BB	BB	BB	AA	BB	--	AA	BB	BB	BB	AA	AA	AA	BB	AA	AA	AA	AA	AA	BB	BB	BB	BB	BB	BB	AA	AA	BB	AA	BB	BB	BB	AA	AA	AA	AA	--	AA	--	AA	--	BB
487	1B	1B-1	IWA890	0	87.4	AA	AA	BB	BB	BB	AA	BB	--	AA	BB	BB	BB	AA	AA	AA	BB	AA	AA	AA	AA	AA	BB	BB	BB	BB	BB	BB	AA	AA	BB	AA	BB	BB	BB	AA	AA	AA	AA	--	AA	--	AA	--	BB
488	1B	1B-1	IWB14999	0.5	87.4	AA	AA	BB	BB	BB	AA	BB	--	AA	BB	BB	BB	AA	AA	AA	BB	AA	AA	AA	AA	AA	BB	BB	BB	BB	BB	BB	AA	AA	BB	AA	BB	BB	BB	AA	AA	AA	AA	--	AA	--	AA	--	BB
489	1B	1B-1	IWB27169	0	87.9	AA	AA	BB	BB	BB	AA	BB	--	AA	BB	BB	BB	AA	AA	AA	BB	AA	AA	AA	AA	AA	BB	BB	BB	BB	BB	BB	AA	AA	BB	AA	BB	BB	BB	AA	AA	AA	AA	--	AA	--	AA	--	BB
490	1B	1B-1	IWA188	0	87.9	AA	AA	BB	BB	BB	AA	BB	AA	AA	BB	BB	BB	AA	AA	AA	BB	AA	AA	AA	AA	AA	BB	BB	BB	BB	BB	BB	AA	AA	BB	AA	BB	BB	BB	AA	AA	AA	AA	AA	AA	AA	AA	AA	BB
491	1B	1B-1	IWB69495	0	87.9	AA	AA	BB	BB	BB	AA	BB	AA	AA	BB	BB	BB	AA	AA	AA	BB	AA	AA	AA	AA	AA	BB	BB	BB	BB	BB	BB	AA	AA	BB	AA	BB	BB	BB	AA	AA	AA	AA	AA	AA	AA	AA	AA	BB
492	1B	1B-1	IWB47330	0	87.9	AA	AA	BB	BB	BB	AA	BB	--	AA	BB	BB	BB	AA	AA	AA	BB	AA	AA	AA	AA	AA	BB	BB	BB	BB	BB	BB	AA	AA	BB	AA	BB	BB	BB	AA	AA	AA	AA	--	AA	--	AA	--	BB
493	1B	1B-1	IWB31711	0	87.9	AA	AA	BB	BB	BB	AA	BB	--	AA	BB	BB	BB	AA	AA	AA	BB	AA	AA	AA	AA	AA	BB	BB	BB	BB	BB	BB	AA	AA	BB	AA	BB	BB	BB	AA	AA	AA	AA	--	AA	--	AA	--	BB
494	1B	1B-1	IWB14021	0	87.9	AA	AA	BB	BB	BB	AA	BB	--	AA	BB	BB	BB	AA	AA	AA	BB	AA	AA	AA	AA	AA	BB	BB	BB	BB	BB	BB	AA	AA	BB	AA	BB	BB	BB	AA	AA	AA	AA	--	AA	--	AA	--	BB
495	1B	1B-1	IWB72532	0	87.9	AA	AA	BB	BB	BB	AA	BB	--	AA	BB	BB	BB	AA	AA	AA	BB	AA	AA	AA	AA	AA	BB	BB	BB	BB	BB	BB	AA	AA	BB	AA	BB	BB	BB	AA	AA	AA	AA	--	AA	--	AA	--	BB
496	1B	1B-1	IWB69494	0	87.9	AA	AA	BB	BB	BB	AA	BB	--	AA	BB	BB	BB	AA	AA	AA	BB	AA	AA	AA	AA	AA	BB	BB	BB	BB	BB	BB	AA	AA	BB	AA	BB	BB	BB	AA	AA	AA	AA	--	AA	--	AA	--	BB
497	1B	1B-1	IWB47412	0.3	87.9	AA	AA	BB	BB	BB	AA	BB	--	AA	BB	BB	BB	AA	AA	AA	BB	AA	AA	AA	AA	AA	BB	BB	BB	BB	BB	BB	AA	AA	BB	AA	BB	BB	BB	AA	AA	AA	AA	--	AA	--	AA	--	BB
498	1B	1B-1	IWB72533	0.8	88.2	AA	AA	BB	BB	BB	AA	BB	--	AA	BB	BB	BB	AA	AA	AA	BB	AA	AA	AA	AA	AA	BB	BB	BB	BB	BB	BB	AA	AA	BB	AA	BB	BB	BB	AA	AA	AA	AA	--	AA	--	AA	--	BB
499	1B	1B-1	IWA7721	0	89	AA	AA	BB	BB	BB	AA	BB	--	AA	BB	BB	BB	AA	AA	AA	BB	AA	--	AA	AA	AA	BB	BB	BB	BB	BB	BB	AA	AA	BB	BB	BB	BB	BB	AA	AA	AA	AA	--	AA	--	AA	--	BB
500	1B	1B-1	IWB7462	0	89	AA	AA	BB	BB	BB	AA	BB	--	AA	BB	BB	BB	AA	AA	AA	BB	AA	--	AA	AA	AA	BB	BB	BB	BB	BB	BB	AA	AA	BB	BB	BB	BB	BB	AA	AA	AA	AA	--	AA	--	AA	--	BB
501	1B	1B-1	IWA7722	0	89	AA	AA	BB	BB	BB	AA	BB	--	AA	BB	BB	BB	AA	AA	AA	BB	AA	--	AA	AA	AA	BB	BB	BB	BB	BB	BB	AA	AA	BB	BB	BB	BB	BB	AA	AA	AA	AA	--	AA	--	AA	--	BB
502	1B	1B-1	IWA3588	0	89	AA	AA	BB	BB	BB	AA	BB	--	AA	BB	BB	BB	AA	AA	AA	BB	AA	--	AA	AA	AA	BB	BB	BB	BB	BB	BB	AA	AA	BB	BB	BB	BB	BB	AA	AA	AA	AA	--	AA	--	AA	--	BB
503	1B	1B-1	IWB51782	0	89	AA	AA	BB	BB	BB	AA	BB	--	AA	BB	BB	BB	AA	AA	AA	BB	AA	--	AA	AA	AA	BB	BB	BB	BB	BB	BB	AA	AA	BB	BB	BB	BB	BB	AA	AA	AA	AA	--	AA	--	AA	--	BB
504	1B	1B-1	IWB60053	0	89	AA	AA	BB	BB	BB	AA	BB	AA	AA	BB	BB	BB	AA	AA	AA	BB	AA	AA	AA	AA	AA	BB	BB	BB	BB	BB	BB	AA	AA	BB	BB	BB	BB	BB	AA	AA	AA	AA	AA	AA	AA	AA	AA	BB
505	1B	1B-1	IWA7772	0	89	AA	AA	BB	BB	BB	AA	BB	AA	AA	BB	BB	BB	AA	AA	AA	BB	AA	AA	AA	AA	AA	BB	BB	BB	BB	BB	BB	AA	AA	BB	BB	BB	BB	BB	AA	AA	AA	AA	AA	AA	AA	AA	AA	BB
506	1B	1B-1	IWB63392	0	89	AA	AA	BB	BB	BB	AA	BB	AA	AA	BB	BB	BB	AA	AA	AA	BB	AA	AA	AA	AA	AA	BB	BB	BB	BB	BB	BB	AA	AA	BB	BB	BB	BB	BB	AA	AA	AA	AA	AA	AA	AA	AA	AA	BB
507	1B	1B-1	IWB60853	0	89	AA	AA	BB	BB	BB	AA	BB	AA	AA	BB	BB	BB	AA	AA	AA	BB	AA	AA	AA	AA	AA	BB	BB	BB	BB	BB	BB	AA	AA	BB	BB	BB	BB	BB	AA	AA	AA	AA	AA	AA	AA	AA	AA	BB
508	1B	1B-1	IWB46165	0	89	AA	AA	BB	BB	BB	AA	BB	AA	AA	BB	BB	BB	AA	AA	AA	BB	AA	AA	AA	AA	AA	BB	BB	BB	BB	BB	BB	AA	AA	BB	BB	BB	BB	BB	AA	AA	AA	AA	AA	AA	AA	AA	AA	BB
509	1B	1B-1	IWA2517	0	89	AA	AA	BB	BB	BB	AA	BB	AA	AA	BB	BB	BB	AA	AA	AA	BB	AA	AA	AA	AA	AA	BB	BB	BB	BB	BB	BB	AA	AA	BB	BB	BB	BB	BB	AA	AA	AA	AA	AA	AA	AA	AA	AA	BB
510	1B	1B-1	IWB68856	0	89	AA	AA	BB	BB	BB	AA	BB	--	AA	BB	BB	BB	AA	AA	AA	BB	AA	AA	AA	AA	AA	BB	BB	BB	BB	BB	BB	AA	AA	BB	BB	BB	BB	BB	AA	AA	AA	AA	--	AA	AA	AA	AA	BB
511	1B	1B-1	IWA3587	0.3	89	AA	AA	BB	BB	BB	AA	BB	--	AA	BB	BB	BB	AA	AA	AA	BB	AA	--	AA	AA	AA	BB	BB	BB	BB	BB	BB	AA	AA	BB	BB	BB	BB	BB	AA	AA	AA	AA	--	AA	--	AA	--	BB
512	1B	1B-1	IWB35076	0	89.3	AA	AA	BB	BB	BB	AA	BB	--	AA	BB	BB	BB	AA	AA	AA	BB	AA	--	AA	AA	AA	BB	BB	BB	BB	BB	BB	AA	AA	BB	BB	BB	BB	BB	AA	AA	AA	AA	--	AA	--	AA	--	BB
513	1B	1B-1	IWA7375	0	89.3	AA	AA	BB	BB	BB	AA	BB	--	AA	BB	BB	BB	AA	AA	AA	BB	AA	--	AA	AA	AA	BB	BB	BB	BB	BB	BB	AA	AA	BB	BB	BB	BB	BB	AA	AA	AA	AA	--	AA	--	AA	--	BB
514	1B	1B-1	IWA7723	0	89.3	AA	AA	BB	BB	BB	AA	BB	--	AA	BB	BB	BB	AA	AA	AA	BB	AA	--	AA	AA	AA	BB	BB	BB	BB	BB	BB	AA	AA	BB	BB	BB	BB	BB	AA	AA	AA	AA	--	AA	--	AA	--	BB
515	1B	1B-1	IWA1109	1.6	89.3	AA	AA	BB	BB	BB	AA	BB	--	AA	BB	BB	BB	AA	AA	AA	BB	AA	--	AA	AA	AA	BB	BB	BB	BB	BB	BB	AA	AA	BB	BB	BB	BB	BB	AA	AA	AA	AA	--	AA	--	AA	--	BB
516	1B	1B-1	IWA7119	0	90.9	AA	AA	BB	BB	BB	AA	BB	--	AA	BB	BB	BB	AA	AA	AA	BB	AA	--	AA	AA	AA	BB	BB	BB	BB	BB	BB	AA	AA	BB	BB	BB	BB	BB	AA	AA	AA	AA	AA	AA	--	AA	--	BB
517	1B	1B-1	IWB65091	0	90.9	AA	AA	BB	BB	BB	AA	BB	AA	AA	BB	BB	BB	AA	AA	AA	BB	AA	AA	AA	AA	AA	BB	BB	BB	BB	BB	BB	AA	AA	BB	BB	BB	BB	BB	AA	AA	AA	AA	AA	AA	AA	AA	AA	BB
518	1B	1B-1	IWB73167	0	90.9	AA	AA	BB	BB	BB	AA	BB	--	AA	BB	BB	BB	AA	AA	AA	BB	AA	--	AA	AA	AA	BB	BB	BB	BB	BB	BB	AA	AA	BB	BB	BB	BB	BB	AA	AA	AA	AA	AA	AA	--	AA	--	BB
519	1B	1B-1	IWA6063	1.9	90.9	AA	AA	BB	BB	BB	AA	BB	--	AA	BB	BB	BB	AA	AA	AA	BB	AA	--	AA	AA	AA	BB	BB	BB	BB	BB	BB	AA	AA	BB	BB	BB	BB	BB	AA	AA	AA	AA	AA	AA	--	AA	--	BB
520	1B	1B-1	IWB71601	0	92.8	AA	AA	BB	BB	BB	AA	BB	--	AA	BB	BB	BB	AA	AA	AA	BB	AA	--	AA	AA	AA	BB	--	BB	BB	BB	BB	AA	AA	BB	BB	AA	BB	AA	AA	AA	AA	AA	AA	AA	AA	AA	AA	BB
521	1B	1B-1	IWB69585	0	92.8	AA	AA	BB	BB	BB	AA	BB	AA	AA	BB	BB	BB	AA	AA	AA	BB	AA	AA	AA	AA	AA	BB	AA	BB	BB	BB	BB	AA	AA	BB	BB	AA	BB	AA	AA	AA	AA	AA	AA	AA	AA	AA	AA	BB
522	1B	1B-1	IWB57404	1.9	92.8	AA	AA	BB	BB	BB	AA	BB	--	AA	BB	BB	BB	AA	AA	AA	BB	AA	AA	AA	AA	AA	BB	AA	BB	BB	BB	BB	AA	AA	BB	BB	AA	BB	AA	AA	AA	AA	AA	AA	AA	AA	AA	AA	BB
523	1B	1B-1	IWB6392	0	94.7	AA	AA	BB	BB	BB	AA	BB	--	AA	BB	BB	BB	AA	--	--	BB	AA	--	AA	AA	AA	BB	--	BB	BB	BB	BB	AA	AA	BB	BB	AA	BB	AA	BB	AA	AA	AA	AA	AA	AA	AA	AA	BB
524	1B	1B-1	IWB31023	0	94.7	AA	AA	BB	BB	BB	AA	BB	--	AA	BB	BB	BB	AA	--	--	BB	AA	--	AA	AA	AA	BB	--	BB	BB	BB	BB	AA	AA	BB	BB	AA	BB	AA	BB	AA	AA	AA	AA	AA	AA	AA	AA	BB
525	1B	1B-1	IWB73190	0	94.7	AA	AA	BB	BB	BB	AA	BB	--	AA	BB	BB	BB	AA	--	--	BB	AA	--	AA	AA	AA	BB	--	BB	BB	BB	BB	AA	AA	BB	BB	AA	BB	AA	BB	AA	AA	AA	AA	AA	AA	AA	AA	BB
526	1B	1B-1	IWB72861	0	94.7	AA	AA	BB	BB	BB	AA	BB	--	AA	BB	BB	BB	AA	--	--	BB	AA	--	AA	AA	AA	BB	--	BB	BB	BB	BB	AA	AA	BB	BB	AA	BB	AA	BB	AA	AA	AA	AA	AA	AA	AA	AA	BB
527	1B	1B-1	IWB72596	0	94.7	AA	AA	BB	BB	BB	AA	BB	--	AA	BB	BB	BB	AA	--	--	BB	AA	--	AA	AA	AA	BB	--	BB	BB	BB	BB	AA	AA	BB	BB	AA	BB	AA	BB	AA	AA	AA	AA	AA	AA	AA	AA	BB
528	1B	1B-1	IWB36017	0.8	94.7	AA	AA	BB	BB	BB	AA	BB	--	AA	BB	BB	BB	AA	--	--	BB	AA	--	AA	AA	AA	BB	--	BB	BB	BB	BB	AA	AA	BB	BB	AA	BB	AA	BB	AA	AA	AA	AA	AA	AA	AA	AA	BB
529	1B	1B-1	IWB33215	0	95.5	AA	AA	BB	BB	BB	AA	BB	--	AA	BB	BB	BB	AA	--	--	BB	AA	AA	AA	AA	AA	BB	--	BB	BB	BB	BB	AA	AA	BB	BB	AA	BB	AA	BB	AA	AA	AA	AA	AA	AA	AA	AA	BB
530	1B	1B-1	IWB40763	0	95.5	AA	AA	BB	BB	BB	AA	BB	AA	AA	BB	BB	BB	AA	AA	AA	BB	AA	AA	AA	AA	AA	BB	AA	BB	BB	BB	BB	AA	AA	BB	BB	AA	BB	AA	BB	AA	AA	AA	AA	AA	AA	AA	AA	BB
531	1B	1B-1	IWB72598	0	95.5	AA	AA	BB	BB	BB	AA	BB	--	AA	BB	BB	BB	AA	AA	AA	BB	AA	AA	AA	AA	AA	BB	AA	BB	BB	BB	BB	AA	AA	BB	BB	AA	BB	AA	BB	AA	AA	AA	AA	AA	AA	AA	AA	BB
532	1B	1B-1	IWB70318	0	95.5	AA	AA	BB	BB	BB	AA	BB	--	AA	BB	BB	BB	AA	AA	AA	BB	AA	AA	AA	AA	AA	BB	AA	BB	BB	BB	BB	AA	AA	BB	BB	AA	BB	AA	BB	AA	AA	AA	AA	AA	AA	AA	AA	BB
533	1B	1B-1	IWB69082	0.3	95.5	AA	AA	BB	BB	BB	AA	BB	--	AA	BB	BB	BB	AA	AA	AA	BB	AA	--	AA	AA	AA	BB	AA	BB	BB	BB	BB	AA	AA	BB	BB	AA	BB	AA	BB	AA	AA	AA	AA	AA	AA	AA	AA	BB
534	1B	1B-1	IWB55632	0	95.8	AA	AA	BB	BB	BB	AA	BB	AA	AA	BB	BB	BB	AA	AA	AA	BB	AA	AA	AA	AA	AA	BB	AA	BB	BB	BB	BB	AA	AA	BB	BB	AA	BB	AA	BB	AA	AA	AA	AA	AA	AA	AA	AA	BB
535	1B	1B-1	IWB69081	1.9	95.8	AA	AA	BB	BB	BB	AA	BB	AA	AA	BB	BB	BB	AA	AA	AA	BB	AA	AA	AA	AA	AA	BB	AA	BB	BB	BB	BB	AA	AA	BB	BB	AA	BB	AA	BB	AA	AA	AA	AA	AA	AA	AA	AA	BB
536	1B	1B-1	IWB71457	0	97.7	AA	AA	BB	BB	BB	AA	BB	AA	AA	BB	BB	BB	AA	AA	AA	BB	AA	AA	AA	AA	AA	BB	AA	BB	BB	BB	BB	AA	AA	AA	BB	AA	BB	AA	BB	AA	AA	AA	AA	AA	AA	AA	AA	BB
537	1B	1B-1	IWB73732	0.8	97.7	AA	AA	BB	BB	BB	AA	BB	AA	AA	BB	BB	BB	AA	AA	AA	BB	AA	AA	AA	AA	AA	BB	AA	BB	BB	BB	BB	AA	AA	AA	BB	AA	BB	AA	BB	AA	AA	AA	AA	AA	AA	AA	AA	BB
538	1B	1B-1	IWB28700	0	98.5	AA	AA	BB	BB	BB	AA	BB	--	AA	BB	BB	BB	AA	--	--	BB	AA	--	AA	AA	AA	BB	--	BB	BB	BB	BB	AA	AA	AA	BB	AA	BB	AA	BB	AA	AA	AA	AA	AA	AA	AA	AA	BB
539	1B	1B-1	IWB37118	0.3	98.5	AA	AA	BB	BB	BB	AA	BB	AA	AA	BB	BB	BB	AA	AA	AA	BB	AA	AA	AA	AA	AA	BB	AA	BB	BB	BB	BB	AA	AA	AA	BB	AA	BB	AA	BB	AA	AA	AA	AA	AA	AA	AA	AA	BB
540	1B	1B-1	IWB73372	0	98.8	AA	AA	BB	BB	BB	AA	BB	AA	AA	BB	BB	BB	AA	AA	AA	BB	AA	AA	AA	AA	AA	BB	AA	BB	BB	BB	BB	AA	AA	AA	BB	AA	BB	AA	BB	AA	AA	AA	AA	AA	AA	AA	AA	BB
541	1B	1B-1	IWB68893	0	98.8	AA	AA	BB	BB	BB	AA	BB	AA	AA	BB	BB	BB	AA	AA	AA	BB	AA	AA	AA	AA	AA	BB	AA	BB	BB	BB	BB	AA	AA	AA	BB	AA	BB	AA	BB	AA	AA	AA	AA	AA	AA	AA	AA	BB
542	1B	1B-1	IWB58817	0.3	98.8	AA	AA	BB	BB	BB	AA	BB	AA	AA	BB	BB	BB	AA	AA	AA	BB	AA	AA	AA	AA	AA	BB	AA	BB	BB	BB	BB	AA	AA	AA	BB	AA	BB	AA	BB	AA	AA	AA	AA	AA	AA	AA	AA	BB
543	1B	1B-1	IWB461	0	99.1	AA	AA	BB	BB	BB	AA	BB	--	AA	BB	BB	BB	AA	--	--	BB	AA	--	AA	AA	AA	BB	--	BB	BB	BB	BB	AA	AA	AA	BB	AA	BB	AA	BB	AA	AA	AA	AA	AA	AA	AA	AA	BB
544	1B	1B-1	IWB52662	0	99.1	AA	AA	BB	BB	BB	AA	BB	AA	AA	BB	BB	BB	AA	AA	--	BB	AA	AA	AA	AA	AA	BB	--	BB	BB	BB	BB	AA	AA	AA	BB	AA	BB	AA	BB	AA	AA	AA	AA	AA	AA	AA	AA	BB
545	1B	1B-1	IWB20278	0	99.1	AA	AA	BB	BB	BB	AA	BB	--	AA	BB	BB	BB	AA	--	--	BB	AA	--	AA	AA	AA	BB	--	BB	BB	BB	BB	AA	AA	AA	BB	AA	BB	AA	BB	AA	AA	AA	AA	AA	AA	AA	AA	BB
546	1B	1B-1	IWA2953	0	99.1	AA	AA	BB	BB	BB	AA	BB	--	AA	BB	BB	BB	AA	--	--	BB	AA	--	AA	AA	AA	BB	--	BB	BB	BB	BB	AA	AA	AA	BB	AA	BB	AA	BB	AA	AA	AA	AA	AA	AA	AA	AA	BB
547	1B	1B-1	IWB43961	0.3	99.1	AA	AA	BB	BB	BB	AA	BB	--	AA	BB	BB	BB	AA	--	--	BB	AA	--	AA	AA	AA	BB	--	BB	BB	BB	BB	AA	AA	AA	BB	AA	BB	AA	BB	AA	AA	AA	AA	AA	AA	AA	AA	BB
548	1B	1B-1	IWB15892		99.4	AA	AA	BB	BB	BB	AA	BB	AA	AA	BB	BB	BB	AA	AA	AA	BB	AA	AA	AA	AA	AA	BB	AA	BB	BB	BB	BB	AA	AA	AA	BB	AA	BB	AA	BB	AA	AA	AA	AA	AA	AA	AA	AA	--
549	1B	1B-2	IWB7066	0	0	AA	AA	AA	BB	BB	AA	AA	BB	AA	AA	AA	BB	BB	BB	BB	BB	AA	BB	BB	AA	AA	BB	AA	AA	BB	AA	BB	AA	BB	BB	AA	AA	BB	BB	BB	AA	AA	BB	BB	AA	AA	AA	AA	BB
550	1B	1B-2	IWB72607	0	0	AA	AA	AA	BB	BB	AA	AA	BB	AA	AA	AA	BB	BB	BB	BB	BB	AA	BB	BB	AA	AA	BB	AA	AA	BB	AA	BB	AA	BB	BB	AA	AA	BB	BB	BB	AA	AA	BB	BB	AA	AA	AA	AA	BB
551	1B	1B-2	IWB72606	0.3	0	AA	AA	AA	BB	BB	AA	AA	BB	AA	AA	AA	BB	BB	BB	BB	BB	AA	BB	BB	AA	AA	BB	AA	AA	BB	AA	BB	AA	BB	BB	AA	AA	BB	BB	BB	AA	AA	BB	BB	AA	AA	AA	AA	BB
552	1B	1B-2	IWB13134	0	0.3	AA	AA	AA	BB	BB	AA	AA	BB	AA	AA	AA	BB	BB	BB	BB	BB	AA	BB	BB	AA	AA	BB	AA	AA	BB	AA	BB	AA	BB	BB	AA	AA	BB	BB	BB	AA	AA	BB	BB	AA	AA	AA	AA	BB
553	1B	1B-2	IWB18556	4.9	0.3	AA	AA	AA	BB	BB	AA	AA	BB	AA	AA	AA	BB	BB	BB	BB	BB	AA	BB	BB	AA	AA	BB	AA	AA	BB	AA	BB	AA	BB	BB	AA	AA	BB	BB	BB	AA	AA	BB	BB	AA	AA	AA	AA	BB
554	1B	1B-2	IWB57790	0.5	5.2	AA	AA	AA	BB	BB	AA	AA	BB	AA	AA	AA	BB	BB	BB	BB	BB	AA	BB	BB	AA	AA	BB	AA	AA	AA	AA	BB	AA	BB	BB	AA	AA	BB	BB	BB	BB	AA	BB	BB	AA	AA	AA	AA	AA
555	1B	1B-2	IWB51677	0	5.7	AA	AA	AA	BB	BB	AA	AA	BB	AA	AA	AA	BB	BB	BB	BB	BB	AA	BB	BB	AA	AA	BB	AA	AA	AA	AA	BB	AA	BB	BB	AA	AA	BB	BB	BB	BB	AA	BB	BB	AA	AA	AA	AA	AA
556	1B	1B-2	IWB4920	0	5.7	AA	AA	AA	BB	BB	AA	AA	BB	AA	AA	AA	BB	BB	BB	BB	BB	AA	BB	BB	AA	AA	BB	AA	AA	AA	AA	BB	AA	BB	BB	AA	AA	BB	BB	BB	BB	AA	BB	BB	AA	AA	AA	AA	AA
557	1B	1B-2	IWB13447	0	5.7	AA	AA	AA	BB	BB	AA	AA	BB	AA	AA	AA	BB	BB	BB	BB	BB	AA	BB	BB	AA	AA	BB	AA	AA	AA	AA	BB	AA	BB	BB	AA	AA	BB	BB	BB	BB	AA	BB	BB	AA	AA	AA	AA	AA
558	1B	1B-2	IWB6443	0.3	5.7	AA	AA	AA	BB	BB	AA	AA	BB	AA	AA	AA	BB	BB	BB	BB	BB	AA	BB	BB	AA	AA	BB	AA	AA	AA	AA	BB	AA	BB	BB	AA	AA	BB	BB	BB	BB	AA	BB	BB	AA	AA	AA	AA	AA
559	1B	1B-2	IWB75010	0	6	AA	AA	AA	BB	BB	AA	AA	BB	AA	AA	AA	BB	BB	BB	BB	BB	AA	BB	BB	AA	AA	BB	AA	AA	AA	AA	BB	AA	BB	BB	AA	AA	BB	BB	BB	BB	AA	BB	BB	AA	AA	AA	AA	AA
560	1B	1B-2	IWB55332	0	6	AA	AA	AA	BB	BB	AA	AA	BB	AA	AA	AA	BB	BB	BB	BB	BB	AA	BB	BB	AA	AA	BB	AA	AA	AA	AA	BB	AA	BB	BB	AA	AA	BB	BB	BB	BB	AA	BB	BB	AA	AA	AA	AA	AA
561	1B	1B-2	IWB65451	0	6	AA	AA	AA	BB	BB	AA	AA	BB	AA	AA	AA	BB	BB	BB	BB	BB	AA	BB	BB	AA	AA	BB	AA	AA	AA	AA	BB	AA	BB	BB	AA	AA	BB	BB	BB	BB	AA	BB	BB	AA	AA	AA	AA	AA
562	1B	1B-2	IWB56525	0	6	AA	AA	AA	BB	BB	AA	AA	BB	AA	AA	AA	BB	BB	BB	BB	BB	AA	BB	BB	AA	AA	BB	AA	AA	AA	AA	BB	AA	BB	BB	AA	AA	BB	BB	BB	BB	AA	BB	BB	AA	AA	AA	AA	AA
563	1B	1B-2	IWB57827	0	6	AA	AA	AA	BB	BB	AA	AA	BB	AA	AA	AA	BB	BB	BB	BB	BB	AA	BB	BB	AA	AA	BB	AA	AA	AA	AA	BB	AA	BB	BB	AA	AA	BB	BB	BB	BB	AA	BB	BB	AA	AA	AA	AA	AA
564	1B	1B-2	IWB37326	0	6	AA	AA	AA	BB	BB	AA	AA	BB	AA	AA	AA	BB	BB	BB	BB	BB	AA	BB	BB	AA	AA	BB	AA	AA	AA	AA	BB	AA	BB	BB	AA	AA	BB	BB	BB	BB	AA	BB	BB	AA	AA	AA	AA	AA
565	1B	1B-2	IWB9493	0	6	AA	AA	AA	BB	BB	AA	AA	BB	AA	AA	AA	BB	BB	BB	BB	BB	AA	BB	BB	AA	AA	BB	AA	AA	AA	AA	BB	AA	BB	BB	AA	AA	BB	BB	BB	BB	AA	BB	BB	AA	AA	AA	AA	AA
566	1B	1B-2	IWB68554	0	6	AA	AA	AA	BB	BB	AA	AA	BB	AA	AA	AA	BB	BB	BB	BB	BB	AA	BB	BB	AA	AA	BB	AA	AA	AA	AA	BB	AA	BB	BB	AA	AA	BB	BB	BB	BB	AA	BB	BB	AA	AA	AA	AA	AA
567	1B	1B-2	IWB10068	0	6	AA	AA	AA	BB	BB	AA	AA	BB	AA	AA	AA	BB	BB	BB	BB	BB	AA	BB	BB	AA	AA	BB	AA	AA	AA	AA	BB	AA	BB	BB	AA	AA	BB	BB	BB	BB	AA	BB	BB	AA	AA	AA	AA	AA
568	1B	1B-2	IWB27691	0	6	AA	AA	AA	BB	BB	AA	AA	BB	AA	AA	AA	BB	BB	BB	BB	BB	AA	BB	BB	AA	AA	BB	AA	AA	AA	AA	BB	AA	BB	BB	AA	AA	BB	BB	BB	BB	AA	BB	BB	AA	AA	AA	AA	AA
569	1B	1B-2	IWB20686	0	6	AA	AA	AA	BB	BB	AA	AA	BB	AA	AA	AA	BB	BB	BB	BB	BB	AA	BB	BB	AA	AA	BB	AA	AA	AA	AA	BB	AA	BB	BB	AA	AA	BB	BB	BB	BB	AA	BB	BB	AA	AA	AA	AA	AA
570	1B	1B-2	IWB57791	0	6	AA	AA	AA	BB	BB	AA	AA	BB	AA	AA	AA	BB	BB	BB	BB	BB	AA	BB	BB	AA	AA	BB	AA	AA	AA	AA	BB	AA	BB	BB	AA	AA	BB	BB	BB	BB	AA	BB	BB	AA	AA	AA	AA	AA
571	1B	1B-2	IWB11512	0	6	AA	AA	AA	BB	BB	AA	AA	BB	AA	AA	AA	BB	BB	BB	BB	BB	AA	BB	BB	AA	AA	BB	AA	AA	AA	AA	BB	AA	BB	BB	AA	AA	BB	BB	BB	BB	AA	BB	BB	AA	AA	AA	AA	AA
572	1B	1B-2	IWB51279	0	6	AA	AA	AA	BB	BB	AA	AA	BB	AA	AA	AA	BB	BB	BB	BB	BB	AA	BB	BB	AA	AA	BB	AA	AA	AA	AA	BB	AA	BB	BB	AA	AA	BB	BB	BB	BB	AA	BB	BB	AA	AA	AA	AA	AA
573	1B	1B-2	IWB29141	0	6	AA	AA	AA	BB	BB	AA	AA	BB	AA	AA	AA	BB	BB	BB	BB	BB	AA	BB	BB	AA	AA	BB	AA	AA	AA	AA	BB	AA	BB	BB	AA	AA	BB	BB	BB	BB	AA	BB	BB	AA	AA	AA	AA	AA
574	1B	1B-2	IWA2064	0.3	6	AA	AA	AA	BB	BB	AA	AA	BB	AA	AA	AA	BB	BB	BB	BB	BB	AA	BB	BB	AA	AA	BB	AA	AA	AA	AA	BB	AA	BB	BB	AA	AA	BB	BB	BB	BB	AA	BB	BB	AA	AA	AA	AA	AA
575	1B	1B-2	IWB2871	0	6.3	AA	AA	AA	BB	BB	AA	AA	BB	AA	AA	AA	BB	BB	BB	BB	BB	AA	BB	BB	AA	AA	BB	AA	AA	AA	AA	BB	AA	BB	BB	AA	AA	BB	BB	BB	BB	AA	BB	BB	AA	AA	AA	AA	AA
576	1B	1B-2	IWB66919	0	6.3	AA	AA	AA	BB	BB	AA	AA	BB	AA	AA	AA	BB	BB	BB	BB	BB	AA	BB	BB	AA	AA	BB	AA	AA	AA	AA	BB	AA	BB	BB	AA	AA	BB	BB	BB	BB	AA	BB	BB	AA	AA	AA	AA	AA
577	1B	1B-2	IWB46187	0	6.3	AA	AA	AA	BB	BB	AA	AA	BB	AA	AA	AA	BB	BB	BB	BB	BB	AA	BB	BB	AA	AA	BB	AA	AA	AA	AA	BB	AA	BB	BB	AA	AA	BB	BB	BB	BB	AA	BB	BB	AA	AA	AA	AA	AA
578	1B	1B-2	IWB58670	0	6.3	AA	AA	AA	BB	BB	AA	AA	BB	AA	AA	AA	BB	BB	BB	BB	BB	AA	BB	BB	AA	AA	BB	AA	AA	AA	AA	BB	AA	BB	BB	AA	AA	BB	BB	BB	BB	AA	BB	BB	AA	AA	AA	AA	AA
579	1B	1B-2	IWB5855	0	6.3	AA	AA	AA	BB	BB	AA	AA	BB	AA	AA	AA	BB	BB	BB	BB	BB	AA	BB	BB	AA	AA	BB	AA	AA	AA	AA	BB	AA	BB	BB	AA	AA	BB	BB	BB	BB	AA	BB	BB	AA	AA	AA	AA	AA
580	1B	1B-2	IWB50556	0	6.3	AA	AA	AA	BB	BB	AA	AA	BB	AA	AA	AA	BB	BB	BB	BB	--	AA	BB	BB	AA	AA	BB	AA	AA	AA	AA	BB	AA	BB	BB	AA	AA	BB	BB	BB	BB	AA	BB	BB	AA	AA	AA	AA	AA
581	1B	1B-2	IWB57106	0.3	6.3	AA	AA	AA	BB	BB	AA	AA	BB	AA	AA	AA	BB	BB	BB	BB	BB	AA	BB	BB	AA	AA	BB	AA	AA	AA	AA	BB	AA	BB	BB	AA	AA	BB	BB	BB	BB	AA	BB	BB	AA	AA	AA	AA	AA
582	1B	1B-2	IWB45410	0	6.6	AA	AA	AA	BB	BB	AA	AA	BB	AA	AA	AA	BB	BB	BB	BB	BB	AA	BB	BB	AA	AA	BB	AA	AA	AA	AA	BB	AA	BB	BB	AA	AA	BB	BB	BB	BB	AA	BB	BB	AA	AA	AA	AA	AA
583	1B	1B-2	IWB68408	0.5	6.6	AA	AA	AA	BB	BB	AA	AA	BB	AA	AA	AA	BB	BB	BB	BB	BB	AA	BB	BB	AA	AA	BB	AA	--	AA	AA	BB	AA	BB	BB	AA	AA	BB	BB	BB	BB	AA	BB	BB	AA	AA	AA	AA	AA
584	1B	1B-2	IWB6947	0	7.1	AA	AA	AA	BB	BB	AA	AA	BB	AA	AA	AA	BB	BB	BB	BB	BB	AA	BB	BB	AA	AA	BB	AA	AA	AA	AA	BB	AA	BB	BB	AA	AA	BB	BB	BB	BB	AA	BB	BB	AA	AA	AA	AA	AA
585	1B	1B-2	IWB53690	0.5	7.1	AA	AA	AA	BB	BB	AA	AA	BB	AA	AA	AA	BB	BB	BB	BB	BB	AA	BB	BB	AA	AA	BB	AA	AA	AA	AA	BB	AA	BB	BB	AA	AA	BB	BB	BB	BB	AA	BB	BB	AA	AA	AA	AA	AA
586	1B	1B-2	IWB69306	0	7.6	AA	AA	AA	BB	BB	AA	AA	BB	AA	AA	AA	BB	BB	BB	BB	BB	AA	BB	BB	AA	AA	BB	AA	AA	AA	AA	BB	AA	BB	BB	AA	AA	BB	BB	BB	BB	AA	BB	BB	AA	AA	AA	AA	AA
587	1B	1B-2	IWB73429	1.6	7.6	AA	AA	AA	BB	BB	AA	AA	BB	AA	AA	AA	BB	BB	BB	BB	BB	AA	BB	BB	AA	AA	BB	AA	AA	AA	AA	BB	AA	BB	BB	AA	AA	BB	BB	BB	BB	AA	BB	BB	AA	AA	AA	AA	AA
588	1B	1B-2	IWB34585	0	9.2	AA	AA	AA	BB	BB	AA	AA	BB	AA	AA	AA	BB	BB	BB	BB	BB	AA	BB	BB	AA	AA	BB	AA	AA	AA	AA	BB	AA	BB	BB	AA	AA	BB	BB	BB	BB	AA	AA	BB	AA	AA	AA	AA	AA
589	1B	1B-2	IWB13005	0	9.2	AA	AA	AA	BB	BB	AA	AA	BB	AA	AA	AA	BB	BB	BB	BB	BB	AA	BB	BB	AA	AA	BB	AA	AA	AA	AA	BB	AA	BB	BB	AA	AA	BB	BB	BB	BB	AA	AA	BB	AA	AA	AA	AA	AA
590	1B	1B-2	IWB11858	0	9.2	AA	AA	AA	BB	BB	AA	AA	BB	AA	AA	AA	BB	BB	BB	BB	BB	AA	BB	BB	AA	AA	BB	AA	AA	AA	AA	BB	AA	BB	BB	AA	AA	BB	BB	BB	BB	AA	AA	BB	AA	AA	AA	AA	AA
591	1B	1B-2	IWB13006	0	9.2	AA	AA	AA	BB	BB	AA	AA	BB	AA	AA	AA	BB	BB	BB	BB	BB	AA	BB	BB	AA	AA	BB	AA	AA	AA	AA	BB	AA	BB	BB	AA	AA	BB	BB	BB	BB	AA	AA	BB	AA	AA	AA	AA	AA
592	1B	1B-2	IWB75028	0	9.2	AA	AA	AA	BB	BB	AA	AA	BB	AA	AA	AA	BB	BB	BB	BB	BB	AA	BB	BB	AA	AA	BB	AA	AA	AA	AA	BB	AA	BB	BB	AA	AA	BB	BB	BB	BB	AA	AA	BB	AA	AA	AA	AA	AA
593	1B	1B-2	IWB11625	0	9.2	AA	AA	AA	BB	BB	AA	AA	BB	AA	AA	AA	BB	BB	BB	BB	BB	AA	BB	BB	AA	AA	BB	AA	AA	AA	AA	BB	AA	BB	BB	AA	AA	BB	BB	BB	BB	AA	AA	BB	AA	AA	AA	AA	AA
594	1B	1B-2	IWB73492	0.5	9.2	AA	AA	AA	BB	BB	AA	AA	BB	AA	AA	AA	BB	BB	BB	BB	BB	AA	BB	BB	AA	AA	BB	AA	AA	AA	AA	BB	AA	BB	BB	AA	AA	BB	BB	BB	BB	AA	AA	BB	AA	AA	AA	AA	AA
595	1B	1B-2	IWB25499	0	9.7	AA	AA	AA	BB	BB	AA	AA	BB	AA	AA	AA	BB	BB	BB	BB	BB	AA	BB	BB	AA	AA	BB	AA	AA	AA	AA	BB	AA	BB	BB	AA	AA	AA	BB	BB	BB	AA	AA	BB	AA	AA	AA	AA	AA
596	1B	1B-2	IWA3284	0	9.7	AA	AA	AA	BB	BB	AA	AA	BB	AA	AA	AA	BB	BB	BB	BB	BB	AA	BB	BB	AA	AA	BB	AA	AA	AA	AA	BB	AA	BB	BB	AA	AA	AA	BB	BB	BB	AA	AA	BB	AA	AA	AA	AA	AA
597	1B	1B-2	IWB54118	0	9.7	AA	AA	AA	BB	BB	AA	AA	BB	AA	AA	AA	BB	BB	BB	BB	BB	AA	BB	BB	AA	AA	BB	AA	AA	AA	AA	BB	AA	BB	BB	AA	AA	AA	BB	BB	BB	AA	AA	BB	AA	AA	AA	AA	AA
598	1B	1B-2	IWB30890	0	9.7	AA	AA	AA	BB	BB	AA	AA	BB	AA	AA	AA	BB	BB	BB	BB	BB	AA	BB	BB	AA	AA	BB	AA	AA	AA	AA	BB	AA	BB	BB	AA	AA	AA	BB	BB	BB	AA	AA	BB	AA	AA	AA	AA	AA
599	1B	1B-2	IWB66198	0	9.7	AA	AA	AA	BB	BB	AA	AA	BB	AA	AA	AA	BB	BB	BB	BB	BB	AA	BB	BB	AA	AA	BB	AA	AA	AA	AA	BB	AA	BB	BB	AA	AA	AA	BB	BB	BB	AA	AA	BB	AA	AA	AA	AA	AA
600	1B	1B-2	IWB43818	0	9.7	AA	AA	AA	BB	BB	AA	AA	BB	AA	AA	AA	BB	BB	BB	BB	BB	AA	BB	BB	AA	AA	BB	AA	AA	AA	AA	BB	AA	BB	BB	AA	AA	AA	BB	BB	BB	AA	AA	BB	AA	AA	AA	AA	AA
601	1B	1B-2	IWB66185	0	9.7	AA	AA	AA	BB	BB	AA	AA	BB	AA	AA	AA	BB	BB	BB	BB	BB	AA	BB	BB	AA	AA	BB	AA	AA	AA	AA	BB	AA	BB	BB	AA	AA	AA	BB	BB	BB	AA	AA	BB	AA	AA	AA	AA	AA
602	1B	1B-2	IWA8301	0	9.7	AA	AA	AA	BB	BB	AA	AA	BB	AA	AA	AA	BB	BB	BB	BB	BB	AA	BB	BB	AA	AA	BB	AA	AA	AA	AA	BB	AA	BB	BB	AA	AA	AA	BB	BB	BB	AA	AA	BB	AA	AA	AA	AA	AA
603	1B	1B-2	IWB3768	0	9.7	AA	AA	AA	BB	BB	AA	AA	BB	AA	AA	AA	BB	BB	BB	BB	BB	AA	BB	BB	AA	AA	BB	AA	AA	AA	AA	BB	AA	BB	BB	AA	AA	AA	BB	BB	BB	AA	AA	BB	AA	AA	AA	AA	AA
604	1B	1B-2	IWA3497	0	9.7	AA	AA	AA	BB	BB	AA	AA	BB	AA	AA	AA	BB	BB	BB	BB	BB	AA	BB	BB	AA	AA	BB	AA	AA	AA	AA	BB	AA	BB	BB	AA	AA	AA	BB	BB	BB	AA	AA	BB	AA	AA	AA	AA	AA
605	1B	1B-2	IWB25498	0	9.7	AA	AA	AA	BB	BB	AA	AA	BB	AA	AA	AA	BB	BB	BB	BB	BB	AA	BB	BB	AA	AA	BB	AA	AA	AA	AA	BB	AA	BB	BB	AA	AA	AA	BB	BB	BB	AA	AA	BB	AA	AA	AA	AA	AA
606	1B	1B-2	IWB66186	0	9.7	AA	AA	AA	BB	BB	AA	AA	BB	AA	AA	AA	BB	BB	BB	BB	BB	AA	BB	BB	AA	AA	BB	AA	AA	AA	AA	BB	AA	BB	BB	AA	AA	AA	BB	BB	BB	AA	AA	BB	AA	AA	AA	AA	AA
607	1B	1B-2	IWB66189	0	9.7	AA	AA	AA	BB	BB	AA	AA	BB	AA	AA	AA	BB	BB	BB	BB	BB	AA	BB	BB	AA	AA	BB	AA	AA	AA	AA	BB	AA	BB	BB	AA	AA	AA	BB	BB	BB	AA	AA	BB	AA	AA	AA	AA	AA
608	1B	1B-2	IWB66191	0	9.7	AA	AA	AA	BB	BB	AA	AA	BB	AA	AA	AA	BB	BB	BB	BB	BB	AA	BB	BB	AA	AA	BB	AA	AA	AA	AA	BB	AA	BB	BB	AA	AA	AA	BB	BB	BB	AA	AA	BB	AA	AA	AA	AA	AA
609	1B	1B-2	IWB66192	0	9.7	AA	AA	AA	BB	BB	AA	AA	BB	AA	AA	AA	BB	BB	BB	BB	BB	AA	BB	BB	AA	AA	BB	AA	AA	AA	AA	BB	AA	BB	BB	AA	AA	AA	BB	BB	BB	AA	AA	BB	AA	AA	AA	AA	AA
610	1B	1B-2	IWB34402	0	9.7	AA	AA	AA	BB	BB	AA	AA	BB	AA	AA	AA	BB	BB	BB	BB	BB	AA	BB	BB	AA	AA	BB	AA	AA	AA	AA	BB	AA	BB	BB	AA	AA	AA	BB	BB	BB	AA	AA	BB	AA	AA	AA	AA	AA
611	1B	1B-2	IWB29144	0	9.7	AA	AA	AA	BB	BB	AA	AA	BB	AA	AA	AA	BB	BB	BB	BB	BB	AA	BB	BB	AA	AA	BB	AA	AA	AA	AA	BB	AA	BB	BB	AA	AA	AA	BB	BB	BB	AA	AA	BB	AA	AA	AA	AA	AA
612	1B	1B-2	IWB66195	0.3	9.7	AA	AA	AA	BB	BB	AA	AA	BB	AA	AA	AA	BB	BB	BB	BB	BB	AA	BB	BB	AA	AA	BB	AA	AA	AA	AA	BB	AA	BB	BB	AA	AA	AA	BB	BB	BB	AA	AA	BB	AA	AA	AA	AA	AA
613	1B	1B-2	IWB10371	0	10	AA	AA	AA	BB	BB	AA	AA	BB	AA	AA	AA	BB	BB	BB	BB	BB	AA	BB	BB	AA	AA	BB	AA	AA	AA	AA	BB	AA	BB	BB	AA	AA	AA	BB	BB	BB	AA	AA	BB	AA	AA	AA	AA	AA
614	1B	1B-2	IWB54422	0	10	AA	AA	AA	BB	BB	AA	AA	BB	AA	AA	AA	BB	BB	BB	BB	BB	AA	BB	BB	AA	AA	BB	AA	AA	AA	AA	BB	AA	BB	BB	AA	AA	AA	BB	BB	BB	AA	AA	BB	AA	AA	AA	AA	AA
615	1B	1B-2	IWB65542	0	10	AA	AA	AA	BB	BB	AA	AA	BB	AA	AA	AA	BB	BB	BB	BB	BB	AA	BB	BB	AA	AA	BB	AA	AA	AA	AA	BB	AA	BB	BB	AA	AA	AA	BB	BB	BB	AA	AA	BB	AA	AA	AA	AA	AA
616	1B	1B-2	IWB71195	0	10	AA	AA	AA	BB	BB	AA	AA	BB	AA	AA	AA	BB	BB	BB	BB	BB	AA	BB	BB	AA	AA	BB	AA	AA	AA	AA	BB	AA	BB	BB	AA	AA	AA	BB	BB	BB	AA	AA	BB	AA	AA	AA	AA	AA
617	1B	1B-2	IWB44899	0	10	AA	AA	AA	BB	BB	AA	AA	BB	AA	AA	AA	BB	BB	BB	BB	BB	AA	BB	BB	AA	AA	BB	AA	AA	AA	AA	BB	AA	BB	BB	AA	AA	AA	BB	BB	BB	AA	AA	BB	AA	AA	AA	AA	AA
618	1B	1B-2	IWB1374	0	10	AA	AA	AA	BB	BB	AA	AA	BB	AA	AA	AA	BB	BB	BB	BB	BB	AA	BB	BB	AA	AA	BB	AA	AA	AA	AA	BB	AA	BB	BB	AA	AA	AA	BB	BB	BB	AA	AA	BB	AA	AA	AA	AA	AA
619	1B	1B-2	IWB31486	0	10	AA	AA	AA	BB	BB	AA	AA	BB	AA	AA	AA	BB	BB	BB	BB	BB	AA	BB	BB	AA	AA	BB	AA	AA	AA	AA	BB	AA	BB	BB	AA	AA	AA	BB	BB	BB	AA	AA	BB	AA	AA	AA	AA	AA
620	1B	1B-2	IWB34335	0	10	AA	AA	AA	BB	BB	AA	AA	BB	AA	AA	AA	BB	BB	BB	BB	BB	AA	BB	BB	AA	AA	BB	AA	AA	AA	AA	BB	AA	BB	BB	AA	AA	AA	BB	BB	BB	AA	AA	BB	AA	AA	AA	AA	AA
621	1B	1B-2	IWB71194	0	10	AA	AA	AA	BB	BB	AA	AA	BB	AA	AA	AA	BB	BB	BB	BB	BB	AA	BB	BB	AA	AA	BB	AA	AA	AA	AA	BB	AA	BB	BB	AA	AA	AA	BB	BB	BB	AA	AA	BB	AA	AA	AA	AA	AA
622	1B	1B-2	IWB66196	0	10	AA	AA	AA	BB	BB	AA	AA	BB	AA	AA	AA	BB	BB	BB	BB	BB	AA	BB	BB	AA	AA	BB	AA	AA	AA	AA	BB	AA	BB	BB	AA	AA	AA	BB	BB	BB	AA	AA	BB	AA	AA	AA	AA	AA
623	1B	1B-2	IWB46845	0	10	AA	AA	AA	BB	BB	AA	AA	BB	AA	AA	AA	BB	BB	BB	BB	BB	AA	BB	BB	AA	AA	BB	AA	AA	AA	AA	BB	AA	BB	BB	AA	AA	AA	BB	BB	BB	AA	AA	BB	AA	AA	AA	AA	AA
624	1B	1B-2	IWB29570	0	10	AA	AA	AA	BB	BB	AA	AA	BB	AA	AA	AA	BB	BB	BB	BB	BB	AA	BB	BB	AA	AA	BB	AA	AA	AA	AA	BB	AA	BB	BB	AA	AA	AA	BB	BB	BB	AA	AA	BB	AA	AA	AA	AA	AA
625	1B	1B-2	IWB45453	0	10	AA	AA	AA	BB	BB	AA	AA	BB	AA	AA	AA	BB	BB	BB	BB	BB	AA	BB	BB	AA	AA	BB	AA	AA	AA	AA	BB	AA	BB	BB	AA	AA	AA	BB	BB	BB	AA	AA	BB	AA	AA	AA	AA	AA
626	1B	1B-2	IWA3097	0	10	AA	AA	AA	BB	BB	AA	AA	BB	AA	AA	AA	BB	BB	BB	BB	BB	AA	BB	BB	AA	AA	BB	AA	AA	AA	AA	BB	AA	BB	BB	AA	AA	AA	BB	BB	BB	AA	AA	BB	AA	AA	AA	AA	AA
627	1B	1B-2	IWB22011	0	10	AA	AA	AA	BB	BB	AA	AA	BB	AA	AA	AA	BB	BB	BB	BB	BB	AA	BB	BB	AA	AA	BB	AA	AA	AA	AA	BB	AA	BB	BB	AA	AA	AA	BB	BB	BB	AA	AA	BB	AA	AA	AA	AA	AA
628	1B	1B-2	IWB73882	0	10	AA	AA	AA	BB	BB	AA	AA	BB	AA	AA	AA	BB	BB	BB	BB	BB	AA	BB	BB	AA	AA	BB	AA	AA	AA	AA	BB	AA	BB	BB	AA	AA	AA	BB	BB	BB	AA	AA	BB	AA	AA	AA	AA	AA
629	1B	1B-2	IWB34425	0	10	AA	AA	AA	BB	BB	AA	AA	BB	AA	AA	AA	BB	BB	BB	BB	BB	AA	BB	BB	AA	AA	BB	AA	AA	AA	AA	BB	AA	BB	BB	AA	AA	AA	BB	BB	BB	AA	AA	BB	AA	AA	AA	AA	AA
630	1B	1B-2	IWB65905	0	10	AA	AA	AA	BB	BB	AA	AA	BB	AA	AA	AA	BB	BB	BB	BB	BB	AA	BB	BB	AA	AA	BB	AA	AA	AA	AA	BB	AA	BB	BB	AA	AA	AA	BB	BB	BB	AA	AA	BB	AA	AA	AA	AA	AA
631	1B	1B-2	IWB36598	0	10	AA	AA	AA	BB	BB	AA	AA	BB	AA	AA	AA	BB	BB	BB	BB	BB	AA	BB	BB	AA	AA	BB	AA	AA	AA	AA	BB	AA	BB	BB	AA	AA	AA	BB	BB	BB	AA	AA	BB	AA	AA	AA	AA	AA
632	1B	1B-2	IWB57433	0	10	AA	AA	AA	BB	BB	AA	AA	BB	AA	AA	AA	BB	BB	BB	BB	BB	AA	BB	BB	AA	AA	BB	AA	AA	AA	AA	BB	AA	BB	BB	AA	AA	AA	BB	BB	BB	AA	AA	BB	AA	AA	AA	AA	AA
633	1B	1B-2	IWB31836	8.3	10	AA	AA	AA	BB	BB	AA	AA	BB	AA	AA	AA	BB	BB	BB	BB	BB	AA	BB	BB	AA	AA	BB	AA	AA	AA	AA	BB	AA	BB	BB	AA	AA	AA	BB	BB	BB	AA	AA	BB	AA	AA	AA	AA	AA
634	1B	1B-2	IWB73698	0.3	18.3	AA	AA	AA	BB	BB	BB	AA	AA	AA	AA	AA	BB	AA	BB	BB	BB	BB	BB	BB	AA	AA	BB	AA	AA	AA	AA	BB	BB	AA	--	AA	AA	AA	BB	BB	BB	AA	AA	BB	AA	AA	AA	AA	AA
635	1B	1B-2	IWB12399	0	18.6	AA	AA	AA	BB	BB	BB	AA	AA	AA	AA	AA	BB	AA	BB	BB	BB	BB	BB	BB	AA	AA	BB	AA	AA	AA	AA	BB	BB	AA	--	AA	AA	AA	BB	BB	BB	AA	AA	BB	AA	AA	AA	AA	AA
636	1B	1B-2	IWB66973	0	18.6	AA	AA	AA	BB	BB	BB	AA	AA	AA	AA	AA	BB	AA	BB	BB	BB	BB	BB	BB	AA	AA	BB	AA	AA	AA	AA	BB	BB	AA	--	AA	AA	AA	BB	BB	BB	AA	AA	BB	AA	AA	AA	AA	AA
637	1B	1B-2	IWB29150	0	18.6	AA	AA	AA	BB	BB	BB	AA	AA	AA	AA	AA	BB	AA	BB	BB	BB	BB	BB	BB	AA	AA	BB	AA	AA	AA	AA	BB	BB	AA	AA	AA	AA	AA	BB	BB	BB	AA	AA	BB	AA	AA	AA	AA	AA
638	1B	1B-2	IWB72142	0	18.6	AA	AA	AA	BB	BB	BB	AA	AA	AA	AA	AA	BB	AA	BB	BB	BB	BB	BB	BB	AA	AA	BB	AA	AA	AA	AA	BB	BB	AA	--	AA	AA	AA	BB	BB	BB	AA	AA	BB	AA	AA	AA	AA	AA
639	1B	1B-2	IWB29151	0	18.6	AA	AA	AA	BB	BB	BB	AA	AA	AA	AA	AA	BB	AA	BB	BB	BB	BB	BB	BB	AA	AA	BB	AA	AA	AA	AA	BB	BB	AA	--	AA	AA	AA	BB	BB	BB	AA	AA	BB	AA	AA	AA	AA	AA
640	1B	1B-2	IWB10454	0	18.6	AA	AA	AA	BB	BB	BB	AA	AA	AA	AA	AA	BB	AA	BB	BB	BB	BB	BB	BB	AA	AA	BB	AA	AA	AA	AA	BB	BB	AA	--	AA	AA	AA	BB	BB	BB	AA	AA	BB	AA	AA	AA	AA	AA
641	1B	1B-2	IWB1725	0	18.6	AA	AA	AA	BB	BB	BB	AA	AA	AA	AA	AA	BB	AA	BB	BB	BB	BB	BB	BB	AA	AA	BB	AA	AA	AA	AA	BB	BB	AA	--	AA	AA	AA	BB	BB	BB	AA	AA	BB	AA	AA	AA	AA	AA
642	1B	1B-2	IWB6805	0	18.6	AA	AA	AA	BB	BB	BB	AA	AA	AA	AA	AA	BB	AA	BB	BB	BB	BB	BB	BB	AA	AA	BB	AA	AA	AA	AA	BB	BB	AA	--	AA	AA	AA	BB	BB	BB	AA	AA	BB	AA	AA	AA	AA	AA
643	1B	1B-2	IWB5810	0	18.6	AA	AA	AA	BB	BB	BB	AA	AA	AA	AA	AA	BB	AA	BB	BB	BB	BB	BB	BB	AA	AA	BB	AA	AA	AA	AA	BB	BB	AA	--	AA	AA	AA	BB	BB	BB	AA	AA	BB	AA	AA	AA	AA	AA
644	1B	1B-2	IWB13876	0	18.6	AA	AA	AA	BB	BB	BB	AA	AA	AA	AA	AA	BB	AA	BB	BB	BB	BB	BB	BB	AA	AA	BB	AA	AA	AA	AA	BB	BB	AA	--	AA	AA	AA	BB	BB	BB	AA	AA	BB	AA	AA	AA	AA	AA
645	1B	1B-2	IWB46686	0	18.6	AA	AA	AA	BB	BB	BB	AA	AA	AA	AA	AA	BB	AA	BB	BB	BB	BB	BB	BB	AA	AA	BB	AA	AA	AA	AA	BB	BB	AA	AA	AA	AA	AA	BB	BB	BB	AA	AA	BB	AA	AA	AA	AA	AA
646	1B	1B-2	IWB12093	0	18.6	AA	AA	AA	BB	BB	BB	AA	AA	AA	AA	AA	BB	AA	BB	BB	BB	BB	BB	BB	AA	AA	BB	AA	AA	AA	AA	BB	BB	AA	--	AA	AA	AA	BB	BB	BB	AA	AA	BB	AA	AA	AA	AA	AA
647	1B	1B-2	IWB36563	0	18.6	AA	AA	AA	BB	BB	BB	AA	AA	AA	AA	AA	BB	AA	BB	BB	BB	BB	BB	BB	AA	AA	BB	AA	AA	AA	AA	BB	BB	AA	--	AA	AA	AA	BB	BB	BB	AA	AA	BB	AA	AA	AA	AA	AA
648	1B	1B-2	IWB70079	0	18.6	AA	AA	AA	BB	BB	BB	AA	AA	AA	AA	AA	BB	AA	BB	BB	BB	BB	BB	BB	AA	AA	BB	AA	AA	AA	AA	BB	BB	AA	--	AA	AA	AA	BB	BB	BB	AA	AA	BB	AA	AA	AA	AA	AA
649	1B	1B-2	IWB56939	0.8	18.6	--	AA	AA	BB	BB	BB	AA	AA	AA	AA	AA	BB	AA	BB	BB	BB	BB	BB	BB	AA	AA	BB	AA	AA	AA	AA	BB	BB	AA	AA	--	--	AA	BB	BB	BB	AA	AA	BB	AA	AA	AA	AA	AA
650	1B	1B-2	IWA696	0	19.4	AA	AA	AA	BB	BB	BB	AA	AA	AA	AA	AA	BB	AA	BB	BB	BB	BB	BB	BB	AA	AA	BB	AA	AA	AA	AA	BB	BB	AA	BB	AA	AA	AA	BB	BB	BB	AA	AA	BB	AA	AA	AA	AA	AA
651	1B	1B-2	IWB63739	0	19.4	AA	AA	AA	BB	BB	BB	AA	AA	AA	AA	AA	BB	AA	BB	BB	BB	BB	BB	BB	AA	AA	BB	AA	AA	AA	AA	BB	BB	AA	BB	AA	AA	AA	BB	BB	BB	AA	AA	BB	AA	AA	AA	AA	AA
652	1B	1B-2	IWA8543	0.3	19.4	AA	AA	AA	BB	BB	BB	AA	AA	AA	AA	AA	BB	AA	BB	BB	BB	BB	BB	BB	AA	AA	BB	AA	AA	AA	AA	BB	BB	AA	BB	AA	AA	AA	BB	BB	BB	AA	AA	BB	AA	AA	AA	AA	AA
653	1B	1B-2	IWB69649	0	19.7	AA	AA	AA	BB	BB	BB	AA	AA	AA	AA	AA	BB	AA	BB	BB	BB	BB	BB	BB	AA	AA	BB	AA	AA	AA	AA	BB	BB	AA	BB	AA	AA	AA	BB	BB	BB	AA	AA	BB	AA	AA	AA	AA	AA
654	1B	1B-2	IWB73697	0	19.7	AA	AA	AA	BB	BB	BB	AA	AA	AA	AA	AA	BB	AA	BB	BB	BB	BB	BB	BB	AA	AA	BB	AA	AA	AA	AA	BB	BB	AA	--	AA	AA	AA	BB	BB	BB	AA	AA	BB	AA	AA	AA	AA	AA
655	1B	1B-2	IWB69589	0	19.7	AA	AA	AA	BB	BB	BB	AA	AA	AA	AA	AA	BB	AA	BB	BB	BB	BB	BB	BB	AA	AA	BB	AA	AA	AA	AA	BB	BB	AA	--	AA	AA	AA	BB	BB	BB	AA	AA	BB	AA	AA	AA	AA	AA
656	1B	1B-2	IWB69590	0	19.7	AA	AA	AA	BB	BB	BB	AA	AA	AA	AA	AA	BB	AA	BB	BB	BB	BB	BB	BB	AA	AA	BB	AA	AA	AA	AA	BB	BB	AA	--	AA	AA	AA	BB	BB	BB	AA	AA	BB	AA	AA	AA	AA	AA
657	1B	1B-2	IWB41264	0	19.7	AA	AA	AA	BB	BB	BB	AA	AA	AA	AA	AA	BB	AA	BB	BB	BB	BB	BB	BB	AA	AA	BB	AA	AA	AA	AA	BB	BB	AA	--	AA	AA	AA	BB	BB	BB	AA	AA	BB	AA	AA	AA	AA	AA
658	1B	1B-2	IWB73696	0	19.7	AA	AA	AA	BB	BB	BB	AA	AA	AA	AA	AA	BB	AA	BB	BB	BB	BB	BB	BB	AA	AA	BB	AA	AA	AA	AA	BB	BB	AA	--	AA	AA	AA	BB	BB	BB	AA	AA	BB	AA	AA	AA	AA	AA
659	1B	1B-2	IWB72823	0	19.7	AA	AA	AA	BB	BB	BB	AA	AA	AA	AA	AA	BB	AA	BB	BB	BB	BB	BB	BB	AA	AA	BB	AA	AA	AA	AA	BB	BB	AA	--	AA	AA	AA	BB	BB	BB	AA	AA	BB	AA	AA	AA	AA	AA
660	1B	1B-2	IWB43139	0	19.7	AA	AA	AA	BB	BB	BB	AA	AA	AA	AA	AA	BB	AA	BB	BB	BB	BB	BB	BB	AA	AA	BB	AA	AA	AA	AA	BB	BB	AA	--	AA	AA	AA	BB	BB	BB	AA	AA	BB	AA	AA	AA	AA	AA
661	1B	1B-2	IWB27173	0.3	19.7	AA	AA	AA	BB	BB	BB	AA	AA	AA	AA	AA	BB	AA	BB	BB	BB	BB	BB	BB	AA	AA	BB	AA	AA	AA	AA	BB	BB	AA	BB	AA	AA	AA	BB	BB	BB	AA	AA	BB	AA	AA	AA	AA	AA
662	1B	1B-2	IWB35065	0	20	AA	AA	AA	BB	BB	BB	AA	AA	AA	AA	AA	BB	AA	BB	BB	BB	BB	BB	BB	AA	AA	BB	AA	AA	AA	AA	BB	BB	AA	--	AA	AA	AA	BB	BB	BB	AA	AA	BB	AA	AA	AA	AA	AA
663	1B	1B-2	IWA1825	0	20	AA	AA	AA	BB	BB	BB	AA	AA	AA	AA	AA	BB	AA	BB	BB	BB	BB	BB	BB	AA	AA	BB	AA	AA	AA	AA	BB	BB	AA	--	AA	AA	AA	BB	BB	BB	AA	AA	BB	AA	AA	AA	AA	AA
664	1B	1B-2	IWB10224	0	20	AA	AA	AA	BB	BB	BB	AA	AA	AA	AA	AA	BB	AA	BB	BB	BB	BB	BB	BB	AA	AA	BB	AA	AA	AA	AA	BB	BB	AA	--	AA	AA	AA	BB	BB	BB	AA	AA	BB	AA	AA	AA	AA	AA
665	1B	1B-2	IWB67997	0.3	20	AA	AA	AA	BB	BB	BB	AA	AA	AA	AA	AA	BB	AA	BB	BB	BB	BB	BB	BB	AA	AA	BB	AA	AA	AA	AA	BB	BB	AA	BB	AA	AA	AA	BB	BB	BB	AA	AA	BB	AA	AA	AA	AA	AA
666	1B	1B-2	IWB8004	0.3	20.3	AA	AA	AA	BB	BB	BB	AA	AA	AA	AA	AA	BB	AA	BB	BB	BB	BB	BB	BB	AA	AA	BB	AA	AA	AA	AA	BB	BB	AA	--	AA	AA	AA	BB	BB	BB	AA	AA	BB	AA	AA	AA	AA	AA
667	1B	1B-2	IWB3140	0.3	20.6	AA	AA	AA	BB	BB	BB	AA	AA	AA	AA	AA	BB	AA	BB	BB	BB	BB	BB	BB	AA	AA	BB	AA	AA	AA	AA	BB	BB	AA	BB	AA	AA	AA	BB	BB	BB	AA	AA	BB	AA	AA	AA	AA	AA
668	1B	1B-2	IWA8542	0	20.9	AA	AA	AA	BB	BB	BB	BB	AA	AA	AA	AA	BB	AA	BB	BB	BB	BB	BB	BB	AA	AA	BB	AA	AA	AA	AA	BB	BB	AA	--	AA	AA	AA	BB	BB	BB	AA	AA	BB	AA	AA	AA	AA	AA
669	1B	1B-2	IWB67636	0	20.9	AA	AA	AA	BB	BB	BB	BB	AA	AA	AA	AA	BB	AA	BB	BB	BB	BB	BB	BB	AA	AA	BB	AA	AA	AA	AA	BB	BB	AA	--	AA	AA	AA	BB	BB	BB	AA	AA	BB	AA	AA	AA	AA	AA
670	1B	1B-2	IWB36293	0	20.9	AA	AA	AA	BB	BB	BB	BB	AA	AA	AA	AA	BB	AA	BB	BB	BB	BB	BB	BB	AA	AA	BB	AA	AA	AA	AA	BB	BB	AA	--	AA	AA	AA	BB	BB	BB	AA	AA	BB	AA	AA	AA	AA	AA
671	1B	1B-2	IWB11885	0	20.9	AA	AA	AA	BB	BB	BB	BB	AA	AA	AA	AA	BB	AA	BB	BB	BB	BB	BB	BB	AA	AA	BB	AA	AA	AA	AA	BB	BB	AA	--	AA	AA	AA	BB	BB	BB	AA	AA	BB	AA	AA	AA	AA	AA
672	1B	1B-2	IWB73736	0	20.9	AA	AA	AA	BB	BB	BB	BB	AA	AA	AA	AA	BB	AA	BB	BB	BB	BB	BB	BB	AA	AA	BB	AA	AA	AA	AA	BB	BB	AA	--	AA	AA	AA	BB	BB	BB	AA	AA	BB	AA	AA	AA	AA	AA
673	1B	1B-2	IWB73738	0	20.9	AA	AA	AA	BB	BB	BB	BB	AA	AA	AA	AA	BB	AA	BB	BB	BB	BB	BB	BB	AA	AA	BB	AA	AA	AA	AA	BB	BB	AA	--	AA	AA	AA	BB	BB	BB	AA	AA	BB	AA	AA	AA	AA	AA
674	1B	1B-2	IWB73737	1.4	20.9	--	AA	AA	BB	BB	BB	BB	AA	AA	--	AA	BB	AA	BB	BB	BB	BB	BB	BB	AA	AA	BB	AA	AA	AA	AA	BB	BB	AA	--	AA	AA	AA	BB	BB	BB	AA	AA	BB	AA	AA	AA	AA	AA
675	1B	1B-2	IWB7868	0	22.3	AA	AA	AA	BB	BB	BB	BB	AA	AA	AA	AA	BB	AA	BB	BB	BB	BB	BB	BB	AA	AA	BB	AA	AA	AA	AA	BB	BB	AA	--	AA	AA	AA	BB	BB	BB	AA	AA	BB	AA	AA	AA	AA	AA
676	1B	1B-2	IWB72562	0	22.3	AA	AA	AA	BB	BB	BB	BB	AA	AA	AA	AA	BB	AA	BB	BB	BB	BB	BB	BB	AA	AA	BB	AA	AA	AA	AA	BB	BB	AA	--	AA	AA	AA	BB	BB	BB	AA	AA	BB	AA	AA	AA	AA	AA
677	1B	1B-2	IWB69701	0	22.3	AA	AA	AA	BB	BB	BB	BB	AA	AA	AA	AA	BB	AA	BB	BB	BB	BB	BB	BB	AA	AA	BB	AA	AA	AA	AA	BB	BB	AA	--	AA	AA	AA	BB	BB	BB	AA	AA	BB	AA	AA	AA	AA	AA
678	1B	1B-2	IWB31646	0	22.3	AA	AA	AA	BB	BB	BB	BB	AA	AA	AA	AA	BB	AA	BB	BB	BB	BB	BB	BB	AA	AA	BB	AA	AA	AA	AA	BB	BB	AA	--	AA	AA	AA	BB	BB	BB	AA	AA	BB	AA	AA	AA	AA	AA
679	1B	1B-2	IWB69700	0	22.3	AA	AA	AA	BB	BB	BB	BB	AA	AA	AA	AA	BB	AA	BB	BB	BB	BB	BB	BB	AA	AA	BB	AA	AA	AA	AA	BB	BB	AA	--	AA	AA	AA	BB	BB	BB	AA	AA	BB	AA	AA	AA	AA	AA
680	1B	1B-2	IWB69702	0	22.3	AA	AA	AA	BB	BB	BB	BB	AA	AA	AA	AA	BB	AA	BB	BB	BB	BB	BB	BB	AA	AA	BB	AA	AA	AA	AA	BB	BB	AA	--	AA	AA	AA	BB	BB	BB	AA	AA	BB	AA	AA	AA	AA	AA
681	1B	1B-2	IWB68906	0.3	22.3	AA	AA	AA	BB	BB	BB	BB	AA	AA	AA	AA	BB	AA	BB	BB	BB	BB	BB	BB	AA	AA	BB	AA	AA	AA	AA	BB	BB	AA	BB	AA	AA	AA	BB	BB	BB	AA	AA	BB	AA	AA	AA	AA	AA
682	1B	1B-2	IWB23772	0	22.6	AA	AA	AA	BB	BB	BB	BB	AA	AA	AA	AA	BB	AA	BB	BB	BB	BB	BB	BB	AA	AA	BB	AA	AA	AA	AA	BB	BB	AA	--	AA	AA	AA	BB	BB	BB	AA	AA	BB	AA	AA	AA	AA	AA
683	1B	1B-2	IWB73131	0	22.6	AA	AA	AA	BB	BB	BB	BB	AA	AA	AA	AA	BB	AA	BB	BB	BB	BB	BB	BB	AA	AA	BB	AA	AA	AA	AA	BB	BB	AA	--	AA	AA	AA	BB	BB	BB	AA	AA	BB	AA	AA	AA	AA	AA
684	1B	1B-2	IWB73132	0	22.6	AA	AA	AA	BB	BB	BB	BB	AA	AA	AA	AA	BB	AA	BB	BB	BB	BB	BB	BB	AA	AA	BB	AA	AA	AA	AA	BB	BB	AA	--	AA	AA	AA	BB	BB	BB	AA	AA	BB	AA	AA	AA	AA	AA
685	1B	1B-2	IWB73133	0.3	22.6	AA	AA	AA	BB	BB	BB	BB	AA	AA	AA	AA	BB	AA	BB	BB	BB	BB	BB	BB	AA	AA	BB	AA	AA	AA	AA	BB	BB	AA	BB	AA	AA	AA	BB	BB	BB	AA	AA	BB	AA	AA	AA	AA	AA
686	1B	1B-2	IWB62056	0	22.9	AA	AA	AA	BB	BB	BB	BB	AA	AA	AA	AA	BB	AA	BB	BB	BB	BB	BB	BB	AA	AA	BB	AA	AA	AA	AA	BB	BB	AA	BB	AA	AA	AA	BB	BB	BB	AA	AA	BB	AA	AA	AA	AA	AA
687	1B	1B-2	IWB41626	0	22.9	AA	AA	AA	BB	BB	BB	BB	AA	AA	AA	AA	BB	AA	BB	BB	BB	BB	BB	BB	AA	AA	BB	AA	AA	AA	AA	BB	BB	AA	--	AA	AA	AA	BB	BB	BB	AA	AA	BB	AA	AA	AA	AA	AA
688	1B	1B-2	IWB31693	0	22.9	AA	AA	AA	BB	BB	BB	BB	AA	AA	AA	AA	BB	AA	BB	BB	BB	BB	BB	BB	AA	AA	BB	AA	AA	AA	AA	BB	BB	AA	BB	AA	AA	AA	BB	BB	BB	AA	AA	BB	AA	AA	AA	AA	AA
689	1B	1B-2	IWB71824	0	22.9	AA	AA	AA	BB	BB	BB	BB	AA	AA	AA	AA	BB	AA	BB	BB	BB	BB	BB	BB	AA	AA	BB	AA	AA	AA	AA	BB	BB	AA	BB	AA	AA	AA	BB	BB	BB	AA	AA	BB	AA	AA	AA	AA	AA
690	1B	1B-2	IWB67869	0	22.9	AA	AA	AA	BB	BB	BB	BB	AA	AA	AA	AA	BB	AA	BB	BB	BB	BB	BB	BB	AA	AA	BB	AA	AA	AA	AA	BB	BB	AA	BB	AA	AA	AA	BB	BB	BB	AA	AA	BB	AA	AA	AA	AA	AA
691	1B	1B-2	IWB65780	0	22.9	AA	AA	AA	BB	BB	BB	BB	AA	AA	AA	AA	BB	AA	BB	BB	BB	BB	BB	BB	AA	AA	BB	AA	AA	AA	AA	BB	BB	AA	--	AA	AA	AA	BB	BB	BB	AA	AA	BB	AA	AA	AA	AA	AA
692	1B	1B-2	IWB73967	0	22.9	AA	AA	AA	BB	BB	BB	BB	AA	AA	AA	AA	BB	AA	BB	BB	BB	BB	BB	BB	AA	AA	BB	AA	AA	AA	AA	BB	BB	AA	--	AA	AA	AA	BB	BB	BB	AA	AA	BB	AA	AA	AA	AA	AA
693	1B	1B-2	IWB67868	0	22.9	AA	AA	AA	BB	BB	BB	BB	AA	AA	AA	AA	BB	AA	BB	BB	BB	BB	BB	BB	AA	AA	BB	AA	AA	AA	AA	BB	BB	AA	--	AA	AA	AA	BB	BB	BB	AA	AA	BB	AA	AA	AA	AA	AA
694	1B	1B-2	IWB67873	0	22.9	AA	AA	AA	BB	BB	BB	BB	AA	AA	AA	AA	BB	AA	BB	BB	BB	BB	BB	BB	AA	AA	BB	AA	AA	AA	AA	BB	BB	AA	--	AA	AA	AA	BB	BB	BB	AA	AA	BB	AA	AA	AA	AA	AA
695	1B	1B-2	IWB67874	0	22.9	AA	AA	AA	BB	BB	BB	BB	AA	AA	AA	AA	BB	AA	BB	BB	BB	BB	BB	BB	AA	AA	BB	AA	AA	AA	AA	BB	BB	AA	--	AA	AA	AA	BB	BB	BB	AA	AA	BB	AA	AA	AA	AA	AA
696	1B	1B-2	IWB67876	0	22.9	AA	AA	AA	BB	BB	BB	BB	AA	AA	AA	AA	BB	AA	BB	BB	BB	BB	BB	BB	AA	AA	BB	AA	AA	AA	AA	BB	BB	AA	--	AA	AA	AA	BB	BB	BB	AA	AA	BB	AA	AA	AA	AA	AA
697	1B	1B-2	IWB31691	0	22.9	AA	AA	AA	BB	BB	BB	BB	AA	AA	AA	AA	BB	AA	BB	BB	BB	BB	BB	BB	AA	AA	BB	AA	AA	AA	AA	BB	BB	AA	--	AA	AA	AA	BB	BB	BB	AA	AA	BB	AA	AA	AA	AA	AA
698	1B	1B-2	IWB64651	0	22.9	AA	AA	AA	BB	BB	BB	BB	AA	AA	AA	AA	BB	AA	BB	BB	BB	BB	BB	BB	AA	AA	BB	AA	AA	AA	AA	BB	BB	AA	--	AA	AA	AA	BB	BB	BB	AA	AA	BB	AA	AA	AA	AA	AA
699	1B	1B-2	IWB11058	0	22.9	AA	AA	AA	BB	BB	BB	BB	AA	AA	AA	AA	BB	AA	BB	BB	BB	BB	BB	BB	AA	AA	BB	AA	AA	AA	AA	BB	BB	AA	--	AA	AA	AA	BB	BB	BB	AA	AA	BB	AA	AA	AA	AA	AA
700	1B	1B-2	IWB10582	0	22.9	AA	AA	AA	BB	BB	BB	BB	AA	AA	AA	AA	BB	AA	BB	BB	BB	BB	BB	BB	AA	AA	BB	AA	AA	AA	AA	BB	BB	AA	--	AA	AA	AA	BB	BB	BB	AA	AA	BB	AA	AA	AA	AA	AA
701	1B	1B-2	IWB3081	0	22.9	AA	AA	AA	BB	BB	BB	BB	AA	AA	AA	AA	BB	AA	BB	BB	BB	BB	BB	BB	AA	AA	BB	AA	AA	AA	AA	BB	BB	AA	--	AA	AA	AA	BB	BB	BB	AA	AA	BB	AA	AA	AA	AA	AA
702	1B	1B-2	IWB3373	0	22.9	AA	AA	AA	BB	BB	BB	BB	AA	AA	AA	AA	BB	AA	BB	BB	BB	BB	BB	BB	AA	AA	BB	AA	AA	AA	AA	BB	BB	AA	--	AA	AA	AA	BB	BB	BB	AA	AA	BB	AA	AA	AA	AA	AA
703	1B	1B-2	IWB12812	0	22.9	AA	AA	AA	BB	BB	BB	BB	AA	AA	AA	AA	BB	AA	BB	BB	BB	BB	BB	BB	AA	AA	BB	AA	AA	AA	AA	BB	BB	AA	--	AA	AA	AA	BB	BB	BB	AA	AA	BB	AA	AA	AA	AA	AA
704	1B	1B-2	IWB57225	0	22.9	AA	AA	AA	BB	BB	BB	BB	AA	AA	AA	AA	BB	AA	BB	BB	BB	BB	BB	BB	AA	AA	BB	AA	AA	AA	AA	BB	BB	AA	--	AA	AA	AA	BB	BB	BB	AA	AA	BB	AA	AA	AA	AA	AA
705	1B	1B-2	IWB68779	0	22.9	AA	AA	AA	BB	BB	BB	BB	AA	AA	AA	AA	BB	AA	BB	BB	BB	BB	BB	BB	AA	AA	BB	AA	AA	AA	AA	BB	BB	AA	--	AA	AA	AA	BB	BB	BB	AA	AA	BB	AA	AA	AA	AA	AA
706	1B	1B-2	IWB10787	0	22.9	AA	AA	AA	BB	BB	BB	BB	AA	AA	AA	AA	BB	AA	BB	BB	BB	BB	BB	BB	AA	AA	BB	AA	--	AA	AA	BB	BB	AA	--	AA	AA	AA	BB	BB	BB	AA	AA	BB	AA	AA	AA	AA	AA
707	1B	1B-2	IWB67870	0	22.9	AA	AA	AA	BB	BB	BB	BB	AA	AA	AA	AA	BB	AA	BB	BB	BB	BB	BB	BB	AA	AA	BB	AA	AA	AA	AA	BB	BB	AA	--	AA	AA	AA	BB	BB	BB	AA	AA	BB	AA	AA	AA	AA	AA
708	1B	1B-2	IWA7297	0	22.9	AA	AA	AA	BB	BB	--	BB	AA	AA	AA	AA	BB	AA	BB	BB	BB	BB	BB	BB	AA	AA	BB	AA	AA	AA	AA	BB	BB	AA	--	AA	AA	AA	BB	BB	BB	AA	AA	BB	AA	AA	AA	AA	AA
709	1B	1B-2	IWB31694	1.1	22.9	AA	AA	AA	BB	BB	BB	BB	AA	AA	AA	AA	BB	AA	BB	BB	BB	BB	BB	BB	AA	AA	BB	AA	AA	AA	AA	BB	BB	AA	--	AA	AA	AA	BB	BB	BB	AA	AA	BB	AA	AA	AA	AA	AA
710	1B	1B-2	IWB8840	0	24	AA	AA	AA	BB	BB	BB	BB	AA	AA	AA	AA	BB	AA	BB	BB	BB	BB	BB	BB	AA	AA	BB	AA	AA	AA	AA	BB	BB	AA	--	AA	AA	AA	BB	BB	BB	AA	AA	BB	AA	AA	AA	AA	AA
711	1B	1B-2	IWB9182	0	24	AA	AA	AA	BB	BB	BB	BB	AA	AA	AA	AA	BB	AA	BB	BB	BB	BB	BB	BB	AA	AA	BB	AA	AA	AA	AA	BB	BB	AA	--	AA	AA	AA	BB	BB	BB	AA	AA	BB	AA	AA	AA	AA	AA
712	1B	1B-2	IWB7459	0	24	AA	AA	AA	BB	BB	BB	BB	AA	AA	AA	AA	BB	AA	BB	BB	BB	BB	BB	BB	AA	AA	BB	AA	AA	AA	AA	BB	BB	AA	--	AA	AA	AA	BB	BB	BB	AA	AA	BB	AA	AA	AA	AA	AA
713	1B	1B-2	IWB8409	0	24	AA	AA	AA	BB	BB	BB	BB	AA	AA	AA	AA	BB	AA	BB	BB	BB	BB	BB	BB	AA	AA	BB	AA	AA	AA	AA	BB	BB	AA	--	AA	AA	AA	BB	BB	BB	AA	AA	BB	AA	AA	AA	AA	AA
714	1B	1B-2	IWB73299	0	24	AA	AA	AA	BB	BB	BB	BB	AA	AA	AA	AA	BB	AA	BB	BB	BB	BB	BB	BB	AA	AA	BB	AA	AA	AA	AA	BB	BB	AA	--	AA	AA	AA	BB	BB	BB	AA	AA	BB	AA	AA	AA	AA	AA
715	1B	1B-2	IWB22620	0	24	AA	AA	AA	BB	BB	BB	BB	AA	AA	AA	AA	BB	AA	BB	BB	BB	BB	BB	BB	AA	AA	BB	AA	AA	AA	AA	BB	BB	AA	AA	AA	AA	AA	BB	BB	BB	AA	AA	BB	AA	AA	AA	AA	AA
716	1B	1B-2	IWB45491	0	24	AA	AA	AA	BB	BB	BB	BB	AA	AA	AA	AA	BB	AA	BB	BB	BB	BB	BB	BB	AA	AA	BB	AA	AA	AA	AA	BB	BB	AA	AA	AA	AA	AA	BB	BB	BB	AA	AA	BB	AA	AA	AA	AA	AA
717	1B	1B-2	IWB42786	0	24	AA	AA	AA	BB	BB	BB	BB	AA	AA	AA	AA	BB	AA	BB	BB	BB	BB	BB	BB	AA	AA	BB	AA	AA	AA	AA	BB	BB	AA	AA	AA	AA	AA	BB	BB	BB	AA	AA	BB	AA	AA	AA	AA	AA
718	1B	1B-2	IWB44320	0	24	AA	AA	AA	BB	BB	BB	BB	AA	AA	AA	AA	BB	AA	BB	BB	BB	BB	BB	BB	AA	AA	BB	AA	AA	AA	AA	BB	BB	AA	AA	AA	AA	AA	BB	BB	BB	AA	AA	BB	AA	AA	AA	AA	AA
719	1B	1B-2	IWB7686	0.3	24	AA	AA	AA	BB	BB	BB	BB	AA	AA	AA	AA	BB	AA	BB	BB	BB	BB	BB	BB	AA	AA	BB	AA	AA	AA	AA	BB	BB	AA	--	AA	AA	AA	BB	BB	BB	AA	AA	BB	AA	AA	AA	AA	AA
720	1B	1B-2	IWB31715	0	24.3	AA	AA	AA	BB	BB	BB	BB	AA	AA	AA	AA	BB	AA	BB	BB	BB	BB	BB	BB	AA	AA	BB	AA	AA	AA	AA	BB	BB	AA	AA	AA	AA	AA	BB	BB	BB	AA	AA	BB	AA	AA	AA	AA	AA
721	1B	1B-2	IWB29635	0	24.3	AA	AA	AA	BB	BB	BB	BB	AA	AA	AA	AA	BB	AA	BB	BB	BB	BB	BB	BB	AA	AA	BB	AA	AA	AA	AA	BB	BB	AA	AA	AA	AA	AA	BB	BB	BB	AA	AA	BB	AA	AA	AA	AA	AA
722	1B	1B-2	IWB69407	0	24.3	AA	AA	AA	BB	BB	BB	BB	AA	AA	AA	AA	BB	AA	BB	BB	BB	BB	BB	BB	AA	AA	BB	AA	AA	AA	AA	BB	BB	AA	--	AA	AA	AA	BB	BB	BB	AA	AA	BB	AA	AA	AA	AA	AA
723	1B	1B-2	IWB67871	0	24.3	AA	AA	AA	BB	BB	BB	BB	AA	AA	AA	AA	BB	AA	BB	BB	BB	BB	BB	BB	AA	AA	BB	AA	AA	AA	AA	BB	BB	AA	AA	AA	AA	AA	BB	BB	BB	AA	AA	BB	AA	AA	AA	AA	AA
724	1B	1B-2	IWB14791	0	24.3	AA	AA	AA	BB	BB	BB	BB	AA	AA	AA	AA	BB	AA	BB	BB	BB	BB	BB	BB	AA	AA	BB	AA	AA	AA	AA	BB	BB	AA	AA	AA	AA	AA	BB	BB	BB	AA	AA	BB	AA	AA	AA	AA	AA
725	1B	1B-2	IWB67872	0	24.3	AA	AA	AA	BB	BB	BB	BB	AA	AA	AA	AA	BB	AA	BB	BB	BB	BB	BB	BB	AA	AA	BB	AA	AA	AA	AA	BB	BB	AA	--	AA	AA	AA	BB	BB	BB	AA	AA	BB	AA	AA	AA	AA	AA
726	1B	1B-2	IWB3715	0	24.3	AA	AA	AA	BB	BB	BB	BB	AA	AA	AA	AA	BB	AA	BB	BB	BB	BB	BB	BB	AA	AA	BB	AA	AA	AA	AA	BB	BB	AA	AA	AA	AA	AA	BB	BB	BB	AA	AA	BB	AA	AA	AA	AA	AA
727	1B	1B-2	IWB69408	0.8	24.3	AA	AA	AA	BB	BB	BB	BB	AA	AA	AA	AA	BB	AA	BB	BB	BB	BB	BB	BB	AA	AA	BB	AA	AA	AA	AA	BB	BB	AA	--	AA	AA	AA	BB	BB	BB	AA	AA	BB	AA	AA	AA	AA	AA
728	1B	1B-2	IWB26895	0	25.1	AA	AA	AA	BB	BB	BB	BB	AA	AA	AA	AA	BB	AA	BB	BB	BB	BB	BB	BB	AA	AA	BB	AA	AA	AA	AA	BB	BB	AA	--	AA	AA	AA	BB	BB	BB	AA	AA	BB	AA	AA	AA	AA	AA
729	1B	1B-2	IWB53162	0	25.1	AA	AA	AA	BB	BB	BB	BB	AA	AA	AA	AA	BB	AA	BB	BB	BB	BB	BB	BB	AA	AA	BB	AA	AA	AA	AA	BB	BB	AA	AA	AA	AA	AA	BB	BB	BB	AA	AA	BB	AA	AA	AA	AA	AA
730	1B	1B-2	IWB28819	0	25.1	AA	AA	AA	BB	BB	BB	BB	AA	AA	AA	AA	BB	AA	BB	BB	BB	BB	BB	BB	AA	AA	BB	AA	AA	AA	AA	BB	BB	AA	AA	AA	AA	AA	BB	BB	BB	AA	AA	BB	AA	AA	AA	AA	AA
731	1B	1B-2	IWA3998	0	25.1	AA	AA	AA	BB	BB	BB	BB	--	AA	AA	AA	BB	AA	BB	BB	BB	BB	BB	BB	AA	AA	BB	AA	AA	AA	AA	BB	BB	AA	AA	AA	AA	AA	BB	BB	BB	AA	AA	BB	AA	AA	AA	AA	AA
732	1B	1B-2	IWB42797	0	25.1	AA	AA	AA	BB	BB	BB	BB	AA	AA	AA	AA	BB	AA	BB	BB	BB	BB	BB	BB	AA	AA	--	AA	AA	AA	AA	BB	BB	AA	AA	AA	AA	AA	BB	BB	BB	AA	AA	BB	AA	AA	AA	AA	AA
733	1B	1B-2	IWB40255	0.3	25.1	AA	AA	AA	BB	BB	BB	BB	AA	AA	AA	AA	BB	AA	BB	BB	BB	BB	BB	BB	AA	AA	BB	AA	AA	AA	AA	BB	BB	AA	--	AA	AA	AA	BB	BB	BB	AA	AA	BB	AA	AA	AA	AA	AA
734	1B	1B-2	IWB66543	0	25.4	AA	AA	AA	BB	BB	BB	BB	AA	AA	AA	AA	BB	AA	BB	BB	BB	BB	BB	BB	AA	AA	BB	AA	AA	AA	AA	BB	BB	AA	AA	AA	AA	AA	BB	BB	BB	AA	AA	BB	AA	AA	AA	AA	AA
735	1B	1B-2	IWB69144	0	25.4	AA	AA	AA	BB	BB	BB	BB	AA	AA	AA	AA	BB	AA	BB	BB	BB	BB	BB	BB	AA	AA	BB	AA	AA	AA	AA	BB	BB	AA	AA	AA	AA	AA	BB	BB	BB	AA	AA	BB	AA	AA	AA	AA	AA
736	1B	1B-2	IWB13172	2.8	25.4	AA	AA	AA	BB	BB	BB	BB	AA	AA	AA	AA	BB	AA	BB	BB	BB	BB	BB	BB	AA	AA	BB	AA	AA	AA	AA	BB	BB	AA	--	AA	AA	AA	BB	BB	BB	AA	AA	BB	AA	AA	AA	AA	AA
737	1B	1B-2	IWB48711	0	28.2	AA	AA	AA	BB	BB	BB	BB	AA	AA	AA	AA	BB	AA	BB	BB	BB	BB	BB	BB	AA	AA	BB	AA	AA	AA	AA	BB	BB	AA	BB	AA	AA	AA	BB	BB	BB	AA	AA	BB	AA	AA	AA	AA	AA
738	1B	1B-2	IWB48712	0	28.2	AA	AA	AA	BB	BB	BB	BB	AA	AA	AA	AA	BB	AA	BB	BB	BB	BB	BB	BB	AA	AA	BB	AA	AA	AA	AA	BB	BB	AA	BB	AA	AA	AA	BB	BB	BB	AA	AA	BB	AA	AA	AA	AA	AA
739	1B	1B-2	IWB61363	0	28.2	AA	AA	AA	BB	BB	BB	BB	AA	AA	AA	AA	BB	AA	BB	BB	BB	BB	BB	BB	AA	AA	BB	AA	AA	AA	AA	BB	BB	AA	BB	AA	AA	AA	BB	BB	BB	AA	AA	BB	AA	AA	AA	AA	AA
740	1B	1B-2	IWB39347	0	28.2	AA	AA	AA	BB	BB	BB	BB	AA	AA	AA	AA	BB	AA	BB	BB	BB	BB	BB	BB	AA	AA	BB	AA	AA	AA	AA	BB	BB	AA	BB	AA	AA	AA	BB	BB	BB	AA	AA	BB	AA	AA	AA	AA	AA
741	1B	1B-2	IWB62262	0	28.2	AA	AA	AA	BB	BB	BB	BB	AA	AA	AA	AA	BB	AA	BB	BB	BB	BB	BB	BB	AA	AA	BB	AA	AA	AA	AA	BB	BB	AA	BB	AA	AA	AA	BB	BB	BB	AA	AA	BB	AA	AA	AA	AA	AA
742	1B	1B-2	IWB27960	0	28.2	AA	AA	AA	BB	BB	BB	BB	AA	AA	AA	AA	BB	AA	BB	BB	BB	BB	BB	BB	AA	AA	BB	AA	AA	AA	AA	BB	BB	AA	BB	AA	AA	AA	BB	BB	BB	AA	AA	BB	AA	AA	AA	AA	AA
743	1B	1B-2	IWB31174	0.3	28.2	AA	AA	AA	BB	BB	BB	BB	AA	AA	AA	AA	BB	AA	BB	BB	BB	BB	BB	BB	AA	AA	BB	AA	AA	AA	AA	BB	BB	AA	BB	AA	AA	AA	BB	BB	BB	AA	AA	BB	AA	AA	AA	AA	AA
744	1B	1B-2	IWA7992	0	28.5	AA	AA	AA	BB	BB	BB	BB	AA	AA	AA	AA	BB	AA	BB	BB	BB	BB	BB	BB	AA	AA	BB	AA	AA	AA	AA	BB	BB	AA	BB	AA	AA	AA	AA	BB	BB	AA	AA	BB	AA	AA	AA	AA	AA
745	1B	1B-2	IWB35119	0	28.5	AA	AA	AA	BB	BB	BB	BB	AA	AA	AA	AA	BB	AA	BB	BB	BB	BB	BB	BB	AA	AA	BB	AA	AA	AA	AA	BB	BB	AA	--	AA	AA	AA	AA	BB	BB	AA	AA	BB	AA	AA	AA	AA	AA
746	1B	1B-2	IWA8332	0	28.5	AA	AA	AA	BB	BB	BB	BB	AA	AA	AA	AA	BB	AA	BB	BB	BB	BB	BB	BB	AA	AA	BB	AA	AA	AA	AA	BB	BB	AA	BB	AA	AA	AA	AA	BB	BB	AA	AA	BB	AA	AA	AA	AA	AA
747	1B	1B-2	IWB41924	0	28.5	AA	AA	AA	BB	BB	BB	BB	AA	AA	AA	AA	BB	AA	BB	BB	BB	BB	BB	BB	AA	AA	BB	AA	AA	AA	AA	BB	BB	AA	--	AA	AA	AA	AA	BB	BB	AA	AA	BB	AA	AA	AA	AA	AA
748	1B	1B-2	IWB69694	0	28.5	AA	AA	AA	BB	BB	BB	BB	AA	AA	AA	AA	BB	AA	BB	BB	BB	BB	BB	BB	AA	AA	BB	AA	AA	AA	AA	BB	BB	AA	--	AA	AA	AA	AA	BB	BB	AA	AA	BB	AA	AA	AA	AA	AA
749	1B	1B-2	IWB23021	0	28.5	AA	AA	AA	BB	BB	BB	BB	AA	AA	AA	AA	BB	AA	BB	BB	BB	BB	BB	BB	AA	AA	BB	AA	AA	AA	AA	BB	BB	AA	--	AA	AA	AA	AA	BB	BB	AA	AA	BB	AA	AA	AA	AA	AA
750	1B	1B-2	IWB40483	0.9	28.5	AA	AA	AA	BB	BB	BB	BB	AA	AA	AA	AA	BB	AA	BB	BB	BB	BB	BB	BB	AA	AA	BB	AA	AA	AA	AA	BB	BB	AA	BB	AA	AA	AA	AA	BB	BB	AA	AA	BB	AA	AA	AA	AA	AA
751	1B	1B-2	IWB31676	0	29.4	AA	AA	AA	BB	BB	BB	BB	AA	AA	AA	AA	BB	AA	BB	BB	BB	BB	BB	BB	AA	AA	BB	AA	AA	AA	AA	BB	BB	AA	--	AA	AA	AA	AA	BB	BB	AA	AA	BB	AA	AA	AA	AA	AA
752	1B	1B-2	IWB41428	0	29.4	AA	AA	AA	BB	BB	BB	BB	AA	AA	AA	AA	BB	AA	BB	BB	BB	BB	BB	BB	AA	AA	BB	AA	AA	AA	AA	BB	BB	AA	--	AA	AA	AA	AA	BB	BB	AA	AA	BB	AA	AA	AA	AA	AA
753	1B	1B-2	IWB7694	0	29.4	AA	AA	AA	BB	BB	BB	BB	AA	AA	AA	AA	BB	AA	BB	BB	BB	BB	BB	BB	AA	AA	BB	AA	AA	AA	AA	BB	BB	AA	--	AA	AA	AA	AA	BB	BB	AA	AA	BB	AA	AA	AA	AA	AA
754	1B	1B-2	IWB59155	0	29.4	AA	AA	AA	BB	BB	BB	BB	AA	AA	AA	AA	BB	AA	BB	BB	BB	BB	BB	BB	AA	AA	BB	AA	AA	AA	AA	BB	BB	AA	--	AA	AA	AA	AA	BB	BB	AA	AA	BB	AA	AA	AA	AA	AA
755	1B	1B-2	IWB43860	1.5	29.4	AA	AA	AA	BB	BB	BB	BB	AA	AA	AA	AA	BB	AA	BB	BB	BB	BB	BB	BB	AA	AA	BB	AA	AA	AA	AA	BB	BB	AA	--	AA	AA	AA	AA	BB	BB	AA	AA	BB	AA	AA	AA	AA	AA
756	1B	1B-2	IWB14703	0	30.9	AA	AA	AA	BB	BB	BB	BB	AA	BB	AA	AA	BB	AA	BB	BB	BB	BB	BB	BB	AA	AA	BB	AA	BB	AA	AA	BB	BB	AA	AA	AA	AA	AA	AA	BB	BB	AA	AA	BB	AA	AA	AA	AA	AA
757	1B	1B-2	IWA846	0	30.9	AA	AA	AA	BB	BB	BB	BB	AA	BB	AA	AA	BB	AA	BB	BB	BB	BB	BB	BB	AA	AA	BB	AA	BB	AA	AA	BB	BB	AA	AA	AA	AA	AA	AA	BB	BB	AA	AA	BB	AA	AA	AA	AA	AA
758	1B	1B-2	IWA848	0	30.9	AA	AA	AA	BB	BB	BB	BB	AA	BB	AA	AA	BB	AA	BB	BB	BB	BB	BB	BB	AA	AA	BB	AA	BB	AA	AA	BB	BB	AA	AA	AA	AA	AA	AA	BB	BB	AA	AA	BB	AA	AA	AA	AA	AA
759	1B	1B-2	IWB4454	0	30.9	AA	AA	AA	BB	BB	BB	BB	AA	BB	AA	AA	BB	AA	BB	BB	BB	BB	BB	BB	AA	AA	BB	AA	BB	AA	AA	BB	BB	AA	AA	AA	AA	AA	AA	BB	BB	AA	AA	BB	AA	AA	AA	AA	AA
760	1B	1B-2	IWB48895	2.5	30.9	AA	AA	AA	BB	BB	BB	BB	AA	BB	AA	AA	BB	AA	BB	BB	BB	BB	BB	BB	AA	AA	BB	AA	BB	AA	AA	BB	BB	AA	AA	AA	AA	AA	AA	BB	BB	AA	AA	BB	AA	AA	AA	AA	AA
761	1B	1B-2	IWB65512	0	33.4	AA	AA	AA	AA	BB	BB	BB	AA	BB	BB	AA	BB	AA	BB	BB	BB	BB	BB	BB	AA	AA	BB	AA	BB	AA	AA	BB	BB	AA	AA	AA	AA	AA	AA	BB	BB	AA	AA	BB	AA	AA	AA	AA	AA
762	1B	1B-2	IWB47986	0	33.4	AA	AA	AA	AA	BB	BB	BB	AA	BB	BB	AA	BB	AA	BB	BB	BB	BB	BB	BB	AA	AA	BB	AA	BB	AA	AA	BB	BB	AA	AA	AA	AA	AA	AA	BB	BB	AA	AA	BB	AA	AA	AA	AA	AA
763	1B	1B-2	IWB22618	12.2	33.4	AA	AA	AA	AA	BB	BB	BB	AA	BB	BB	AA	BB	AA	BB	BB	BB	BB	BB	BB	AA	AA	BB	AA	BB	AA	AA	BB	BB	AA	AA	AA	AA	AA	AA	BB	BB	AA	AA	BB	AA	AA	AA	AA	AA
764	1B	1B-2	IWB35131	0	45.6	AA	AA	AA	AA	BB	BB	BB	AA	BB	AA	AA	BB	AA	AA	AA	BB	--	BB	BB	AA	AA	BB	AA	BB	BB	AA	AA	AA	AA	AA	AA	AA	AA	AA	AA	AA	BB	AA	BB	AA	AA	AA	AA	AA
765	1B	1B-2	IWB965	0	45.6	AA	AA	AA	AA	BB	BB	BB	AA	BB	AA	AA	BB	AA	AA	AA	BB	--	BB	BB	AA	AA	BB	AA	BB	BB	AA	AA	AA	AA	AA	AA	AA	AA	AA	AA	AA	BB	AA	BB	AA	AA	AA	AA	AA
766	1B	1B-2	IWB9613	0	45.6	AA	AA	AA	AA	BB	BB	BB	AA	BB	AA	AA	BB	AA	AA	AA	BB	--	BB	BB	AA	AA	BB	AA	BB	BB	AA	AA	AA	AA	AA	AA	AA	AA	AA	AA	AA	BB	AA	BB	AA	AA	AA	AA	AA
767	1B	1B-2	IWB44710	0	45.6	AA	AA	AA	AA	BB	BB	BB	AA	BB	AA	AA	BB	AA	AA	AA	BB	--	BB	BB	AA	AA	BB	AA	BB	BB	AA	AA	AA	AA	AA	AA	AA	AA	AA	AA	AA	BB	AA	BB	AA	AA	AA	AA	AA
768	1B	1B-2	IWB12210	0	45.6	AA	AA	AA	AA	BB	BB	BB	AA	BB	AA	AA	BB	AA	AA	AA	BB	--	BB	BB	AA	AA	BB	AA	BB	BB	AA	AA	AA	AA	AA	AA	AA	AA	AA	AA	AA	BB	AA	BB	AA	AA	AA	AA	AA
769	1B	1B-2	IWB8817	0	45.6	AA	AA	AA	AA	BB	BB	BB	AA	BB	AA	AA	BB	AA	AA	AA	BB	--	BB	BB	AA	AA	BB	AA	BB	BB	AA	AA	AA	AA	AA	AA	AA	AA	AA	AA	AA	BB	AA	BB	AA	AA	AA	AA	AA
770	1B	1B-2	IWB12335	0	45.6	AA	AA	AA	AA	BB	BB	BB	AA	BB	AA	AA	BB	AA	AA	AA	BB	--	BB	BB	AA	AA	BB	AA	BB	BB	AA	AA	AA	AA	AA	AA	AA	AA	AA	AA	AA	BB	AA	BB	AA	AA	AA	AA	AA
771	1B	1B-2	IWB13853	0.6	45.6	AA	AA	AA	AA	BB	BB	BB	AA	BB	AA	AA	BB	AA	AA	AA	BB	--	BB	BB	AA	AA	BB	AA	BB	BB	AA	AA	AA	AA	AA	AA	AA	AA	AA	AA	AA	BB	AA	BB	AA	AA	AA	AA	AA
772	1B	1B-2	IWB21823	0	46.2	AA	AA	AA	AA	BB	BB	BB	AA	BB	AA	AA	BB	AA	AA	AA	BB	--	BB	BB	AA	AA	BB	AA	BB	BB	AA	AA	AA	AA	AA	AA	AA	AA	AA	AA	AA	BB	AA	BB	AA	BB	AA	AA	AA
773	1B	1B-2	IWB72918	2.9	46.2	AA	AA	AA	AA	BB	BB	BB	AA	BB	AA	AA	BB	AA	AA	AA	BB	--	BB	BB	AA	AA	BB	AA	BB	BB	AA	AA	AA	AA	AA	AA	AA	AA	AA	AA	AA	BB	AA	BB	AA	BB	AA	AA	AA
774	1B	1B-2	IWB36253	4.3	49.1	AA	AA	AA	AA	BB	BB	BB	AA	BB	AA	AA	BB	AA	AA	AA	BB	AA	BB	BB	AA	AA	AA	AA	BB	BB	AA	AA	AA	AA	AA	BB	BB	AA	AA	AA	AA	BB	AA	BB	AA	AA	AA	AA	AA
775	1B	1B-2	IWB73657	0	53.4	AA	AA	AA	AA	AA	BB	BB	AA	BB	AA	AA	BB	AA	AA	AA	BB	AA	BB	AA	AA	AA	AA	AA	BB	BB	AA	AA	AA	AA	AA	BB	BB	AA	AA	AA	AA	BB	AA	BB	AA	AA	AA	AA	AA
776	1B	1B-2	IWB73820	58.8	53.4	AA	AA	AA	AA	AA	BB	BB	AA	BB	AA	AA	BB	AA	AA	AA	BB	AA	BB	AA	AA	AA	AA	AA	BB	BB	AA	AA	AA	AA	AA	BB	BB	AA	AA	AA	AA	BB	AA	BB	AA	AA	AA	AA	AA
777	2A	2A-1	IWA3556	0	0	AA	BB	BB	BB	AA	BB	BB	AA	BB	BB	BB	AA	AA	BB	BB	AA	BB	BB	BB	BB	BB	BB	BB	BB	BB	BB	AA	BB	BB	AA	BB	AA	BB	AA	BB	AA	BB	AA	BB	BB	BB	BB	BB	BB
778	2A	2A-1	IWA6391	2.5	0	AA	BB	BB	BB	AA	BB	BB	AA	BB	BB	BB	AA	AA	BB	BB	AA	BB	BB	BB	--	BB	BB	BB	BB	BB	BB	AA	BB	BB	AA	BB	AA	BB	AA	BB	AA	BB	AA	BB	BB	BB	BB	BB	BB
779	2A	2A-1	IWB72489	0	2.5	AA	BB	BB	BB	AA	BB	BB	AA	BB	BB	BB	AA	AA	BB	BB	AA	BB	BB	BB	--	--	BB	BB	BB	BB	BB	AA	BB	BB	AA	BB	AA	BB	AA	BB	AA	BB	AA	BB	--	BB	BB	BB	BB
780	2A	2A-1	IWB25949	0	2.5	AA	BB	BB	BB	AA	BB	BB	AA	BB	BB	BB	AA	AA	BB	BB	AA	BB	BB	BB	--	--	BB	BB	BB	BB	BB	AA	BB	BB	AA	BB	AA	BB	AA	BB	AA	BB	AA	BB	--	BB	BB	BB	BB
781	2A	2A-1	IWB73116	0	2.5	AA	BB	BB	BB	AA	BB	BB	AA	BB	BB	BB	AA	AA	BB	BB	AA	BB	BB	BB	--	--	BB	BB	BB	BB	BB	AA	BB	BB	AA	BB	AA	BB	AA	BB	AA	BB	AA	BB	AA	BB	BB	BB	BB
782	2A	2A-1	IWA1563	0	2.5	AA	BB	BB	BB	AA	BB	BB	AA	BB	BB	BB	AA	AA	BB	BB	AA	BB	BB	BB	--	--	BB	BB	BB	BB	BB	AA	BB	BB	AA	BB	AA	BB	AA	BB	AA	BB	AA	BB	--	BB	BB	BB	BB
783	2A	2A-1	IWB10033	0	2.5	AA	BB	BB	BB	AA	BB	BB	AA	BB	BB	BB	AA	AA	BB	BB	AA	BB	BB	BB	--	--	BB	BB	BB	BB	BB	AA	BB	BB	AA	BB	AA	BB	AA	BB	AA	BB	AA	BB	--	BB	BB	BB	BB
784	2A	2A-1	IWB27886	0	2.5	AA	BB	BB	BB	AA	BB	BB	AA	BB	BB	BB	AA	AA	BB	BB	AA	BB	BB	BB	AA	AA	BB	BB	BB	BB	BB	AA	BB	BB	AA	BB	AA	BB	AA	BB	AA	BB	AA	BB	AA	BB	BB	BB	BB
785	2A	2A-1	IWB25480	0	2.5	AA	BB	BB	BB	AA	BB	BB	AA	BB	BB	BB	AA	AA	BB	BB	AA	BB	BB	BB	AA	AA	BB	BB	BB	BB	BB	AA	BB	BB	AA	BB	AA	BB	AA	BB	AA	BB	AA	BB	AA	BB	BB	BB	BB
786	2A	2A-1	IWB49741	0	2.5	AA	BB	BB	BB	AA	BB	BB	AA	BB	BB	BB	AA	AA	BB	BB	AA	BB	BB	BB	AA	AA	BB	BB	BB	BB	BB	AA	BB	BB	AA	BB	AA	BB	AA	BB	AA	BB	AA	BB	AA	BB	BB	BB	BB
787	2A	2A-1	IWA1562	0	2.5	AA	BB	BB	BB	AA	BB	BB	AA	BB	BB	BB	AA	AA	BB	BB	AA	BB	BB	BB	--	--	BB	BB	BB	BB	BB	AA	BB	BB	AA	BB	AA	BB	AA	BB	AA	BB	AA	BB	--	BB	BB	BB	BB
788	2A	2A-1	IWB490	0	2.5	AA	BB	BB	BB	AA	BB	BB	AA	BB	BB	BB	AA	AA	BB	BB	AA	BB	BB	BB	--	--	BB	BB	BB	BB	BB	AA	BB	BB	AA	BB	AA	BB	AA	BB	AA	BB	AA	BB	--	BB	BB	BB	BB
789	2A	2A-1	IWA6745	0	2.5	AA	BB	BB	BB	AA	BB	BB	AA	BB	BB	BB	AA	AA	BB	BB	AA	BB	BB	BB	--	--	BB	BB	BB	BB	BB	AA	BB	BB	AA	BB	AA	BB	AA	BB	AA	BB	AA	BB	--	BB	BB	BB	BB
790	2A	2A-1	IWB27885	0	2.5	AA	BB	BB	BB	AA	BB	BB	AA	BB	BB	BB	AA	AA	BB	BB	AA	BB	BB	BB	--	--	BB	BB	BB	BB	BB	AA	BB	BB	AA	BB	AA	BB	AA	BB	AA	BB	AA	BB	--	BB	BB	BB	BB
791	2A	2A-1	IWB4787	0.3	2.5	AA	BB	BB	BB	AA	BB	BB	AA	BB	BB	BB	AA	AA	BB	BB	AA	BB	BB	BB	--	--	BB	BB	BB	BB	BB	AA	BB	BB	AA	BB	AA	BB	AA	BB	AA	BB	AA	BB	--	BB	BB	BB	BB
792	2A	2A-1	IWB49560	0.9	2.8	AA	BB	BB	BB	AA	BB	BB	AA	BB	BB	BB	AA	AA	BB	BB	AA	BB	BB	BB	AA	AA	BB	BB	BB	BB	BB	AA	BB	BB	AA	BB	AA	BB	AA	BB	AA	BB	AA	BB	AA	BB	BB	BB	BB
793	2A	2A-1	IWB65498	0.6	3.7	AA	BB	BB	BB	AA	BB	BB	AA	BB	AA	BB	AA	AA	BB	BB	--	BB	BB	BB	--	--	BB	BB	BB	BB	BB	AA	BB	BB	AA	BB	AA	BB	AA	BB	AA	BB	AA	BB	--	BB	BB	BB	BB
794	2A	2A-1	IWB74468	0	4.3	AA	BB	BB	BB	AA	BB	BB	AA	BB	AA	BB	AA	AA	BB	BB	AA	BB	BB	BB	AA	AA	BB	BB	BB	BB	BB	AA	BB	BB	AA	BB	AA	BB	AA	BB	BB	BB	AA	BB	AA	BB	BB	BB	BB
795	2A	2A-1	IWA7736	0.3	4.3	AA	BB	BB	BB	AA	BB	BB	AA	BB	AA	BB	AA	AA	BB	BB	AA	BB	BB	BB	AA	AA	BB	BB	BB	BB	BB	AA	BB	BB	AA	BB	AA	BB	AA	BB	BB	BB	AA	BB	AA	BB	BB	BB	BB
796	2A	2A-1	IWB73389	0	4.6	AA	BB	BB	BB	AA	BB	BB	AA	BB	AA	BB	AA	AA	BB	BB	--	BB	BB	BB	--	--	BB	BB	BB	BB	BB	AA	BB	BB	AA	BB	AA	BB	AA	BB	BB	BB	AA	BB	--	BB	BB	BB	BB
797	2A	2A-1	IWB10217	0	4.6	AA	BB	BB	BB	AA	BB	BB	AA	BB	AA	BB	AA	AA	BB	BB	--	BB	BB	BB	--	--	BB	BB	BB	BB	BB	AA	BB	BB	AA	BB	AA	BB	AA	BB	BB	BB	AA	BB	--	BB	BB	BB	BB
798	2A	2A-1	IWB23115	0	4.6	AA	BB	BB	BB	AA	BB	BB	AA	BB	AA	BB	AA	AA	BB	BB	AA	BB	BB	BB	AA	AA	BB	BB	BB	BB	BB	AA	BB	BB	AA	BB	AA	BB	AA	BB	BB	BB	AA	BB	AA	BB	BB	BB	BB
799	2A	2A-1	IWB57879	0	4.6	AA	BB	BB	BB	AA	BB	BB	AA	BB	AA	BB	AA	AA	BB	BB	--	BB	BB	BB	--	--	BB	BB	BB	BB	BB	AA	BB	BB	AA	BB	AA	BB	AA	BB	BB	BB	AA	BB	--	BB	BB	BB	BB
800	2A	2A-1	IWB58709	0	4.6	AA	BB	BB	BB	AA	BB	BB	AA	BB	AA	BB	AA	AA	BB	BB	--	BB	BB	BB	--	--	BB	BB	BB	BB	BB	AA	BB	BB	AA	BB	AA	BB	AA	BB	BB	BB	AA	BB	--	BB	BB	BB	BB
801	2A	2A-1	IWB22183	0	4.6	AA	BB	BB	BB	AA	BB	BB	AA	BB	AA	BB	AA	AA	BB	BB	--	BB	BB	BB	--	--	BB	BB	BB	BB	BB	AA	BB	BB	AA	BB	AA	BB	AA	BB	BB	BB	AA	BB	--	BB	BB	BB	BB
802	2A	2A-1	IWB22184	0	4.6	AA	BB	BB	BB	AA	BB	BB	AA	BB	AA	BB	AA	AA	BB	BB	--	BB	BB	BB	--	--	BB	BB	BB	BB	BB	AA	BB	BB	AA	BB	AA	BB	AA	BB	BB	BB	AA	BB	--	BB	BB	BB	BB
803	2A	2A-1	IWB45009	0	4.6	AA	BB	BB	BB	AA	BB	BB	AA	BB	AA	BB	AA	AA	BB	BB	--	BB	BB	BB	--	--	BB	BB	BB	BB	BB	AA	BB	BB	AA	BB	AA	BB	AA	BB	BB	BB	AA	BB	--	BB	BB	BB	BB
804	2A	2A-1	IWB52199	0	4.6	AA	BB	BB	BB	AA	BB	BB	AA	BB	AA	BB	AA	AA	BB	BB	--	BB	BB	BB	--	--	BB	BB	BB	BB	BB	AA	BB	BB	AA	BB	AA	BB	AA	BB	BB	BB	AA	BB	--	BB	BB	BB	BB
805	2A	2A-1	IWB49411	0.5	4.6	AA	BB	BB	BB	AA	BB	BB	AA	BB	AA	BB	AA	AA	BB	BB	--	BB	BB	BB	--	--	BB	BB	BB	BB	BB	AA	BB	BB	AA	BB	AA	BB	AA	BB	BB	BB	AA	BB	--	BB	BB	BB	BB
806	2A	2A-1	IWB1831	3.7	5.1	AA	BB	BB	BB	AA	BB	BB	AA	BB	AA	BB	AA	AA	BB	BB	--	BB	BB	BB	AA	AA	BB	BB	BB	BB	BB	AA	BB	BB	AA	BB	AA	BB	AA	BB	BB	BB	AA	BB	AA	BB	BB	BB	BB
807	2A	2A-1	IWB11442	0.8	8.8	AA	BB	BB	BB	AA	BB	BB	BB	BB	BB	BB	AA	AA	BB	BB	AA	BB	BB	BB	--	BB	BB	BB	BB	BB	BB	AA	BB	BB	AA	BB	AA	BB	AA	BB	BB	BB	AA	BB	BB	BB	BB	BB	BB
808	2A	2A-1	IWB72028	0	9.6	AA	BB	BB	BB	AA	BB	BB	BB	BB	BB	BB	AA	AA	BB	BB	--	BB	BB	BB	--	--	BB	BB	BB	BB	BB	AA	BB	BB	AA	BB	AA	BB	AA	BB	BB	BB	AA	BB	--	AA	BB	BB	BB
809	2A	2A-1	IWB66733	0	9.6	AA	BB	BB	BB	AA	BB	BB	BB	BB	BB	BB	AA	AA	BB	BB	AA	BB	BB	BB	AA	AA	BB	BB	BB	BB	BB	AA	BB	BB	AA	BB	AA	BB	AA	BB	BB	BB	AA	BB	AA	AA	BB	BB	BB
810	2A	2A-1	IWB66738	0	9.6	AA	BB	BB	BB	AA	BB	BB	BB	BB	BB	BB	AA	AA	BB	BB	AA	BB	BB	BB	AA	AA	BB	BB	BB	BB	BB	AA	BB	BB	AA	BB	AA	BB	AA	BB	BB	BB	AA	BB	AA	AA	BB	BB	BB
811	2A	2A-1	IWB66734	0	9.6	AA	BB	BB	BB	AA	BB	BB	BB	BB	BB	BB	AA	AA	BB	BB	--	BB	BB	BB	--	--	BB	BB	BB	BB	BB	AA	BB	BB	AA	BB	AA	BB	AA	BB	BB	BB	AA	BB	--	AA	BB	BB	BB
812	2A	2A-1	IWB71860	1.1	9.6	AA	BB	BB	BB	AA	BB	BB	BB	BB	BB	BB	AA	AA	BB	BB	--	BB	BB	BB	--	--	BB	BB	BB	BB	BB	AA	BB	BB	AA	BB	AA	BB	AA	BB	BB	BB	AA	BB	--	AA	BB	BB	BB
813	2A	2A-1	IWB44526	0	10.7	AA	BB	BB	BB	AA	BB	BB	BB	BB	BB	BB	AA	AA	BB	BB	--	BB	BB	BB	--	--	BB	BB	BB	BB	BB	AA	BB	BB	AA	BB	AA	BB	AA	BB	BB	BB	AA	BB	--	AA	BB	BB	BB
814	2A	2A-1	IWB5945	0	10.7	AA	BB	BB	BB	AA	BB	BB	BB	BB	BB	BB	AA	AA	BB	BB	AA	BB	BB	BB	AA	AA	BB	BB	BB	BB	BB	AA	BB	BB	AA	BB	AA	BB	AA	BB	BB	BB	AA	BB	AA	AA	BB	BB	BB
815	2A	2A-1	IWB73229	0	10.7	AA	BB	BB	BB	AA	BB	BB	BB	BB	BB	BB	AA	AA	BB	BB	--	BB	BB	BB	--	--	BB	BB	BB	BB	BB	AA	BB	BB	AA	BB	AA	BB	AA	BB	BB	BB	AA	BB	--	AA	BB	BB	BB
816	2A	2A-1	IWB72938	0	10.7	AA	BB	BB	BB	AA	BB	BB	BB	BB	BB	BB	AA	AA	BB	BB	--	BB	BB	BB	--	--	BB	BB	BB	BB	BB	AA	BB	BB	AA	BB	AA	BB	AA	BB	BB	BB	AA	BB	--	AA	BB	BB	BB
817	2A	2A-1	IWB73487	0	10.7	AA	BB	BB	BB	AA	BB	BB	BB	BB	BB	BB	AA	AA	BB	BB	--	BB	BB	BB	--	--	BB	BB	BB	BB	BB	AA	BB	BB	AA	BB	AA	BB	AA	BB	BB	BB	AA	BB	--	AA	BB	BB	BB
818	2A	2A-1	IWB73228	0	10.7	AA	BB	BB	BB	AA	BB	BB	BB	BB	BB	BB	AA	AA	BB	BB	--	BB	BB	BB	--	--	BB	BB	BB	BB	BB	AA	BB	BB	AA	BB	AA	BB	AA	BB	BB	BB	AA	BB	--	AA	BB	BB	BB
819	2A	2A-1	IWB73421	0	10.7	AA	BB	BB	BB	AA	BB	BB	BB	BB	BB	BB	AA	AA	BB	BB	--	BB	BB	BB	--	--	BB	BB	BB	BB	BB	AA	BB	BB	AA	BB	AA	BB	AA	BB	BB	BB	AA	BB	--	AA	BB	BB	BB
820	2A	2A-1	IWB73230	0.7	10.7	AA	BB	BB	BB	AA	BB	BB	BB	BB	BB	BB	AA	AA	BB	BB	--	BB	BB	BB	--	--	BB	BB	BB	BB	BB	AA	BB	BB	AA	BB	AA	BB	AA	BB	BB	BB	AA	BB	--	AA	BB	BB	BB
821	2A	2A-1	IWB9098	1.7	11.4	AA	BB	BB	BB	AA	BB	BB	BB	BB	BB	BB	AA	AA	BB	BB	--	AA	BB	BB	AA	AA	BB	BB	BB	BB	BB	AA	BB	BB	AA	BB	AA	BB	AA	BB	BB	BB	AA	BB	--	AA	BB	BB	BB
822	2A	2A-1	IWB1879	1.4	13.1	AA	BB	BB	BB	AA	BB	--	BB	BB	BB	BB	AA	AA	BB	BB	--	AA	BB	BB	AA	AA	BB	BB	BB	BB	BB	AA	BB	BB	AA	BB	AA	BB	AA	BB	BB	BB	AA	AA	--	AA	BB	BB	BB
823	2A	2A-1	IWB47954	0	14.5	AA	BB	BB	BB	AA	BB	BB	BB	BB	BB	BB	AA	AA	BB	BB	BB	AA	BB	BB	BB	BB	BB	BB	BB	BB	BB	AA	BB	BB	AA	BB	AA	BB	AA	BB	BB	BB	AA	AA	BB	AA	BB	BB	BB
824	2A	2A-1	IWB72947	0	14.5	AA	BB	BB	BB	AA	BB	--	BB	BB	BB	BB	AA	AA	BB	BB	--	AA	BB	BB	--	--	BB	BB	BB	BB	BB	AA	BB	BB	AA	BB	AA	BB	AA	BB	BB	BB	AA	AA	--	AA	BB	BB	BB
825	2A	2A-1	IWB68412	0	14.5	AA	BB	BB	BB	AA	BB	BB	BB	BB	BB	BB	AA	AA	BB	BB	--	AA	BB	BB	--	--	BB	BB	BB	BB	BB	AA	BB	BB	AA	BB	AA	BB	AA	BB	BB	BB	AA	AA	--	AA	BB	BB	BB
826	2A	2A-1	IWB72948	0	14.5	AA	BB	BB	BB	AA	BB	--	BB	BB	BB	BB	AA	AA	BB	BB	--	AA	BB	BB	--	--	BB	BB	BB	BB	BB	AA	BB	BB	AA	BB	AA	BB	AA	BB	BB	BB	AA	AA	--	AA	BB	BB	BB
827	2A	2A-1	IWB8489	0	14.5	AA	BB	BB	BB	AA	BB	--	BB	BB	BB	BB	AA	AA	BB	BB	--	AA	BB	BB	--	--	BB	BB	BB	BB	BB	AA	BB	BB	AA	BB	AA	BB	AA	BB	BB	BB	AA	AA	--	AA	BB	BB	BB
828	2A	2A-1	IWB40288	0	14.5	AA	BB	BB	BB	AA	BB	BB	BB	BB	BB	BB	AA	AA	BB	BB	BB	AA	BB	BB	BB	BB	BB	BB	BB	BB	BB	AA	BB	BB	AA	BB	AA	BB	AA	BB	BB	BB	AA	AA	BB	AA	BB	BB	BB
829	2A	2A-1	IWB40677	0.5	14.5	AA	BB	BB	BB	AA	BB	BB	BB	BB	BB	BB	AA	AA	BB	BB	BB	AA	BB	BB	BB	BB	BB	BB	BB	BB	BB	AA	BB	BB	AA	BB	AA	BB	AA	BB	BB	BB	AA	AA	BB	AA	BB	BB	BB
830	2A	2A-1	IWB72720	1.4	15	AA	BB	BB	BB	AA	BB	BB	BB	BB	BB	BB	AA	AA	BB	BB	BB	AA	BB	BB	BB	BB	BB	BB	BB	BB	BB	AA	BB	BB	AA	BB	AA	BB	AA	BB	BB	BB	AA	BB	BB	AA	BB	BB	BB
831	2A	2A-1	IWB73231	1.1	16.4	AA	BB	BB	BB	AA	BB	BB	BB	BB	BB	BB	AA	AA	BB	BB	BB	BB	BB	BB	BB	BB	BB	BB	BB	BB	BB	AA	BB	BB	AA	BB	AA	BB	AA	BB	BB	BB	AA	BB	BB	AA	BB	BB	BB
832	2A	2A-1	IWB43851	0	17.5	AA	BB	BB	BB	AA	BB	BB	BB	BB	BB	BB	AA	AA	BB	BB	BB	BB	BB	BB	--	BB	BB	BB	BB	BB	BB	AA	BB	BB	AA	BB	AA	BB	AA	BB	BB	BB	AA	BB	--	AA	BB	BB	BB
833	2A	2A-1	IWB66737	0	17.5	AA	BB	BB	BB	AA	BB	BB	BB	BB	BB	BB	AA	AA	BB	BB	--	BB	BB	BB	--	--	BB	BB	BB	BB	BB	AA	BB	BB	AA	BB	AA	BB	AA	BB	BB	BB	AA	BB	--	AA	BB	BB	BB
834	2A	2A-1	IWB9477	0	17.5	AA	BB	BB	BB	AA	BB	BB	BB	BB	BB	BB	AA	AA	BB	BB	--	BB	BB	BB	--	--	BB	BB	BB	BB	BB	AA	BB	BB	AA	BB	AA	BB	AA	BB	BB	BB	AA	BB	--	AA	BB	BB	BB
835	2A	2A-1	IWB66736	0	17.5	AA	BB	BB	BB	AA	BB	BB	BB	BB	BB	BB	AA	AA	BB	BB	--	BB	BB	BB	--	--	BB	BB	BB	BB	BB	AA	BB	BB	AA	BB	AA	BB	AA	BB	BB	BB	AA	BB	--	AA	BB	BB	BB
836	2A	2A-1	IWB66735	17.6	17.5	AA	BB	BB	BB	AA	BB	BB	BB	BB	BB	BB	AA	AA	BB	BB	--	BB	BB	BB	BB	BB	BB	BB	BB	BB	BB	AA	BB	BB	AA	BB	AA	BB	AA	BB	BB	BB	AA	BB	--	AA	BB	BB	BB
837	2A	2A-1	IWA5410	0	35.1	AA	BB	AA	AA	AA	BB	AA	BB	BB	BB	BB	BB	AA	BB	BB	BB	BB	AA	BB	BB	BB	BB	BB	AA	BB	BB	BB	BB	BB	AA	BB	AA	AA	AA	BB	BB	BB	AA	BB	AA	AA	BB	BB	BB
838	2A	2A-1	IWB43373	0	35.1	AA	BB	AA	AA	AA	BB	AA	--	BB	BB	--	--	AA	BB	BB	BB	BB	AA	BB	BB	--	BB	BB	AA	BB	BB	BB	BB	BB	AA	BB	AA	AA	AA	BB	BB	BB	AA	BB	AA	AA	BB	BB	BB
839	2A	2A-1	IWB21111	0	35.1	AA	BB	AA	AA	AA	BB	AA	--	BB	BB	--	--	AA	BB	BB	--	BB	AA	BB	BB	--	BB	BB	AA	BB	BB	BB	BB	BB	AA	BB	AA	AA	AA	BB	BB	BB	AA	BB	AA	AA	BB	BB	BB
840	2A	2A-1	IWB1280	0	35.1	AA	BB	AA	AA	AA	BB	AA	--	BB	BB	--	--	AA	BB	BB	--	BB	AA	BB	BB	--	BB	BB	AA	BB	BB	BB	BB	BB	AA	BB	AA	AA	AA	BB	BB	BB	AA	BB	AA	AA	BB	BB	BB
841	2A	2A-1	IWB47995	1.6	35.1	AA	BB	AA	AA	AA	BB	AA	BB	BB	BB	BB	BB	AA	BB	BB	BB	BB	AA	BB	BB	BB	BB	BB	AA	BB	BB	BB	BB	BB	AA	BB	AA	AA	AA	BB	BB	BB	AA	BB	AA	AA	BB	BB	BB
842	2A	2A-1	IWB21110	0.6	36.7	AA	BB	AA	AA	AA	BB	AA	AA	BB	BB	AA	AA	AA	BB	BB	--	BB	AA	BB	BB	AA	BB	BB	AA	BB	BB	BB	BB	BB	AA	BB	AA	AA	AA	BB	BB	BB	AA	BB	AA	AA	BB	BB	BB
843	2A	2A-1	IWB1365	0	37.3	AA	BB	AA	AA	AA	BB	AA	--	BB	BB	--	--	AA	BB	BB	--	BB	AA	BB	BB	--	BB	BB	AA	BB	BB	BB	BB	BB	AA	BB	AA	AA	AA	BB	BB	BB	AA	BB	AA	AA	BB	BB	BB
844	2A	2A-1	IWB72376	0.3	37.3	AA	BB	AA	AA	AA	BB	AA	AA	BB	BB	AA	AA	AA	BB	BB	AA	BB	AA	BB	BB	AA	BB	BB	AA	BB	BB	BB	BB	BB	AA	BB	AA	AA	AA	BB	BB	BB	AA	BB	AA	AA	BB	BB	BB
845	2A	2A-1	IWB72377		37.6	AA	BB	AA	AA	AA	BB	AA	AA	BB	BB	--	--	AA	BB	BB	AA	BB	AA	BB	BB	--	BB	BB	AA	BB	BB	BB	BB	BB	AA	BB	AA	AA	AA	BB	BB	BB	AA	BB	AA	AA	BB	BB	BB
846	2A	2A-2	IWA812	0	0	BB	AA	AA	AA	AA	AA	BB	BB	BB	AA	BB	BB	BB	BB	BB	AA	BB	AA	AA	AA	--	BB	AA	AA	BB	AA	BB	BB	AA	AA	AA	AA	BB	BB	BB	BB	AA	BB	BB	BB	BB	BB	AA	BB
847	2A	2A-2	IWB3177	0.5	0	BB	AA	AA	AA	AA	AA	BB	BB	BB	AA	BB	BB	BB	BB	BB	AA	BB	AA	AA	AA	--	BB	AA	AA	BB	AA	BB	BB	AA	AA	AA	AA	BB	BB	BB	BB	AA	BB	BB	BB	BB	BB	AA	BB
848	2A	2A-2	IWB65286	0	0.5	BB	AA	AA	AA	AA	AA	BB	BB	BB	AA	BB	BB	BB	BB	BB	AA	BB	AA	AA	AA	--	BB	AA	AA	BB	AA	BB	BB	AA	AA	AA	AA	BB	BB	BB	BB	AA	BB	BB	BB	BB	BB	AA	BB
849	2A	2A-2	IWB72123	0	0.5	BB	AA	AA	AA	AA	AA	BB	BB	BB	AA	BB	BB	BB	BB	BB	AA	BB	AA	AA	AA	--	BB	AA	AA	BB	AA	BB	BB	AA	AA	AA	AA	BB	BB	BB	BB	AA	BB	BB	BB	BB	BB	AA	BB
850	2A	2A-2	IWB59607	0	0.5	BB	AA	AA	AA	AA	AA	BB	BB	BB	AA	BB	BB	BB	BB	BB	AA	BB	AA	AA	AA	--	BB	AA	AA	BB	AA	BB	BB	AA	AA	AA	AA	BB	BB	BB	BB	AA	BB	BB	BB	BB	BB	AA	BB
851	2A	2A-2	IWB67664	0	0.5	BB	AA	AA	AA	AA	AA	BB	BB	BB	AA	BB	BB	BB	BB	BB	AA	BB	AA	AA	AA	AA	BB	AA	AA	BB	AA	BB	BB	AA	AA	AA	AA	BB	BB	BB	BB	AA	BB	BB	BB	BB	BB	AA	BB
852	2A	2A-2	IWB13965	0.6	0.5	BB	AA	AA	AA	AA	AA	BB	BB	BB	AA	BB	BB	BB	BB	BB	AA	BB	AA	AA	AA	--	BB	AA	AA	BB	AA	BB	BB	AA	AA	AA	AA	BB	BB	BB	BB	AA	BB	BB	BB	BB	BB	AA	BB
853	2A	2A-2	IWB66894		1.1	BB	AA	AA	AA	AA	AA	BB	BB	BB	AA	--	--	BB	BB	BB	AA	AA	AA	AA	AA	AA	BB	AA	AA	BB	AA	--	--	AA	AA	AA	AA	BB	BB	AA	BB	AA	BB	BB	BB	BB	BB	AA	BB
854	2A	2A-3	IWA1348	0	0	AA	AA	BB	BB	AA	BB	BB	BB	BB	BB	AA	BB	BB	BB	BB	AA	BB	AA	BB	BB	BB	BB	BB	AA	AA	BB	AA	AA	AA	BB	BB	AA	AA	BB	AA	AA	AA	AA	BB	BB	AA	BB	AA	AA
855	2A	2A-3	IWB72116	0	0	AA	AA	BB	BB	AA	BB	BB	BB	BB	BB	AA	BB	BB	BB	BB	AA	BB	AA	BB	BB	BB	BB	BB	AA	AA	BB	AA	AA	AA	BB	BB	AA	AA	BB	AA	AA	AA	AA	BB	BB	AA	BB	AA	AA
856	2A	2A-3	IWB5438	0	0	AA	AA	BB	BB	AA	BB	BB	BB	BB	BB	AA	BB	BB	BB	BB	AA	BB	AA	BB	BB	BB	BB	BB	AA	AA	BB	AA	AA	AA	BB	BB	AA	AA	BB	AA	AA	AA	AA	BB	BB	AA	BB	AA	AA
857	2A	2A-3	IWB29338	0	0	AA	AA	BB	BB	AA	BB	BB	BB	BB	BB	AA	BB	BB	BB	BB	AA	BB	AA	BB	BB	BB	BB	BB	AA	AA	BB	AA	AA	AA	BB	BB	AA	AA	BB	AA	AA	AA	AA	BB	BB	AA	BB	AA	AA
858	2A	2A-3	IWB56077	0	0	AA	AA	BB	BB	AA	BB	BB	BB	BB	BB	AA	BB	BB	BB	BB	AA	BB	AA	BB	BB	BB	BB	BB	AA	AA	BB	AA	AA	AA	BB	BB	AA	AA	BB	AA	AA	AA	AA	BB	BB	AA	BB	AA	AA
859	2A	2A-3	IWB67648	0	0	AA	AA	BB	BB	AA	BB	BB	BB	BB	BB	AA	BB	BB	BB	BB	AA	BB	AA	BB	BB	BB	BB	BB	AA	AA	BB	AA	AA	AA	BB	BB	AA	AA	BB	AA	AA	AA	AA	BB	BB	AA	BB	AA	AA
860	2A	2A-3	IWB55863	0	0	AA	AA	BB	BB	AA	BB	BB	BB	BB	BB	AA	BB	BB	BB	BB	AA	BB	AA	BB	BB	BB	BB	BB	AA	AA	BB	AA	AA	AA	BB	BB	AA	AA	BB	AA	AA	AA	AA	BB	BB	AA	BB	AA	AA
861	2A	2A-3	IWB67649	0	0	AA	AA	BB	BB	AA	BB	BB	BB	BB	BB	AA	BB	BB	BB	BB	AA	BB	AA	BB	BB	BB	BB	BB	AA	AA	BB	AA	AA	AA	BB	BB	AA	AA	BB	AA	AA	AA	AA	BB	BB	AA	BB	AA	AA
862	2A	2A-3	IWB28221	0	0	AA	AA	BB	BB	AA	BB	BB	BB	BB	BB	AA	BB	BB	BB	BB	AA	BB	AA	BB	BB	BB	BB	BB	AA	AA	BB	AA	AA	AA	BB	BB	AA	AA	BB	AA	AA	AA	AA	BB	BB	AA	BB	AA	AA
863	2A	2A-3	IWB72117	0	0	AA	AA	BB	BB	AA	BB	BB	BB	BB	BB	AA	BB	BB	BB	BB	AA	BB	AA	BB	BB	BB	BB	BB	AA	AA	BB	AA	AA	AA	BB	BB	AA	AA	BB	AA	AA	AA	AA	BB	BB	AA	BB	AA	AA
864	2A	2A-3	IWA3596	0	0	AA	AA	BB	BB	AA	BB	BB	BB	BB	BB	AA	BB	BB	BB	BB	AA	BB	AA	BB	BB	BB	BB	BB	AA	AA	BB	AA	AA	AA	BB	BB	AA	AA	BB	AA	AA	AA	AA	BB	BB	AA	BB	AA	AA
865	2A	2A-3	IWA7671	0.5	0	AA	AA	BB	BB	AA	BB	BB	BB	BB	BB	AA	BB	BB	BB	BB	AA	BB	AA	BB	BB	BB	BB	BB	AA	AA	BB	AA	AA	AA	BB	BB	AA	AA	BB	AA	AA	AA	AA	BB	BB	AA	BB	AA	AA
866	2A	2A-3	IWB24546	0	0.5	AA	AA	BB	BB	AA	BB	BB	BB	BB	BB	AA	BB	BB	BB	BB	AA	BB	AA	BB	BB	BB	BB	BB	AA	AA	BB	AA	AA	AA	BB	BB	AA	AA	BB	AA	AA	AA	AA	BB	BB	AA	BB	AA	AA
867	2A	2A-3	IWB26482	0	0.5	AA	AA	BB	BB	AA	BB	BB	BB	BB	BB	AA	BB	BB	BB	BB	AA	BB	AA	BB	BB	BB	BB	BB	AA	AA	BB	AA	AA	AA	BB	BB	AA	AA	BB	AA	AA	AA	AA	BB	BB	AA	BB	AA	AA
868	2A	2A-3	IWB4353	0	0.5	AA	AA	BB	BB	AA	BB	BB	BB	BB	BB	AA	BB	BB	BB	BB	AA	BB	AA	BB	BB	BB	BB	BB	AA	AA	BB	AA	AA	AA	BB	BB	AA	AA	BB	AA	AA	AA	AA	BB	BB	AA	BB	AA	AA
869	2A	2A-3	IWB64728	0	0.5	AA	AA	BB	BB	AA	BB	BB	BB	BB	BB	AA	BB	BB	BB	BB	AA	BB	AA	BB	BB	BB	BB	BB	AA	AA	BB	AA	AA	AA	BB	BB	AA	AA	BB	AA	AA	AA	AA	BB	BB	AA	BB	AA	AA
870	2A	2A-3	IWB50096	0	0.5	AA	AA	BB	BB	AA	BB	BB	BB	BB	BB	AA	BB	BB	BB	BB	AA	BB	AA	BB	BB	BB	BB	BB	AA	AA	BB	AA	AA	AA	BB	BB	AA	AA	BB	AA	AA	AA	AA	BB	BB	AA	BB	AA	AA
871	2A	2A-3	IWB61340	0	0.5	AA	AA	BB	BB	AA	BB	BB	BB	BB	BB	AA	BB	BB	BB	BB	AA	BB	AA	BB	BB	BB	BB	BB	AA	AA	BB	AA	AA	AA	BB	BB	AA	AA	BB	AA	AA	AA	AA	BB	BB	AA	BB	AA	AA
872	2A	2A-3	IWB44685	0	0.5	AA	AA	BB	BB	AA	BB	BB	BB	BB	BB	AA	BB	BB	BB	BB	AA	BB	AA	BB	BB	BB	BB	BB	AA	AA	BB	AA	AA	AA	BB	BB	AA	AA	BB	AA	AA	AA	AA	BB	BB	AA	BB	AA	AA
873	2A	2A-3	IWB47010	0	0.5	AA	AA	BB	BB	AA	BB	BB	BB	BB	BB	AA	BB	BB	BB	BB	AA	BB	AA	BB	BB	BB	BB	BB	AA	AA	BB	AA	AA	AA	BB	BB	AA	AA	BB	AA	AA	AA	AA	BB	BB	AA	BB	AA	AA
874	2A	2A-3	IWB9488	0	0.5	AA	AA	BB	BB	AA	BB	BB	BB	BB	BB	AA	BB	BB	BB	BB	AA	BB	AA	BB	BB	BB	BB	BB	--	AA	BB	AA	AA	AA	BB	BB	AA	AA	BB	AA	AA	AA	AA	BB	BB	AA	BB	AA	AA
875	2A	2A-3	IWB61157	3.4	0.5	AA	AA	BB	BB	AA	BB	BB	BB	BB	BB	AA	BB	BB	BB	BB	AA	BB	AA	BB	BB	BB	BB	BB	AA	AA	BB	AA	AA	AA	BB	BB	AA	AA	BB	AA	AA	AA	AA	BB	BB	AA	BB	AA	AA
876	2A	2A-3	IWB71816	0	3.9	AA	BB	BB	BB	AA	BB	BB	BB	BB	BB	AA	BB	BB	BB	BB	AA	BB	AA	BB	BB	BB	BB	BB	AA	AA	--	AA	AA	AA	BB	BB	AA	AA	BB	BB	AA	AA	AA	BB	BB	AA	BB	AA	BB
877	2A	2A-3	IWB7413	0.3	3.9	AA	BB	BB	BB	AA	BB	BB	BB	BB	BB	AA	BB	BB	BB	BB	AA	BB	AA	BB	BB	BB	BB	BB	AA	AA	--	AA	AA	AA	BB	BB	AA	AA	BB	BB	AA	AA	AA	BB	BB	AA	BB	AA	BB
878	2A	2A-3	IWB25650	0.8	4.2	AA	AA	BB	BB	AA	BB	BB	BB	BB	BB	AA	BB	BB	BB	BB	AA	BB	AA	BB	BB	BB	BB	BB	AA	AA	BB	AA	AA	AA	BB	BB	AA	AA	BB	BB	AA	AA	AA	BB	BB	AA	BB	AA	BB
879	2A	2A-3	IWB72339	0.9	5	AA	AA	BB	BB	AA	BB	BB	BB	BB	BB	AA	BB	BB	BB	BB	AA	BB	AA	BB	BB	BB	BB	BB	AA	AA	BB	AA	AA	AA	BB	BB	AA	AA	BB	BB	AA	AA	AA	BB	BB	AA	BB	AA	AA
880	2A	2A-3	IWA8036	0	5.9	AA	AA	BB	BB	AA	BB	BB	BB	BB	BB	AA	BB	BB	BB	BB	AA	BB	AA	BB	BB	BB	BB	BB	AA	AA	BB	AA	AA	AA	BB	BB	AA	AA	BB	BB	AA	AA	AA	BB	BB	AA	BB	AA	AA
881	2A	2A-3	IWA2601	0	5.9	AA	AA	BB	BB	AA	BB	BB	BB	BB	BB	AA	BB	BB	BB	BB	AA	BB	AA	BB	BB	BB	BB	BB	AA	AA	BB	AA	AA	AA	BB	BB	AA	AA	BB	BB	AA	AA	AA	BB	BB	AA	BB	AA	AA
882	2A	2A-3	IWB54406	0	5.9	AA	AA	BB	BB	AA	BB	BB	BB	BB	BB	AA	BB	BB	BB	BB	AA	BB	AA	BB	BB	BB	BB	BB	AA	AA	BB	AA	AA	AA	BB	BB	AA	AA	BB	BB	AA	AA	AA	BB	BB	AA	BB	AA	AA
883	2A	2A-3	IWB59980	0	5.9	AA	AA	BB	BB	AA	BB	BB	BB	BB	BB	AA	BB	BB	BB	BB	AA	BB	AA	BB	BB	BB	BB	BB	AA	AA	BB	AA	AA	AA	BB	BB	AA	AA	BB	BB	AA	AA	AA	BB	BB	AA	BB	AA	AA
884	2A	2A-3	IWB66433	0	5.9	AA	AA	BB	BB	AA	BB	BB	BB	BB	BB	AA	BB	BB	BB	BB	AA	BB	AA	BB	BB	BB	BB	BB	AA	AA	BB	AA	AA	AA	BB	BB	AA	AA	BB	BB	AA	AA	AA	BB	BB	AA	BB	AA	AA
885	2A	2A-3	IWB72840	1.9	5.9	AA	AA	BB	BB	AA	BB	BB	BB	BB	BB	AA	BB	BB	BB	BB	AA	BB	AA	BB	BB	BB	BB	BB	AA	AA	BB	AA	AA	AA	BB	BB	AA	AA	BB	BB	AA	AA	AA	BB	BB	AA	BB	AA	AA
886	2A	2A-3	IWB26593	0	7.8	AA	AA	BB	BB	AA	BB	BB	BB	BB	BB	AA	BB	BB	BB	BB	AA	BB	AA	BB	BB	BB	BB	BB	AA	AA	BB	AA	AA	AA	BB	BB	AA	AA	BB	BB	AA	AA	AA	BB	BB	AA	BB	AA	AA
887	2A	2A-3	IWB55230	0	7.8	AA	AA	BB	BB	AA	BB	BB	BB	BB	BB	AA	BB	BB	BB	BB	AA	BB	AA	BB	BB	BB	BB	BB	AA	AA	BB	AA	AA	AA	BB	BB	AA	AA	BB	BB	AA	AA	AA	BB	BB	AA	BB	AA	AA
888	2A	2A-3	IWB51067	0	7.8	AA	AA	BB	BB	AA	BB	BB	BB	BB	BB	AA	BB	BB	BB	BB	AA	BB	AA	BB	BB	BB	BB	BB	AA	AA	BB	AA	AA	AA	BB	BB	AA	AA	BB	BB	AA	AA	AA	BB	BB	AA	BB	AA	AA
889	2A	2A-3	IWA7031	0	7.8	AA	AA	BB	BB	AA	BB	BB	BB	BB	BB	AA	BB	BB	BB	BB	AA	BB	AA	BB	BB	BB	BB	BB	AA	AA	BB	AA	AA	AA	BB	BB	AA	AA	BB	BB	AA	AA	AA	BB	BB	AA	BB	AA	AA
890	2A	2A-3	IWB55114	1.6	7.8	AA	AA	BB	BB	AA	BB	BB	BB	BB	BB	AA	BB	BB	BB	BB	AA	BB	AA	BB	BB	BB	BB	BB	AA	AA	BB	AA	AA	AA	BB	BB	AA	AA	BB	BB	AA	AA	AA	BB	BB	AA	BB	AA	AA
891	2A	2A-3	IWB56941	0	9.4	AA	AA	BB	BB	AA	BB	BB	BB	BB	BB	AA	BB	BB	BB	BB	AA	BB	AA	BB	BB	BB	BB	BB	AA	AA	BB	AA	AA	AA	BB	BB	AA	AA	BB	AA	AA	AA	AA	BB	BB	AA	BB	AA	AA
892	2A	2A-3	IWB53050	0	9.4	AA	AA	BB	BB	AA	BB	BB	BB	BB	BB	AA	BB	BB	BB	BB	AA	BB	AA	BB	BB	BB	BB	BB	AA	AA	BB	AA	AA	AA	BB	BB	AA	AA	BB	AA	AA	AA	AA	BB	BB	AA	BB	AA	AA
893	2A	2A-3	IWB57278	0	9.4	AA	AA	BB	BB	AA	BB	BB	BB	BB	BB	AA	BB	BB	BB	BB	AA	BB	AA	BB	BB	BB	BB	BB	AA	AA	BB	AA	AA	AA	BB	BB	AA	AA	BB	AA	AA	AA	AA	BB	BB	AA	BB	AA	AA
894	2A	2A-3	IWB75123	0	9.4	AA	AA	BB	BB	AA	BB	BB	BB	BB	BB	AA	BB	BB	BB	BB	AA	BB	AA	BB	BB	BB	BB	BB	AA	AA	BB	AA	AA	AA	BB	BB	AA	AA	BB	AA	AA	AA	AA	BB	BB	AA	BB	AA	AA
895	2A	2A-3	IWB23494	0	9.4	AA	AA	BB	BB	AA	BB	BB	BB	BB	BB	AA	BB	BB	BB	BB	AA	BB	AA	BB	BB	BB	BB	BB	AA	AA	BB	AA	AA	AA	BB	BB	AA	AA	BB	AA	AA	AA	AA	BB	BB	AA	BB	AA	AA
896	2A	2A-3	IWB61824	0.5	9.4	AA	AA	BB	BB	AA	BB	BB	BB	BB	BB	AA	BB	BB	BB	BB	AA	BB	AA	BB	BB	BB	BB	BB	AA	AA	BB	AA	AA	AA	BB	BB	AA	AA	BB	AA	AA	AA	AA	BB	BB	AA	BB	AA	AA
897	2A	2A-3	IWB26131	0.5	9.9	AA	AA	BB	BB	AA	BB	BB	BB	BB	BB	AA	BB	BB	BB	BB	AA	BB	AA	BB	BB	BB	BB	BB	AA	AA	BB	AA	AA	AA	BB	BB	AA	AA	BB	AA	AA	AA	AA	BB	BB	AA	BB	AA	AA
898	2A	2A-3	IWB9423	0.3	10.4	AA	AA	BB	BB	AA	BB	BB	BB	BB	BB	AA	BB	BB	BB	BB	AA	BB	AA	BB	BB	BB	BB	BB	AA	AA	BB	AA	AA	AA	BB	BB	AA	AA	BB	AA	AA	AA	AA	BB	BB	AA	BB	AA	AA
899	2A	2A-3	IWB50532	3.7	10.7	AA	AA	BB	BB	AA	BB	BB	BB	BB	BB	AA	BB	BB	BB	BB	AA	BB	AA	BB	BB	BB	BB	BB	AA	AA	BB	AA	AA	AA	BB	BB	AA	AA	BB	AA	AA	AA	AA	BB	BB	AA	BB	AA	AA
900	2A	2A-3	IWB6990	0.4	14.4	AA	--	BB	BB	--	BB	BB	BB	BB	BB	AA	BB	BB	BB	BB	--	BB	AA	BB	BB	BB	BB	BB	AA	AA	BB	AA	--	--	AA	BB	BB	AA	BB	--	AA	--	BB	BB	BB	AA	BB	--	--
901	2A	2A-3	IWB69400		14.8	AA	AA	BB	BB	AA	BB	BB	BB	BB	BB	AA	BB	BB	BB	BB	AA	BB	AA	BB	BB	BB	BB	BB	AA	AA	--	AA	AA	AA	AA	BB	BB	AA	BB	AA	AA	AA	BB	BB	BB	AA	BB	AA	AA
902	2B	2B-1	IWB62322	0	0	AA	AA	AA	BB	BB	BB	BB	AA	BB	AA	AA	BB	AA	AA	AA	AA	AA	AA	BB	BB	BB	AA	BB	AA	--	BB	AA	AA	AA	BB	AA	AA	AA	AA	AA	AA	BB	AA	AA	BB	AA	BB	AA	BB
903	2B	2B-1	IWB8365	0	0	AA	AA	AA	BB	BB	BB	BB	AA	BB	AA	AA	BB	AA	AA	AA	AA	AA	AA	BB	BB	BB	AA	BB	AA	--	BB	AA	AA	AA	BB	AA	AA	AA	AA	AA	AA	BB	AA	AA	BB	AA	BB	AA	BB
904	2B	2B-1	IWB7661	0	0	AA	AA	AA	BB	BB	BB	BB	AA	BB	AA	AA	BB	AA	AA	AA	AA	AA	AA	BB	BB	BB	AA	BB	AA	--	BB	AA	AA	AA	BB	AA	AA	AA	AA	AA	AA	BB	AA	AA	BB	AA	BB	AA	BB
905	2B	2B-1	IWB52167	0	0	AA	AA	AA	BB	BB	BB	BB	AA	BB	AA	AA	BB	AA	AA	AA	AA	AA	AA	BB	BB	BB	AA	BB	AA	--	BB	AA	AA	AA	BB	AA	AA	AA	AA	AA	AA	BB	AA	AA	BB	AA	BB	AA	BB
906	2B	2B-1	IWB11379	0	0	AA	AA	AA	BB	BB	BB	BB	AA	BB	AA	AA	BB	AA	AA	AA	AA	AA	AA	BB	BB	BB	AA	BB	AA	--	BB	AA	AA	AA	BB	AA	AA	AA	AA	AA	AA	BB	AA	AA	BB	AA	BB	AA	BB
907	2B	2B-1	IWA7656	0	0	AA	AA	AA	BB	BB	BB	BB	AA	BB	AA	AA	BB	AA	AA	AA	AA	AA	AA	BB	BB	BB	AA	BB	AA	--	BB	AA	AA	AA	BB	AA	AA	AA	AA	AA	AA	BB	AA	AA	BB	AA	BB	AA	BB
908	2B	2B-1	IWB58705	0	0	AA	AA	AA	BB	BB	BB	BB	AA	BB	AA	AA	BB	AA	AA	AA	AA	AA	AA	BB	BB	BB	AA	BB	AA	--	BB	AA	AA	AA	BB	AA	AA	AA	AA	AA	AA	BB	AA	AA	BB	AA	BB	AA	BB
909	2B	2B-1	IWB45671	1.4	0	AA	AA	AA	BB	BB	BB	BB	AA	BB	AA	AA	BB	AA	AA	AA	AA	AA	AA	BB	BB	BB	AA	BB	AA	BB	BB	AA	AA	AA	BB	AA	AA	AA	AA	AA	AA	BB	AA	AA	BB	AA	BB	AA	BB
910	2B	2B-1	IWA3407	0.5	1.4	AA	AA	AA	BB	BB	BB	BB	AA	BB	AA	AA	BB	AA	AA	AA	AA	AA	AA	BB	BB	BB	AA	BB	AA	AA	BB	AA	AA	AA	BB	AA	AA	AA	AA	AA	AA	BB	AA	AA	BB	AA	BB	AA	BB
911	2B	2B-1	IWB7407	0.5	1.9	AA	AA	AA	BB	BB	BB	BB	AA	BB	AA	AA	BB	AA	AA	AA	AA	AA	AA	BB	BB	BB	AA	BB	AA	--	BB	AA	AA	AA	BB	AA	AA	AA	AA	AA	AA	BB	AA	AA	BB	AA	BB	AA	BB
912	2B	2B-1	IWB21633	0	2.4	AA	AA	AA	BB	BB	BB	BB	AA	BB	AA	AA	BB	AA	AA	AA	AA	AA	AA	BB	BB	BB	AA	BB	AA	--	BB	AA	AA	AA	BB	AA	AA	AA	AA	AA	AA	BB	AA	AA	BB	AA	BB	AA	BB
913	2B	2B-1	IWB21634	0	2.4	AA	AA	AA	BB	BB	BB	BB	AA	BB	AA	AA	BB	AA	AA	AA	AA	AA	AA	BB	BB	BB	AA	BB	AA	--	BB	AA	AA	AA	BB	AA	AA	AA	AA	AA	AA	BB	AA	AA	BB	AA	BB	AA	BB
914	2B	2B-1	IWB25535	0	2.4	AA	AA	AA	BB	BB	BB	BB	AA	BB	AA	AA	BB	AA	AA	AA	AA	AA	AA	BB	BB	BB	AA	BB	AA	--	BB	AA	AA	AA	BB	AA	AA	AA	AA	AA	AA	BB	AA	AA	BB	AA	BB	AA	BB
915	2B	2B-1	IWB49736	16.6	2.4	AA	AA	AA	BB	BB	BB	BB	AA	BB	AA	AA	BB	AA	AA	AA	AA	AA	AA	BB	BB	BB	AA	BB	AA	--	BB	AA	AA	AA	BB	AA	AA	AA	AA	AA	AA	BB	AA	AA	BB	AA	BB	AA	BB
916	2B	2B-1	IWB66351	0	19	AA	BB	AA	BB	AA	BB	BB	BB	BB	AA	AA	BB	BB	AA	AA	AA	AA	BB	BB	BB	BB	BB	BB	AA	--	BB	AA	AA	AA	BB	AA	BB	BB	AA	AA	AA	BB	BB	BB	BB	BB	BB	BB	BB
917	2B	2B-1	IWB54334	0	19	AA	BB	AA	BB	AA	BB	BB	--	BB	AA	AA	BB	BB	AA	AA	AA	AA	BB	BB	BB	BB	BB	BB	AA	--	BB	AA	AA	AA	BB	AA	BB	BB	AA	AA	AA	BB	BB	BB	BB	BB	BB	BB	BB
918	2B	2B-1	IWB991	0	19	AA	BB	AA	BB	AA	BB	BB	BB	BB	AA	AA	BB	BB	AA	AA	AA	AA	BB	BB	BB	BB	BB	BB	AA	--	BB	AA	AA	AA	BB	AA	BB	BB	AA	AA	AA	BB	BB	BB	BB	BB	BB	BB	BB
919	2B	2B-1	IWB66352	1.3	19	AA	BB	AA	BB	AA	BB	BB	BB	BB	AA	AA	BB	BB	AA	AA	AA	AA	BB	BB	BB	BB	BB	BB	AA	--	BB	AA	AA	AA	BB	AA	BB	BB	AA	AA	AA	BB	BB	BB	BB	BB	BB	BB	BB
920	2B	2B-1	IWB9321	0.6	20.3	AA	--	AA	BB	AA	BB	BB	--	BB	AA	AA	BB	--	AA	AA	AA	AA	--	BB	BB	BB	--	BB	AA	--	BB	AA	AA	AA	BB	AA	--	--	AA	AA	AA	BB	--	--	BB	--	BB	--	BB
921	2B	2B-1	IWB44630	0	20.9	AA	BB	AA	BB	AA	BB	BB	BB	BB	AA	AA	BB	BB	AA	AA	AA	AA	BB	BB	BB	BB	BB	BB	AA	--	BB	AA	AA	AA	BB	AA	BB	BB	AA	AA	AA	BB	BB	BB	BB	BB	BB	BB	AA
922	2B	2B-1	IWB1386	0	20.9	AA	BB	AA	BB	AA	BB	BB	BB	BB	AA	AA	BB	BB	AA	AA	AA	AA	BB	BB	BB	BB	BB	BB	AA	--	BB	AA	AA	AA	BB	AA	BB	BB	AA	AA	AA	BB	BB	BB	BB	BB	BB	BB	AA
923	2B	2B-1	IWB60549	0	20.9	AA	BB	AA	BB	AA	BB	BB	BB	BB	AA	AA	BB	BB	AA	AA	AA	AA	BB	BB	BB	BB	BB	BB	AA	AA	BB	AA	AA	AA	BB	AA	BB	BB	AA	AA	AA	BB	BB	BB	BB	BB	BB	BB	AA
924	2B	2B-1	IWB42101	0	20.9	AA	BB	AA	BB	AA	BB	BB	BB	BB	AA	AA	BB	BB	AA	AA	AA	AA	BB	BB	BB	BB	BB	BB	AA	--	BB	AA	AA	AA	BB	AA	BB	BB	AA	AA	AA	BB	BB	BB	BB	BB	BB	BB	AA
925	2B	2B-1	IWB75048	0	20.9	AA	BB	AA	BB	AA	BB	BB	BB	BB	AA	AA	BB	BB	AA	AA	AA	AA	BB	BB	BB	BB	BB	BB	AA	--	BB	AA	AA	AA	BB	AA	BB	BB	AA	AA	AA	BB	BB	BB	BB	BB	BB	BB	AA
926	2B	2B-1	IWB44632	5.6	20.9	AA	BB	AA	BB	AA	BB	BB	BB	BB	AA	AA	BB	BB	AA	AA	AA	AA	BB	BB	BB	BB	BB	BB	AA	--	BB	AA	AA	AA	BB	AA	BB	BB	AA	AA	AA	BB	BB	BB	BB	BB	BB	BB	AA
927	2B	2B-1	IWB25258	0.7	26.5	AA	BB	AA	BB	BB	BB	BB	BB	BB	AA	AA	BB	BB	AA	AA	AA	AA	BB	BB	BB	BB	BB	BB	AA	BB	BB	AA	AA	AA	BB	AA	AA	BB	AA	AA	AA	BB	BB	BB	BB	BB	BB	BB	BB
928	2B	2B-1	IWB42883	0	27.2	AA	BB	AA	BB	BB	BB	BB	BB	BB	AA	AA	BB	BB	AA	AA	AA	AA	BB	BB	BB	BB	BB	BB	AA	BB	BB	AA	AA	AA	BB	AA	AA	BB	AA	AA	AA	BB	BB	BB	BB	BB	BB	BB	BB
929	2B	2B-1	IWB44105	0	27.2	AA	BB	AA	BB	BB	BB	BB	BB	BB	AA	AA	BB	BB	AA	AA	AA	AA	BB	BB	BB	BB	BB	BB	AA	BB	BB	AA	AA	AA	BB	AA	AA	BB	AA	AA	AA	BB	BB	BB	BB	BB	BB	BB	BB
930	2B	2B-1	IWA6138	0	27.2	AA	BB	AA	BB	BB	BB	BB	BB	BB	AA	AA	BB	BB	AA	AA	AA	AA	BB	BB	BB	BB	BB	BB	AA	BB	BB	AA	AA	AA	BB	AA	AA	BB	AA	AA	AA	BB	BB	BB	BB	BB	BB	BB	BB
931	2B	2B-1	IWB127	0	27.2	AA	BB	AA	BB	BB	BB	BB	BB	BB	AA	AA	BB	BB	AA	AA	AA	AA	BB	BB	BB	BB	BB	BB	AA	BB	BB	AA	AA	AA	BB	AA	AA	BB	AA	AA	AA	BB	BB	BB	BB	BB	BB	BB	BB
932	2B	2B-1	IWB54841	0	27.2	AA	BB	AA	BB	BB	BB	BB	BB	BB	AA	AA	BB	BB	AA	AA	AA	AA	BB	BB	BB	BB	BB	BB	AA	BB	BB	AA	AA	AA	BB	AA	AA	BB	AA	AA	AA	BB	BB	BB	BB	BB	BB	BB	BB
933	2B	2B-1	IWB44104	0.7	27.2	AA	BB	AA	BB	BB	BB	BB	BB	BB	AA	AA	BB	BB	AA	AA	AA	AA	BB	BB	BB	BB	BB	BB	AA	BB	BB	AA	AA	AA	BB	AA	AA	BB	AA	AA	AA	BB	BB	BB	BB	BB	BB	BB	BB
934	2B	2B-1	IWB57388	0.6	27.9	AA	BB	AA	BB	BB	BB	BB	BB	BB	AA	AA	BB	BB	AA	AA	AA	AA	BB	BB	BB	BB	BB	BB	AA	BB	BB	AA	AA	AA	BB	AA	AA	BB	AA	AA	AA	BB	BB	BB	BB	BB	BB	BB	BB
935	2B	2B-1	IWB1832	0	28.5	AA	BB	AA	BB	BB	BB	BB	BB	BB	AA	AA	BB	BB	AA	AA	AA	AA	BB	BB	BB	BB	BB	BB	AA	BB	BB	AA	AA	AA	BB	AA	AA	BB	AA	AA	AA	BB	BB	BB	BB	BB	BB	BB	BB
936	2B	2B-1	IWB11217	0	28.5	AA	BB	AA	BB	BB	BB	BB	BB	BB	AA	AA	BB	BB	AA	AA	AA	AA	BB	BB	BB	BB	BB	BB	AA	--	BB	AA	AA	AA	BB	AA	AA	BB	AA	AA	AA	BB	BB	BB	BB	BB	BB	BB	BB
937	2B	2B-1	IWB2281	0.4	28.5	AA	BB	AA	BB	BB	BB	BB	BB	BB	AA	AA	BB	BB	AA	AA	AA	AA	BB	BB	BB	BB	BB	BB	AA	BB	BB	AA	AA	AA	BB	AA	AA	BB	AA	AA	AA	BB	BB	BB	BB	BB	BB	BB	BB
938	2B	2B-1	IWB40673	0	28.9	AA	BB	AA	BB	BB	BB	BB	BB	BB	AA	AA	BB	BB	AA	AA	AA	AA	BB	BB	BB	BB	BB	BB	AA	--	BB	AA	AA	AA	BB	AA	AA	BB	AA	AA	AA	BB	BB	BB	BB	BB	BB	BB	BB
939	2B	2B-1	IWA4723	0	28.9	AA	BB	AA	BB	BB	BB	BB	BB	BB	AA	AA	BB	BB	AA	AA	AA	AA	BB	BB	BB	BB	BB	BB	AA	--	BB	AA	AA	AA	BB	AA	AA	BB	AA	AA	AA	BB	BB	BB	BB	BB	BB	BB	BB
940	2B	2B-1	IWB43910	0	28.9	AA	BB	AA	BB	BB	BB	BB	BB	BB	AA	AA	BB	BB	AA	AA	AA	AA	BB	BB	BB	BB	BB	BB	AA	--	BB	AA	AA	AA	BB	AA	AA	BB	AA	AA	AA	BB	BB	BB	BB	BB	BB	BB	BB
941	2B	2B-1	IWB41241	0	28.9	AA	BB	AA	BB	BB	BB	BB	BB	BB	AA	AA	BB	BB	AA	AA	AA	AA	BB	BB	BB	BB	BB	BB	AA	--	BB	AA	AA	AA	BB	AA	AA	BB	AA	AA	AA	BB	BB	BB	BB	BB	BB	BB	BB
942	2B	2B-1	IWB24809	0.4	28.9	AA	BB	AA	BB	BB	BB	BB	BB	BB	AA	AA	BB	BB	AA	AA	AA	AA	BB	BB	BB	BB	BB	BB	AA	--	BB	AA	AA	AA	BB	AA	AA	BB	AA	AA	AA	BB	BB	BB	BB	BB	BB	BB	BB
943	2B	2B-1	IWB55737	0.3	29.3	AA	BB	AA	BB	BB	BB	BB	BB	BB	AA	AA	BB	BB	AA	AA	AA	AA	BB	BB	BB	BB	BB	BB	AA	BB	BB	AA	AA	AA	BB	AA	AA	BB	AA	AA	AA	BB	BB	BB	BB	BB	BB	BB	BB
944	2B	2B-1	IWB4294	0.7	29.6	AA	BB	AA	BB	BB	BB	BB	BB	BB	AA	AA	BB	BB	AA	AA	AA	AA	BB	BB	BB	BB	BB	BB	AA	BB	BB	AA	AA	AA	BB	AA	AA	BB	AA	AA	AA	BB	BB	BB	BB	BB	BB	BB	BB
945	2B	2B-1	IWB48525	0.8	30.3	AA	BB	AA	BB	BB	BB	BB	BB	BB	AA	AA	BB	BB	AA	AA	AA	AA	BB	BB	BB	BB	BB	BB	AA	AA	BB	AA	AA	AA	BB	AA	AA	BB	AA	AA	AA	BB	BB	BB	BB	BB	BB	BB	BB
946	2B	2B-1	IWB1326	0	31.1	AA	BB	AA	BB	BB	BB	BB	BB	BB	AA	AA	BB	BB	AA	AA	AA	AA	BB	BB	BB	BB	BB	BB	AA	--	BB	AA	AA	AA	BB	AA	AA	BB	AA	AA	AA	BB	BB	BB	BB	BB	BB	BB	BB
947	2B	2B-1	IWB57508	0	31.1	AA	BB	AA	BB	BB	BB	BB	BB	BB	AA	AA	BB	BB	AA	AA	AA	AA	BB	BB	BB	BB	BB	BB	AA	AA	BB	AA	AA	AA	BB	AA	AA	BB	AA	AA	AA	BB	BB	BB	BB	BB	BB	BB	BB
948	2B	2B-1	IWB59945	0	31.1	AA	BB	AA	BB	BB	BB	BB	BB	BB	AA	AA	BB	BB	AA	AA	AA	AA	BB	BB	BB	BB	BB	BB	AA	--	BB	AA	AA	AA	BB	AA	AA	BB	AA	AA	AA	BB	BB	BB	BB	BB	BB	BB	BB
949	2B	2B-1	IWB59944	1.4	31.1	AA	BB	AA	BB	BB	BB	BB	BB	BB	AA	AA	BB	BB	AA	AA	AA	AA	BB	BB	BB	BB	BB	BB	AA	--	BB	AA	AA	AA	BB	AA	AA	BB	AA	AA	AA	BB	BB	BB	BB	BB	BB	BB	BB
950	2B	2B-1	IWB7510	0	32.5	AA	BB	AA	BB	BB	BB	BB	--	BB	AA	AA	BB	BB	AA	AA	AA	AA	BB	BB	BB	BB	BB	AA	AA	--	BB	AA	AA	AA	BB	AA	AA	BB	AA	AA	--	BB	BB	BB	BB	BB	BB	BB	BB
951	2B	2B-1	IWB68861	0	32.5	AA	BB	AA	BB	BB	BB	BB	BB	BB	AA	AA	BB	BB	AA	AA	AA	AA	BB	BB	BB	BB	BB	AA	AA	--	BB	AA	AA	AA	BB	AA	AA	BB	AA	AA	--	BB	BB	BB	BB	BB	BB	BB	BB
952	2B	2B-1	IWA7545	0	32.5	AA	BB	AA	BB	BB	BB	BB	--	BB	AA	AA	BB	BB	AA	AA	AA	AA	BB	BB	BB	BB	BB	AA	AA	--	BB	AA	AA	AA	BB	AA	AA	BB	AA	AA	--	BB	BB	BB	BB	BB	BB	BB	BB
953	2B	2B-1	IWB21375	0	32.5	AA	BB	AA	BB	BB	BB	BB	BB	BB	AA	AA	BB	BB	AA	AA	AA	AA	BB	BB	BB	BB	BB	AA	AA	--	BB	AA	AA	AA	BB	AA	AA	BB	AA	AA	--	BB	BB	BB	BB	BB	BB	BB	BB
954	2B	2B-1	IWB41462	0	32.5	AA	BB	AA	BB	BB	BB	BB	--	BB	AA	AA	BB	BB	AA	AA	AA	AA	BB	BB	BB	BB	BB	AA	AA	--	BB	AA	AA	AA	BB	AA	AA	BB	AA	AA	--	BB	BB	BB	BB	BB	BB	BB	BB
955	2B	2B-1	IWB60877	0	32.5	AA	BB	AA	BB	BB	BB	BB	--	BB	AA	AA	BB	BB	AA	AA	AA	AA	BB	BB	BB	BB	BB	AA	AA	--	BB	AA	AA	AA	BB	AA	AA	BB	AA	AA	--	BB	BB	BB	BB	BB	BB	BB	BB
956	2B	2B-1	IWB22424	0	32.5	AA	BB	AA	BB	BB	BB	BB	--	BB	AA	AA	BB	BB	AA	AA	AA	AA	BB	BB	BB	BB	BB	AA	AA	--	BB	AA	AA	AA	BB	AA	AA	BB	AA	AA	--	BB	BB	BB	BB	BB	BB	BB	BB
957	2B	2B-1	IWB10930	0	32.5	AA	BB	AA	BB	BB	BB	BB	BB	BB	AA	AA	BB	BB	AA	AA	AA	AA	BB	BB	BB	BB	BB	AA	AA	--	BB	AA	AA	AA	BB	AA	AA	BB	AA	AA	--	BB	BB	BB	BB	BB	BB	BB	BB
958	2B	2B-1	IWB10853	0	32.5	AA	BB	AA	BB	BB	BB	BB	BB	BB	AA	AA	BB	BB	AA	AA	AA	AA	BB	BB	BB	BB	BB	AA	AA	--	BB	AA	AA	AA	BB	AA	AA	BB	AA	AA	--	BB	BB	BB	BB	BB	BB	BB	BB
959	2B	2B-1	IWB63279	0.4	32.5	AA	BB	AA	BB	BB	BB	BB	BB	BB	AA	AA	BB	BB	AA	AA	AA	AA	BB	BB	BB	BB	BB	AA	AA	--	BB	AA	AA	AA	BB	AA	AA	BB	AA	AA	--	BB	BB	BB	BB	BB	BB	BB	BB
960	2B	2B-1	IWB59562	0	32.9	AA	BB	AA	BB	BB	BB	BB	BB	BB	AA	AA	BB	BB	AA	AA	AA	AA	BB	BB	BB	BB	BB	AA	AA	BB	BB	AA	AA	AA	BB	AA	AA	BB	AA	AA	BB	BB	BB	BB	BB	BB	BB	BB	BB
961	2B	2B-1	IWB10931	0	32.9	AA	BB	AA	BB	BB	BB	BB	BB	BB	AA	AA	BB	BB	AA	AA	AA	AA	BB	BB	BB	BB	BB	AA	AA	--	BB	AA	AA	AA	BB	AA	AA	BB	AA	AA	--	BB	BB	BB	BB	BB	BB	BB	BB
962	2B	2B-1	IWB26232	0	32.9	AA	BB	AA	BB	BB	BB	BB	--	BB	AA	AA	BB	BB	AA	AA	AA	AA	BB	BB	BB	BB	BB	AA	AA	--	BB	AA	AA	AA	BB	AA	AA	BB	AA	AA	--	BB	BB	BB	BB	BB	BB	BB	BB
963	2B	2B-1	IWB32198	0.3	32.9	AA	BB	AA	BB	BB	BB	BB	--	BB	AA	AA	BB	BB	AA	AA	AA	AA	BB	BB	BB	BB	BB	AA	AA	--	BB	AA	AA	AA	BB	AA	AA	BB	AA	AA	--	BB	BB	BB	BB	BB	BB	BB	BB
964	2B	2B-1	IWB55435	0	33.2	AA	BB	AA	BB	BB	BB	BB	BB	BB	AA	AA	BB	BB	AA	AA	AA	AA	BB	BB	BB	BB	BB	AA	AA	BB	BB	AA	AA	AA	BB	AA	AA	BB	AA	AA	BB	BB	BB	BB	BB	BB	BB	BB	BB
965	2B	2B-1	IWB26233	0	33.2	AA	BB	AA	BB	BB	BB	BB	--	BB	AA	AA	BB	BB	AA	AA	AA	AA	BB	BB	BB	BB	BB	AA	AA	--	BB	AA	AA	AA	BB	AA	AA	BB	AA	AA	--	BB	BB	BB	BB	BB	BB	BB	BB
966	2B	2B-1	IWB4596	0	33.2	AA	BB	AA	BB	BB	BB	BB	--	BB	AA	AA	BB	BB	AA	AA	AA	AA	BB	BB	BB	BB	BB	AA	AA	--	BB	AA	AA	AA	BB	AA	AA	BB	AA	AA	--	BB	BB	BB	BB	BB	BB	BB	BB
967	2B	2B-1	IWB43881	1.1	33.2	AA	BB	AA	BB	BB	BB	BB	--	BB	AA	AA	BB	BB	AA	AA	AA	AA	BB	BB	BB	BB	BB	AA	AA	--	BB	AA	AA	AA	BB	AA	AA	BB	AA	AA	--	BB	BB	BB	BB	BB	BB	BB	BB
968	2B	2B-1	IWB12629	0	34.3	AA	BB	AA	BB	BB	BB	BB	BB	BB	AA	AA	BB	BB	AA	AA	AA	AA	BB	BB	BB	BB	BB	AA	AA	BB	BB	AA	AA	AA	BB	AA	AA	BB	AA	AA	BB	BB	BB	BB	BB	BB	BB	BB	BB
969	2B	2B-1	IWB71519	0	34.3	AA	BB	AA	BB	BB	BB	BB	--	BB	AA	AA	BB	BB	AA	AA	AA	AA	BB	BB	BB	BB	BB	AA	AA	--	BB	AA	AA	AA	BB	AA	AA	BB	AA	AA	--	BB	BB	BB	BB	BB	BB	BB	BB
970	2B	2B-1	IWB54374	0	34.3	AA	BB	AA	BB	BB	BB	BB	BB	BB	AA	AA	BB	BB	AA	AA	AA	AA	BB	BB	BB	BB	BB	AA	AA	--	BB	AA	AA	AA	BB	AA	AA	BB	AA	AA	--	BB	BB	BB	BB	BB	BB	BB	BB
971	2B	2B-1	IWB70698	0	34.3	AA	BB	AA	BB	BB	BB	BB	--	BB	AA	AA	BB	BB	AA	AA	AA	AA	BB	BB	BB	BB	BB	AA	AA	--	BB	AA	AA	AA	BB	AA	AA	BB	AA	AA	--	BB	BB	BB	BB	BB	BB	BB	BB
972	2B	2B-1	IWB43644	0	34.3	AA	BB	AA	BB	BB	BB	BB	BB	BB	AA	AA	BB	BB	AA	AA	AA	AA	BB	BB	BB	BB	BB	AA	AA	--	BB	AA	AA	AA	BB	AA	AA	BB	AA	AA	--	BB	BB	BB	BB	BB	BB	BB	BB
973	2B	2B-1	IWB23764	0	34.3	AA	BB	AA	BB	BB	BB	BB	BB	BB	AA	AA	BB	BB	AA	AA	AA	AA	BB	BB	BB	BB	BB	AA	AA	--	BB	AA	AA	AA	BB	AA	AA	BB	AA	AA	--	BB	BB	BB	BB	BB	BB	BB	BB
974	2B	2B-1	IWA2304	0.5	34.3	AA	BB	AA	BB	BB	BB	BB	BB	BB	AA	AA	BB	BB	AA	AA	AA	AA	BB	BB	BB	BB	BB	AA	AA	--	BB	AA	AA	AA	BB	AA	AA	BB	AA	AA	--	BB	BB	BB	BB	BB	BB	BB	BB
975	2B	2B-1	IWB23032	1.1	34.8	AA	BB	AA	BB	BB	BB	BB	BB	BB	AA	AA	BB	BB	AA	AA	AA	AA	BB	BB	BB	BB	BB	AA	AA	--	BB	AA	AA	AA	BB	AA	AA	BB	AA	AA	BB	BB	BB	BB	BB	BB	BB	BB	BB
976	2B	2B-1	IWA2303	0	35.9	AA	BB	AA	BB	BB	BB	BB	BB	BB	AA	AA	BB	BB	AA	AA	AA	AA	BB	BB	BB	BB	BB	AA	AA	--	BB	AA	AA	AA	BB	AA	AA	BB	AA	AA	--	BB	BB	BB	BB	BB	BB	BB	BB
977	2B	2B-1	IWB6108	0	35.9	AA	BB	AA	BB	BB	BB	BB	BB	BB	AA	AA	BB	BB	AA	AA	AA	AA	BB	BB	BB	BB	BB	AA	AA	--	BB	AA	AA	AA	BB	AA	AA	BB	AA	AA	--	BB	BB	BB	BB	BB	BB	BB	BB
978	2B	2B-1	IWB40896	0	35.9	AA	BB	AA	BB	BB	BB	BB	BB	BB	AA	AA	BB	BB	AA	AA	AA	AA	BB	BB	BB	BB	BB	AA	AA	--	BB	AA	AA	AA	BB	AA	AA	BB	AA	AA	--	BB	BB	BB	BB	BB	BB	BB	BB
979	2B	2B-1	IWB67714	0	35.9	AA	BB	AA	BB	BB	BB	--	BB	BB	AA	AA	BB	BB	AA	AA	AA	AA	BB	BB	BB	BB	BB	AA	AA	--	BB	AA	AA	AA	BB	AA	AA	BB	AA	AA	AA	BB	BB	BB	BB	BB	BB	BB	BB
980	2B	2B-1	IWB72374	0	35.9	AA	BB	AA	BB	BB	BB	BB	BB	BB	AA	AA	BB	BB	AA	AA	AA	AA	BB	BB	BB	BB	BB	AA	AA	AA	BB	AA	AA	AA	BB	AA	AA	BB	AA	AA	AA	BB	BB	BB	BB	BB	BB	BB	BB
981	2B	2B-1	IWB736	0	35.9	AA	BB	AA	BB	BB	BB	BB	BB	BB	AA	AA	BB	BB	AA	AA	AA	AA	BB	BB	BB	BB	BB	AA	AA	AA	BB	AA	AA	AA	BB	AA	AA	BB	AA	AA	AA	BB	BB	BB	BB	BB	BB	BB	BB
982	2B	2B-1	IWB23029	0	35.9	AA	BB	AA	BB	BB	BB	BB	BB	BB	AA	AA	BB	BB	AA	AA	AA	AA	BB	BB	BB	BB	BB	AA	AA	AA	BB	AA	AA	AA	BB	AA	AA	BB	AA	AA	AA	BB	BB	BB	BB	BB	BB	BB	BB
983	2B	2B-1	IWB50507	0.7	35.9	AA	BB	AA	BB	BB	BB	BB	BB	BB	AA	AA	BB	BB	AA	AA	AA	AA	BB	BB	BB	BB	BB	AA	AA	AA	BB	AA	AA	AA	BB	AA	AA	BB	AA	AA	--	BB	BB	BB	BB	BB	BB	BB	BB
984	2B	2B-1	IWB56015	0	36.6	AA	BB	AA	BB	BB	BB	BB	--	BB	AA	AA	BB	BB	AA	AA	AA	AA	BB	BB	BB	BB	BB	AA	AA	--	BB	AA	AA	AA	BB	AA	AA	BB	AA	AA	--	BB	BB	BB	BB	BB	BB	BB	BB
985	2B	2B-1	IWB57923	0	36.6	AA	BB	AA	BB	BB	BB	BB	AA	BB	AA	AA	BB	BB	AA	AA	AA	AA	BB	BB	BB	BB	BB	AA	AA	AA	BB	AA	AA	AA	BB	AA	AA	BB	AA	AA	AA	BB	BB	BB	BB	BB	BB	BB	BB
986	2B	2B-1	IWB23330	0.7	36.6	AA	BB	AA	BB	BB	BB	BB	AA	BB	AA	AA	BB	BB	AA	AA	AA	AA	BB	BB	BB	BB	BB	AA	AA	AA	BB	AA	AA	AA	BB	AA	AA	BB	AA	AA	AA	BB	BB	BB	BB	BB	BB	BB	BB
987	2B	2B-1	IWB41460	1.1	37.3	AA	BB	AA	BB	BB	BB	BB	AA	BB	AA	AA	BB	BB	AA	AA	AA	AA	BB	BB	BB	BB	BB	AA	AA	AA	BB	AA	AA	AA	BB	AA	AA	BB	AA	AA	AA	BB	BB	BB	BB	BB	BB	BB	BB
988	2B	2B-1	IWB26871	0	38.4	AA	BB	AA	BB	BB	BB	BB	--	BB	AA	AA	BB	BB	AA	AA	AA	AA	BB	BB	BB	BB	BB	AA	AA	--	BB	AA	AA	AA	BB	AA	AA	BB	AA	AA	--	BB	BB	BB	BB	BB	BB	BB	BB
989	2B	2B-1	IWB66832	0	38.4	AA	BB	AA	BB	BB	BB	BB	AA	BB	AA	AA	BB	BB	AA	AA	AA	AA	BB	BB	BB	BB	BB	AA	AA	--	BB	AA	AA	AA	BB	AA	AA	BB	AA	AA	--	BB	BB	--	BB	BB	BB	BB	BB
990	2B	2B-1	IWB46230	0	38.4	AA	BB	AA	BB	BB	BB	BB	AA	BB	AA	AA	BB	BB	AA	AA	AA	AA	BB	BB	BB	BB	BB	AA	AA	AA	BB	AA	AA	AA	BB	AA	AA	BB	AA	AA	AA	BB	BB	BB	BB	BB	BB	BB	BB
991	2B	2B-1	IWB40415	0	38.4	AA	BB	AA	BB	BB	BB	BB	AA	BB	AA	AA	BB	BB	AA	AA	AA	AA	BB	BB	BB	BB	BB	AA	AA	AA	BB	AA	AA	AA	BB	AA	AA	BB	AA	AA	AA	BB	BB	BB	BB	BB	BB	BB	BB
992	2B	2B-1	IWA3589	3.6	38.4	AA	BB	AA	BB	BB	BB	BB	--	BB	AA	AA	BB	BB	AA	AA	AA	AA	BB	BB	BB	BB	BB	AA	AA	--	BB	AA	AA	AA	BB	AA	AA	BB	AA	AA	AA	BB	BB	BB	BB	BB	BB	BB	BB
993	2B	2B-1	IWB8390	0.3	42	AA	BB	AA	BB	BB	BB	BB	--	BB	AA	AA	BB	BB	BB	BB	AA	AA	BB	BB	BB	BB	BB	AA	AA	--	BB	AA	AA	AA	BB	AA	AA	BB	AA	BB	--	BB	BB	BB	BB	BB	BB	BB	BB
994	2B	2B-1	IWA7936	0	42.3	AA	BB	AA	BB	BB	BB	BB	--	BB	AA	AA	BB	BB	BB	BB	AA	AA	BB	BB	BB	BB	BB	AA	AA	--	BB	AA	AA	AA	BB	AA	AA	BB	AA	BB	--	BB	BB	BB	BB	BB	BB	BB	BB
995	2B	2B-1	IWB17530	0	42.3	AA	BB	AA	BB	BB	BB	BB	AA	BB	AA	AA	BB	BB	BB	BB	AA	AA	BB	BB	BB	BB	BB	AA	AA	AA	BB	AA	AA	AA	BB	AA	AA	BB	AA	BB	AA	BB	BB	BB	BB	BB	BB	BB	BB
996	2B	2B-1	IWB30329	0	42.3	AA	BB	AA	BB	BB	BB	BB	AA	BB	AA	AA	BB	BB	BB	BB	AA	AA	BB	BB	BB	BB	BB	AA	AA	AA	BB	AA	AA	AA	BB	AA	AA	BB	AA	BB	--	BB	BB	BB	BB	BB	BB	BB	BB
997	2B	2B-1	IWB75174	0	42.3	AA	BB	AA	BB	BB	BB	BB	--	BB	AA	AA	BB	BB	BB	BB	AA	AA	BB	BB	BB	BB	BB	AA	AA	AA	BB	AA	AA	AA	BB	AA	AA	BB	AA	BB	--	BB	BB	BB	BB	BB	BB	BB	BB
998	2B	2B-1	IWA749	1.1	42.3	AA	BB	AA	BB	BB	BB	BB	--	BB	AA	AA	BB	BB	BB	BB	AA	AA	BB	BB	BB	BB	BB	AA	AA	--	BB	AA	AA	AA	BB	AA	AA	BB	AA	BB	--	BB	BB	BB	BB	BB	BB	BB	BB
999	2B	2B-1	IWB10435	0	43.4	AA	BB	AA	BB	BB	BB	BB	--	BB	AA	AA	BB	BB	BB	BB	AA	AA	BB	BB	BB	BB	BB	AA	AA	--	BB	AA	AA	AA	BB	AA	AA	BB	AA	BB	--	BB	BB	BB	BB	BB	BB	BB	BB
1000	2B	2B-1	IWB10616	0	43.4	AA	BB	AA	BB	BB	BB	BB	--	BB	AA	AA	BB	BB	BB	BB	AA	AA	BB	BB	BB	BB	BB	AA	AA	--	BB	AA	AA	AA	BB	AA	AA	BB	AA	BB	--	BB	BB	BB	BB	BB	BB	BB	BB
1001	2B	2B-1	IWB32606	1.1	43.4	AA	BB	AA	BB	BB	BB	BB	--	BB	AA	AA	BB	BB	BB	BB	AA	AA	BB	BB	BB	BB	BB	AA	AA	--	BB	AA	AA	AA	BB	AA	AA	BB	AA	BB	--	BB	BB	BB	BB	BB	BB	BB	BB
1002	2B	2B-1	IWB71847	36.1	44.5	AA	BB	AA	BB	BB	BB	BB	BB	BB	AA	AA	BB	BB	BB	BB	AA	AA	BB	BB	BB	BB	BB	AA	AA	--	BB	AA	AA	AA	BB	AA	AA	BB	AA	BB	--	BB	BB	BB	BB	BB	BB	BB	BB
1003	2B	2B-1	IWB73192	15.5	80.6	AA	BB	AA	BB	BB	BB	AA	AA	BB	BB	BB	AA	BB	BB	BB	BB	AA	BB	BB	BB	BB	BB	AA	AA	BB	AA	BB	BB	AA	BB	BB	AA	BB	AA	BB	AA	AA	AA	BB	BB	BB	BB	BB	BB
1004	2B	2B-1	IWB14095	0.3	96.1	AA	BB	AA	--	BB	BB	BB	AA	AA	BB	BB	AA	BB	BB	BB	AA	AA	BB	AA	AA	BB	BB	AA	AA	BB	AA	BB	BB	AA	BB	AA	AA	BB	AA	BB	AA	AA	AA	AA	BB	BB	BB	AA	BB
1005	2B	2B-1	IWB72380	0	96.4	AA	BB	AA	--	BB	BB	BB	AA	AA	BB	BB	AA	BB	BB	BB	AA	AA	BB	AA	AA	BB	BB	AA	AA	BB	AA	BB	BB	AA	BB	AA	AA	BB	AA	BB	AA	AA	AA	AA	BB	BB	BB	AA	BB
1006	2B	2B-1	IWB26451	0	96.4	AA	BB	AA	--	BB	BB	BB	AA	AA	BB	BB	AA	BB	BB	BB	AA	AA	BB	AA	AA	BB	BB	AA	AA	BB	AA	BB	BB	AA	BB	AA	AA	BB	AA	BB	AA	AA	AA	AA	BB	BB	BB	AA	BB
1007	2B	2B-1	IWB43273	0	96.4	AA	BB	AA	--	BB	BB	BB	AA	AA	BB	BB	AA	BB	BB	BB	AA	AA	BB	AA	AA	BB	BB	AA	AA	BB	AA	BB	BB	AA	BB	AA	AA	BB	AA	BB	AA	AA	AA	AA	BB	BB	BB	AA	BB
1008	2B	2B-1	IWB2702	0	96.4	AA	BB	AA	--	BB	BB	BB	AA	AA	BB	BB	AA	BB	BB	BB	AA	AA	BB	AA	AA	BB	BB	AA	AA	BB	AA	BB	BB	AA	BB	AA	AA	BB	AA	BB	AA	AA	AA	AA	BB	BB	BB	AA	BB
1009	2B	2B-1	IWA3868	0.3	96.4	AA	BB	AA	--	BB	BB	BB	AA	AA	BB	BB	AA	BB	BB	BB	AA	AA	BB	AA	AA	BB	BB	AA	AA	BB	AA	BB	BB	AA	BB	AA	AA	BB	AA	BB	AA	AA	AA	AA	BB	BB	BB	AA	BB
1010	2B	2B-1	IWB72183	0	96.7	AA	BB	AA	--	BB	BB	BB	AA	AA	BB	BB	AA	BB	BB	BB	AA	AA	BB	AA	AA	BB	BB	AA	AA	BB	AA	BB	BB	AA	BB	AA	AA	BB	AA	BB	AA	AA	AA	AA	BB	BB	BB	AA	BB
1011	2B	2B-1	IWB73254	0	96.7	AA	BB	AA	--	BB	BB	BB	AA	AA	BB	BB	AA	BB	BB	BB	AA	AA	BB	AA	AA	BB	BB	AA	AA	BB	AA	BB	BB	AA	BB	AA	AA	BB	AA	BB	AA	AA	AA	AA	BB	BB	BB	AA	BB
1012	2B	2B-1	IWB72345	0	96.7	AA	BB	AA	--	BB	BB	BB	AA	AA	BB	BB	AA	BB	BB	BB	AA	AA	BB	AA	AA	BB	BB	AA	AA	BB	AA	BB	BB	AA	BB	AA	AA	BB	AA	BB	AA	AA	AA	AA	BB	BB	BB	AA	BB
1013	2B	2B-1	IWB73253	0	96.7	AA	BB	AA	--	BB	BB	BB	AA	AA	BB	BB	AA	BB	BB	BB	AA	AA	BB	AA	AA	BB	BB	AA	AA	BB	AA	BB	BB	AA	BB	AA	AA	BB	AA	BB	AA	AA	AA	AA	BB	BB	BB	AA	BB
1014	2B	2B-1	IWB71940	0	96.7	AA	BB	AA	--	BB	BB	BB	AA	AA	BB	BB	AA	BB	BB	BB	AA	AA	BB	AA	AA	BB	BB	AA	AA	BB	AA	BB	BB	AA	BB	AA	AA	BB	AA	BB	AA	AA	AA	AA	BB	BB	BB	AA	BB
1015	2B	2B-1	IWB3178	0	96.7	AA	BB	AA	--	BB	BB	BB	AA	AA	BB	BB	AA	BB	BB	BB	AA	AA	BB	AA	AA	BB	BB	AA	AA	BB	AA	BB	BB	AA	BB	AA	AA	BB	AA	BB	AA	AA	AA	AA	BB	BB	BB	AA	BB
1016	2B	2B-1	IWB27894	1.6	96.7	AA	BB	AA	BB	BB	BB	BB	AA	AA	BB	BB	AA	BB	BB	BB	AA	AA	BB	AA	AA	BB	BB	AA	AA	BB	AA	BB	BB	AA	BB	AA	AA	BB	AA	BB	AA	AA	AA	AA	BB	BB	BB	AA	BB
1017	2B	2B-1	IWB24280	0	98.3	AA	BB	AA	BB	BB	BB	BB	AA	AA	BB	BB	AA	BB	BB	BB	AA	AA	BB	AA	AA	BB	BB	AA	AA	BB	AA	AA	BB	AA	BB	AA	AA	BB	AA	BB	AA	AA	AA	AA	BB	BB	BB	AA	BB
1018	2B	2B-1	IWB72841	0	98.3	AA	BB	AA	BB	BB	BB	BB	AA	AA	BB	BB	AA	BB	BB	BB	AA	AA	BB	AA	AA	BB	BB	AA	AA	BB	AA	AA	BB	AA	BB	AA	AA	BB	AA	BB	AA	AA	AA	AA	BB	BB	BB	AA	BB
1019	2B	2B-1	IWB29319	0	98.3	AA	BB	AA	BB	BB	BB	BB	AA	AA	BB	BB	AA	BB	BB	BB	AA	AA	BB	AA	AA	BB	BB	AA	AA	BB	AA	AA	BB	AA	BB	AA	AA	BB	AA	BB	AA	AA	AA	AA	BB	BB	BB	AA	BB
1020	2B	2B-1	IWB43637	0	98.3	AA	BB	AA	--	BB	BB	BB	AA	AA	BB	BB	AA	BB	BB	BB	AA	AA	BB	AA	AA	BB	BB	AA	AA	BB	AA	AA	BB	AA	BB	AA	AA	BB	AA	BB	AA	AA	AA	AA	BB	BB	BB	AA	BB
1021	2B	2B-1	IWB69396	0	98.3	AA	BB	AA	--	BB	BB	BB	AA	AA	BB	BB	AA	BB	BB	BB	AA	AA	BB	AA	AA	BB	BB	AA	AA	BB	AA	AA	BB	AA	BB	AA	AA	BB	AA	BB	AA	AA	AA	AA	BB	BB	--	AA	BB
1022	2B	2B-1	IWB82	0	98.3	AA	BB	AA	--	BB	BB	BB	AA	AA	BB	BB	AA	BB	BB	BB	AA	AA	BB	AA	AA	BB	BB	AA	AA	BB	AA	AA	BB	AA	BB	AA	AA	BB	AA	BB	AA	AA	AA	AA	BB	BB	--	AA	BB
1023	2B	2B-1	IWB55935	0	98.3	AA	BB	AA	--	BB	BB	BB	AA	AA	BB	BB	AA	BB	BB	BB	AA	AA	BB	AA	AA	BB	BB	AA	AA	BB	AA	AA	BB	AA	BB	AA	AA	BB	AA	BB	AA	AA	AA	AA	BB	BB	--	AA	BB
1024	2B	2B-1	IWB54075	0	98.3	AA	BB	AA	--	BB	BB	BB	AA	AA	BB	BB	AA	BB	BB	BB	AA	AA	BB	AA	AA	BB	BB	AA	AA	BB	AA	AA	BB	AA	BB	AA	AA	BB	AA	BB	AA	AA	AA	AA	BB	BB	--	AA	BB
1025	2B	2B-1	IWB3606	0	98.3	AA	BB	AA	--	BB	BB	BB	AA	AA	BB	BB	AA	BB	BB	BB	AA	AA	BB	AA	AA	BB	BB	AA	AA	BB	AA	AA	BB	AA	BB	AA	AA	BB	AA	BB	AA	AA	AA	AA	BB	BB	--	AA	BB
1026	2B	2B-1	IWB3605	0	98.3	AA	BB	AA	--	BB	BB	BB	AA	AA	BB	BB	AA	BB	BB	BB	AA	AA	BB	AA	AA	BB	BB	AA	AA	BB	AA	AA	BB	AA	BB	AA	AA	BB	AA	BB	AA	AA	AA	AA	BB	BB	--	AA	BB
1027	2B	2B-1	IWB59624	0	98.3	AA	BB	AA	--	BB	BB	BB	AA	AA	BB	BB	AA	BB	BB	BB	AA	AA	BB	AA	AA	BB	BB	AA	AA	BB	AA	AA	BB	AA	BB	AA	AA	BB	AA	BB	AA	AA	AA	AA	BB	BB	--	AA	BB
1028	2B	2B-1	IWB28342	0	98.3	AA	BB	AA	--	BB	BB	BB	AA	AA	BB	BB	AA	BB	BB	BB	AA	AA	BB	AA	AA	BB	BB	AA	AA	BB	AA	AA	BB	AA	BB	AA	AA	BB	AA	BB	AA	AA	AA	AA	BB	BB	--	AA	BB
1029	2B	2B-1	IWB67561	0	98.3	AA	BB	AA	--	BB	BB	BB	AA	AA	BB	BB	AA	BB	BB	BB	AA	AA	BB	AA	AA	BB	BB	AA	AA	BB	AA	AA	BB	AA	BB	AA	AA	BB	AA	BB	AA	AA	AA	AA	BB	BB	--	AA	BB
1030	2B	2B-1	IWB256	0	98.3	AA	BB	AA	--	BB	BB	BB	AA	AA	BB	BB	AA	BB	BB	BB	AA	AA	BB	AA	AA	BB	BB	AA	AA	BB	AA	AA	BB	AA	BB	AA	AA	BB	AA	BB	AA	AA	AA	AA	BB	BB	--	AA	BB
1031	2B	2B-1	IWB56962	0	98.3	AA	BB	AA	--	BB	BB	BB	AA	AA	BB	BB	AA	BB	BB	BB	AA	AA	BB	AA	AA	BB	BB	AA	AA	BB	AA	AA	BB	AA	BB	AA	AA	BB	AA	BB	AA	AA	AA	AA	BB	BB	--	AA	BB
1032	2B	2B-1	IWB29874	0	98.3	AA	BB	AA	BB	BB	BB	BB	AA	AA	BB	BB	AA	BB	BB	BB	AA	AA	BB	AA	AA	BB	BB	AA	AA	BB	AA	AA	BB	AA	BB	AA	AA	BB	AA	BB	AA	AA	AA	AA	BB	BB	BB	AA	BB
1033	2B	2B-1	IWB72842	0	98.3	AA	BB	AA	BB	BB	BB	BB	AA	AA	BB	BB	AA	BB	BB	BB	AA	AA	BB	AA	AA	BB	BB	AA	AA	BB	AA	AA	BB	AA	BB	AA	AA	BB	AA	BB	AA	AA	AA	AA	BB	BB	BB	AA	BB
1034	2B	2B-1	IWB59623	0	98.3	AA	BB	AA	BB	BB	BB	BB	AA	AA	BB	BB	AA	BB	BB	BB	AA	AA	BB	AA	AA	BB	BB	AA	AA	BB	AA	AA	BB	AA	BB	AA	AA	BB	AA	BB	AA	AA	AA	AA	BB	BB	BB	AA	BB
1035	2B	2B-1	IWB21619	0	98.3	AA	BB	AA	BB	BB	BB	BB	AA	AA	BB	BB	AA	BB	BB	BB	AA	AA	BB	AA	AA	BB	BB	AA	AA	BB	AA	AA	BB	AA	BB	AA	AA	BB	AA	BB	AA	AA	AA	AA	BB	BB	BB	AA	BB
1036	2B	2B-1	IWB21618	0	98.3	AA	BB	AA	BB	BB	BB	BB	AA	AA	BB	BB	AA	BB	BB	BB	AA	AA	BB	AA	AA	BB	BB	AA	AA	BB	AA	AA	BB	AA	BB	AA	AA	BB	AA	BB	AA	AA	AA	AA	BB	BB	BB	AA	BB
1037	2B	2B-1	IWB72844	0	98.3	AA	BB	AA	BB	BB	BB	BB	AA	AA	BB	BB	AA	BB	BB	BB	AA	AA	BB	AA	AA	BB	BB	AA	AA	BB	AA	AA	BB	AA	BB	AA	AA	BB	AA	BB	AA	AA	AA	AA	BB	BB	BB	AA	BB
1038	2B	2B-1	IWB72843	0.3	98.3	AA	BB	AA	BB	BB	BB	BB	AA	AA	BB	BB	AA	BB	BB	BB	AA	AA	BB	AA	AA	BB	BB	AA	AA	BB	AA	AA	BB	AA	BB	AA	AA	BB	AA	BB	AA	AA	AA	AA	BB	BB	BB	AA	BB
1039	2B	2B-1	IWB73974	0	98.6	AA	BB	AA	--	BB	BB	BB	AA	AA	BB	BB	AA	BB	BB	BB	AA	AA	BB	AA	AA	BB	BB	AA	AA	BB	AA	AA	BB	AA	BB	AA	AA	BB	AA	BB	AA	AA	AA	AA	BB	BB	--	AA	BB
1040	2B	2B-1	IWB2427	0	98.6	AA	BB	AA	--	BB	BB	BB	AA	AA	BB	BB	AA	BB	BB	BB	AA	AA	BB	AA	AA	BB	BB	AA	AA	BB	AA	AA	BB	AA	BB	AA	AA	BB	AA	BB	AA	AA	AA	AA	BB	BB	--	AA	BB
1041	2B	2B-1	IWB73972	0	98.6	AA	BB	AA	--	BB	BB	BB	AA	AA	BB	BB	AA	BB	BB	BB	AA	AA	BB	AA	AA	BB	BB	AA	AA	BB	AA	AA	BB	AA	BB	AA	AA	BB	AA	BB	AA	AA	AA	AA	BB	BB	--	AA	BB
1042	2B	2B-1	IWB73973	0	98.6	AA	BB	AA	--	BB	BB	BB	AA	AA	BB	BB	AA	BB	BB	BB	AA	AA	BB	AA	AA	BB	BB	AA	AA	BB	AA	AA	BB	AA	BB	AA	AA	BB	AA	BB	AA	AA	AA	AA	BB	BB	--	AA	BB
1043	2B	2B-1	IWB73971	0	98.6	AA	BB	AA	--	BB	BB	BB	AA	AA	BB	BB	AA	BB	BB	BB	AA	AA	BB	AA	AA	BB	BB	AA	AA	BB	AA	AA	BB	AA	BB	AA	AA	BB	AA	BB	AA	AA	AA	AA	BB	BB	--	AA	BB
1044	2B	2B-1	IWB73975	0.3	98.6	AA	BB	AA	--	BB	BB	BB	AA	AA	BB	BB	AA	BB	BB	BB	AA	AA	BB	AA	AA	BB	BB	AA	AA	BB	AA	AA	BB	AA	BB	AA	AA	BB	AA	BB	AA	AA	AA	AA	BB	BB	--	AA	BB
1045	2B	2B-1	IWB49277	1.1	98.9	AA	BB	AA	--	BB	BB	BB	AA	AA	BB	BB	AA	BB	BB	BB	AA	AA	BB	AA	AA	BB	BB	AA	AA	BB	AA	AA	BB	AA	BB	AA	AA	BB	AA	BB	AA	AA	AA	AA	BB	BB	--	AA	BB
1046	2B	2B-1	IWB66020	0	100	AA	BB	AA	BB	BB	BB	BB	AA	AA	BB	BB	AA	BB	BB	BB	AA	AA	BB	AA	AA	BB	BB	AA	AA	AA	AA	AA	BB	AA	BB	AA	AA	BB	AA	BB	AA	AA	AA	AA	BB	BB	BB	AA	BB
1047	2B	2B-1	IWB40861	0	100	AA	BB	AA	--	BB	BB	BB	AA	AA	BB	BB	AA	BB	BB	BB	AA	AA	BB	AA	AA	BB	BB	AA	--	AA	AA	AA	BB	AA	BB	AA	AA	BB	AA	BB	AA	AA	AA	AA	BB	BB	BB	AA	BB
1048	2B	2B-1	IWB68761	0	100	AA	BB	AA	BB	BB	BB	BB	AA	AA	BB	BB	AA	BB	BB	BB	AA	AA	BB	AA	AA	BB	BB	AA	AA	AA	AA	AA	BB	AA	BB	AA	AA	BB	AA	BB	AA	AA	AA	AA	BB	BB	BB	AA	BB
1049	2B	2B-1	IWB3418	0	100	AA	BB	AA	--	BB	BB	BB	AA	AA	BB	BB	AA	BB	BB	BB	AA	AA	BB	AA	AA	BB	BB	AA	AA	AA	AA	AA	BB	AA	BB	AA	AA	BB	AA	BB	AA	AA	AA	AA	BB	BB	--	AA	BB
1050	2B	2B-1	IWB13632	0	100	AA	BB	AA	--	BB	BB	BB	AA	AA	BB	BB	AA	BB	BB	BB	AA	AA	BB	AA	AA	BB	BB	AA	AA	AA	AA	AA	BB	AA	BB	AA	AA	BB	AA	BB	AA	AA	AA	AA	BB	BB	BB	AA	BB
1051	2B	2B-1	IWA6943	0	100	AA	BB	AA	--	BB	BB	BB	AA	AA	BB	BB	AA	BB	BB	BB	AA	AA	BB	AA	AA	BB	BB	AA	AA	AA	AA	AA	BB	AA	BB	AA	AA	BB	AA	BB	AA	AA	AA	AA	BB	BB	BB	AA	BB
1052	2B	2B-1	IWB45338	0	100	AA	BB	AA	--	BB	BB	BB	AA	AA	BB	BB	AA	BB	BB	BB	AA	AA	BB	AA	AA	BB	BB	AA	AA	AA	AA	AA	BB	AA	BB	AA	AA	BB	AA	BB	AA	AA	AA	AA	BB	BB	BB	AA	BB
1053	2B	2B-1	IWB31983	0	100	AA	BB	AA	--	BB	BB	BB	AA	AA	BB	BB	AA	BB	BB	BB	AA	AA	BB	AA	AA	BB	BB	AA	AA	AA	AA	AA	BB	AA	BB	AA	AA	BB	AA	BB	AA	AA	AA	AA	BB	BB	BB	AA	BB
1054	2B	2B-1	IWB23422	0	100	AA	BB	AA	--	BB	BB	BB	AA	AA	BB	BB	AA	BB	BB	BB	AA	AA	BB	AA	AA	BB	BB	AA	AA	AA	AA	AA	BB	AA	BB	AA	AA	BB	AA	BB	AA	AA	AA	AA	BB	BB	BB	AA	BB
1055	2B	2B-1	IWB73251	0	100	AA	BB	AA	--	BB	BB	BB	AA	AA	BB	BB	AA	BB	BB	BB	AA	AA	BB	AA	AA	BB	BB	AA	AA	AA	AA	AA	BB	AA	BB	AA	AA	BB	AA	BB	AA	AA	AA	AA	BB	BB	BB	AA	BB
1056	2B	2B-1	IWB73248	0	100	AA	BB	AA	--	BB	BB	BB	AA	AA	BB	BB	AA	BB	BB	BB	AA	AA	BB	AA	AA	BB	BB	AA	AA	AA	AA	AA	BB	AA	BB	AA	AA	BB	AA	BB	AA	AA	AA	AA	BB	BB	BB	AA	BB
1057	2B	2B-1	IWB40862	0	100	AA	BB	AA	--	BB	BB	BB	AA	AA	BB	BB	AA	BB	BB	BB	AA	AA	BB	AA	AA	BB	BB	AA	AA	AA	AA	AA	BB	AA	BB	AA	AA	BB	AA	BB	AA	AA	AA	AA	BB	BB	BB	AA	BB
1058	2B	2B-1	IWB13631	0	100	AA	BB	AA	--	BB	BB	BB	AA	AA	BB	BB	AA	BB	BB	BB	AA	AA	BB	AA	AA	BB	BB	AA	AA	AA	AA	AA	BB	AA	BB	AA	AA	BB	AA	BB	AA	AA	AA	AA	BB	BB	BB	AA	BB
1059	2B	2B-1	IWB73263	0	100	AA	BB	AA	--	BB	BB	BB	AA	AA	BB	BB	AA	BB	BB	BB	AA	AA	BB	AA	AA	BB	BB	AA	AA	AA	AA	AA	BB	AA	BB	AA	AA	BB	AA	BB	AA	AA	AA	AA	BB	BB	BB	AA	BB
1060	2B	2B-1	IWB36769	0	100	AA	BB	AA	--	BB	BB	BB	AA	AA	BB	BB	AA	BB	BB	BB	AA	AA	BB	AA	AA	BB	BB	AA	AA	AA	AA	AA	BB	AA	BB	AA	AA	BB	AA	BB	AA	AA	AA	AA	BB	BB	BB	AA	BB
1061	2B	2B-1	IWB45337	0	100	AA	BB	AA	--	BB	BB	BB	AA	AA	BB	BB	AA	BB	BB	BB	AA	AA	BB	AA	AA	BB	BB	AA	AA	AA	AA	AA	BB	AA	BB	AA	AA	BB	AA	BB	AA	AA	AA	AA	BB	BB	BB	AA	BB
1062	2B	2B-1	IWB29747	0	100	AA	BB	AA	--	BB	BB	BB	AA	AA	BB	BB	AA	BB	BB	BB	AA	AA	BB	AA	AA	BB	BB	AA	AA	AA	AA	AA	BB	AA	BB	AA	AA	BB	AA	BB	AA	AA	AA	AA	BB	BB	BB	AA	BB
1063	2B	2B-1	IWB73250	0	100	AA	BB	AA	--	BB	BB	BB	AA	AA	BB	BB	AA	BB	BB	BB	AA	AA	BB	AA	AA	BB	BB	AA	AA	AA	AA	AA	BB	AA	BB	AA	AA	BB	AA	BB	AA	AA	AA	AA	BB	BB	BB	AA	BB
1064	2B	2B-1	IWA8243	0	100	AA	BB	AA	--	BB	BB	BB	AA	AA	BB	BB	AA	BB	BB	BB	AA	AA	BB	AA	AA	BB	BB	AA	AA	AA	AA	AA	BB	AA	BB	AA	AA	BB	AA	BB	AA	AA	AA	AA	BB	BB	BB	AA	BB
1065	2B	2B-1	IWB73249	0	100	AA	BB	AA	--	BB	BB	BB	AA	AA	BB	BB	AA	BB	BB	BB	AA	AA	BB	AA	AA	BB	BB	AA	AA	AA	AA	AA	BB	AA	BB	AA	AA	BB	AA	BB	AA	AA	AA	AA	BB	BB	BB	AA	BB
1066	2B	2B-1	IWB45339	0	100	AA	BB	AA	--	BB	BB	BB	AA	AA	BB	BB	AA	BB	BB	BB	AA	AA	BB	AA	AA	BB	BB	AA	AA	AA	AA	AA	BB	AA	BB	AA	AA	BB	AA	BB	AA	AA	AA	AA	BB	BB	BB	AA	BB
1067	2B	2B-1	IWB73252	0	100	AA	BB	AA	--	BB	BB	BB	AA	AA	BB	BB	AA	BB	BB	BB	AA	AA	BB	AA	AA	BB	BB	AA	AA	AA	AA	AA	BB	AA	BB	AA	AA	BB	AA	BB	AA	AA	AA	AA	BB	BB	BB	AA	BB
1068	2B	2B-1	IWB69853	0	100	AA	BB	AA	--	BB	BB	BB	AA	AA	BB	BB	AA	BB	BB	BB	AA	AA	BB	AA	AA	BB	BB	AA	AA	AA	AA	AA	BB	AA	BB	AA	AA	BB	AA	BB	AA	AA	AA	AA	BB	BB	BB	AA	BB
1069	2B	2B-1	IWB43682	0	100	AA	BB	AA	--	BB	BB	BB	AA	AA	BB	BB	AA	BB	BB	BB	AA	AA	BB	AA	AA	BB	BB	AA	AA	AA	AA	AA	BB	AA	BB	AA	AA	BB	AA	BB	AA	AA	AA	AA	BB	BB	BB	AA	BB
1070	2B	2B-1	IWB43459	0	100	AA	BB	AA	--	BB	BB	BB	AA	AA	BB	BB	AA	BB	BB	BB	AA	AA	BB	AA	AA	BB	BB	AA	AA	AA	AA	AA	BB	AA	BB	AA	AA	BB	AA	BB	AA	AA	AA	AA	BB	BB	BB	AA	BB
1071	2B	2B-1	IWB24591	0	100	AA	BB	AA	--	BB	BB	BB	AA	AA	BB	BB	AA	BB	BB	BB	AA	AA	BB	AA	AA	BB	BB	AA	AA	AA	AA	AA	BB	AA	BB	AA	AA	BB	AA	BB	AA	AA	AA	AA	BB	BB	BB	AA	BB
1072	2B	2B-1	IWA6739	0	100	AA	BB	AA	--	BB	BB	BB	AA	AA	BB	BB	AA	BB	BB	BB	AA	AA	BB	AA	AA	BB	BB	AA	AA	AA	AA	AA	BB	AA	BB	AA	AA	BB	AA	BB	AA	AA	AA	AA	BB	BB	BB	AA	BB
1073	2B	2B-1	IWB69854	0	100	AA	BB	AA	--	BB	BB	BB	AA	AA	BB	BB	AA	BB	BB	BB	AA	AA	BB	AA	AA	BB	BB	AA	AA	AA	AA	AA	BB	AA	BB	AA	AA	BB	AA	BB	AA	AA	AA	AA	BB	BB	BB	AA	BB
1074	2B	2B-1	IWB69852	0	100	AA	BB	AA	BB	BB	BB	BB	AA	AA	BB	BB	AA	BB	BB	BB	AA	AA	BB	AA	AA	BB	BB	AA	AA	AA	AA	AA	BB	AA	BB	AA	AA	BB	AA	BB	AA	AA	AA	AA	BB	BB	BB	AA	BB
1075	2B	2B-1	IWB28589	0	100	AA	BB	AA	--	BB	BB	BB	AA	AA	BB	BB	AA	BB	BB	BB	AA	AA	BB	AA	AA	BB	BB	AA	AA	AA	AA	AA	BB	AA	BB	AA	AA	BB	AA	BB	AA	AA	AA	AA	BB	BB	BB	AA	BB
1076	2B	2B-1	IWB27355	0	100	AA	BB	AA	--	BB	BB	BB	AA	AA	BB	BB	AA	BB	BB	BB	AA	AA	BB	AA	AA	BB	BB	AA	AA	AA	AA	AA	BB	AA	BB	AA	AA	BB	AA	BB	AA	AA	AA	AA	BB	BB	BB	AA	BB
1077	2B	2B-1	IWB16695	0	100	AA	BB	AA	--	BB	BB	BB	AA	AA	BB	BB	AA	BB	BB	BB	AA	AA	BB	AA	AA	BB	BB	AA	AA	AA	AA	AA	BB	AA	BB	AA	AA	BB	AA	BB	AA	AA	AA	AA	BB	BB	BB	AA	BB
1078	2B	2B-1	IWA4554	0	100	AA	BB	AA	--	BB	BB	BB	AA	AA	BB	BB	AA	BB	BB	BB	AA	AA	BB	AA	AA	BB	BB	AA	AA	AA	AA	AA	BB	AA	BB	AA	AA	BB	AA	BB	AA	AA	AA	AA	BB	BB	BB	AA	BB
1079	2B	2B-1	IWB57468	0	100	AA	BB	AA	--	BB	BB	BB	AA	AA	BB	BB	AA	BB	BB	BB	AA	AA	BB	AA	AA	BB	BB	AA	AA	AA	AA	AA	BB	AA	BB	AA	AA	BB	AA	BB	AA	AA	AA	AA	BB	BB	BB	AA	BB
1080	2B	2B-1	IWB71895	0	100	AA	BB	AA	--	BB	BB	BB	AA	AA	BB	BB	AA	BB	BB	BB	AA	AA	BB	AA	AA	BB	BB	AA	AA	AA	AA	AA	BB	AA	BB	AA	AA	BB	AA	BB	AA	AA	AA	AA	BB	BB	BB	AA	BB
1081	2B	2B-1	IWB52938	0	100	AA	BB	AA	BB	BB	BB	BB	AA	AA	BB	BB	AA	BB	BB	BB	AA	AA	BB	AA	AA	BB	BB	AA	AA	AA	AA	AA	BB	AA	BB	AA	AA	BB	AA	BB	AA	AA	AA	AA	BB	BB	BB	AA	BB
1082	2B	2B-1	IWB71896	0	100	AA	BB	AA	BB	BB	BB	BB	AA	AA	BB	BB	AA	BB	BB	BB	AA	AA	BB	AA	AA	BB	BB	AA	AA	AA	AA	AA	BB	AA	BB	AA	AA	BB	AA	BB	AA	AA	AA	AA	BB	BB	BB	AA	BB
1083	2B	2B-1	IWB68808	0	100	AA	BB	AA	BB	BB	BB	BB	AA	AA	BB	BB	AA	BB	BB	BB	AA	AA	BB	AA	AA	BB	BB	AA	AA	AA	AA	AA	BB	AA	BB	AA	AA	BB	AA	BB	AA	AA	AA	AA	BB	BB	BB	AA	BB
1084	2B	2B-1	IWB74618	0	100	AA	BB	AA	BB	BB	BB	BB	AA	AA	BB	BB	AA	BB	BB	BB	AA	AA	BB	AA	AA	BB	BB	AA	AA	AA	AA	AA	BB	AA	BB	AA	AA	BB	AA	BB	AA	AA	AA	AA	BB	BB	BB	AA	BB
1085	2B	2B-1	IWB53045	0	100	AA	BB	AA	BB	BB	BB	BB	AA	AA	BB	BB	AA	BB	BB	BB	AA	AA	BB	AA	AA	BB	BB	AA	AA	AA	AA	AA	BB	AA	BB	AA	AA	BB	AA	BB	AA	AA	AA	AA	BB	BB	BB	AA	BB
1086	2B	2B-1	IWB68807	0.5	100	AA	BB	AA	BB	BB	BB	BB	AA	AA	BB	BB	AA	BB	BB	BB	AA	AA	BB	AA	AA	BB	BB	AA	AA	AA	AA	AA	BB	AA	BB	AA	AA	BB	AA	BB	AA	AA	AA	AA	BB	BB	BB	AA	BB
1087	2B	2B-1	IWA4420	0	100.5	AA	BB	AA	BB	BB	BB	BB	AA	AA	BB	BB	AA	BB	BB	BB	AA	AA	BB	AA	AA	BB	BB	AA	AA	AA	AA	AA	BB	AA	BB	AA	AA	BB	AA	BB	AA	AA	AA	AA	BB	BB	BB	AA	BB
1088	2B	2B-1	IWB43156	0	100.5	AA	BB	AA	--	BB	BB	BB	AA	AA	BB	BB	AA	BB	BB	BB	AA	AA	BB	AA	AA	BB	BB	AA	AA	AA	AA	AA	BB	AA	BB	AA	AA	BB	AA	BB	AA	AA	AA	AA	BB	BB	--	AA	BB
1089	2B	2B-1	IWB48595	0	100.5	AA	BB	AA	BB	BB	BB	BB	AA	AA	BB	BB	AA	BB	BB	BB	AA	AA	BB	AA	AA	BB	BB	AA	AA	AA	AA	AA	BB	AA	BB	AA	AA	BB	AA	BB	AA	AA	AA	AA	BB	BB	BB	AA	BB
1090	2B	2B-1	IWB46810	0	100.5	AA	BB	AA	--	BB	BB	BB	AA	AA	BB	BB	AA	BB	BB	BB	AA	AA	BB	AA	AA	BB	BB	AA	AA	AA	AA	AA	BB	AA	BB	AA	AA	BB	AA	BB	AA	AA	AA	AA	BB	BB	--	AA	BB
1091	2B	2B-1	IWB55384	0	100.5	AA	BB	AA	BB	BB	BB	BB	AA	AA	BB	BB	AA	BB	BB	BB	AA	AA	BB	AA	AA	BB	BB	AA	AA	AA	AA	AA	BB	AA	BB	AA	AA	BB	AA	BB	AA	AA	AA	AA	BB	BB	BB	AA	BB
1092	2B	2B-1	IWA4421	0	100.5	AA	BB	AA	--	BB	BB	BB	AA	AA	BB	BB	AA	BB	BB	BB	AA	AA	BB	AA	AA	BB	BB	AA	AA	AA	AA	AA	BB	AA	BB	AA	AA	BB	AA	BB	AA	AA	AA	AA	BB	BB	BB	AA	BB
1093	2B	2B-1	IWA8083	0.3	100.5	AA	BB	AA	BB	BB	BB	BB	AA	AA	BB	BB	AA	BB	BB	BB	AA	AA	BB	AA	AA	BB	BB	AA	AA	AA	AA	AA	BB	AA	BB	AA	AA	BB	AA	BB	AA	AA	AA	AA	BB	BB	BB	AA	BB
1094	2B	2B-1	IWB32008	0	100.8	AA	BB	AA	BB	BB	BB	BB	AA	AA	BB	BB	AA	BB	BB	BB	AA	AA	BB	AA	AA	BB	BB	AA	AA	AA	AA	AA	BB	AA	BB	AA	AA	BB	AA	BB	AA	AA	AA	AA	BB	BB	BB	AA	BB
1095	2B	2B-1	IWB73904	0	100.8	AA	BB	AA	--	BB	BB	BB	AA	AA	BB	BB	AA	BB	BB	BB	AA	AA	BB	AA	AA	BB	BB	AA	AA	AA	AA	AA	BB	AA	BB	AA	AA	BB	AA	BB	AA	AA	AA	AA	BB	BB	--	AA	BB
1096	2B	2B-1	IWB70087	0	100.8	AA	BB	AA	--	BB	BB	BB	AA	AA	BB	BB	AA	BB	BB	BB	AA	AA	BB	AA	AA	BB	BB	AA	AA	AA	AA	AA	BB	AA	BB	AA	AA	BB	AA	BB	AA	AA	AA	AA	BB	BB	--	AA	BB
1097	2B	2B-1	IWB59678	0	100.8	AA	BB	AA	BB	BB	BB	BB	AA	AA	BB	BB	AA	BB	BB	BB	AA	AA	BB	AA	AA	BB	BB	AA	AA	AA	AA	AA	BB	AA	BB	AA	AA	BB	AA	BB	AA	AA	AA	AA	BB	BB	BB	AA	BB
1098	2B	2B-1	IWB40809	0	100.8	AA	BB	AA	--	BB	BB	BB	AA	AA	BB	BB	AA	BB	BB	BB	AA	AA	BB	AA	AA	BB	BB	AA	AA	AA	AA	AA	BB	AA	BB	AA	AA	BB	AA	BB	AA	AA	AA	AA	BB	BB	--	AA	BB
1099	2B	2B-1	IWB71586	0	100.8	AA	BB	AA	--	BB	BB	BB	AA	AA	BB	BB	AA	BB	BB	BB	AA	AA	BB	AA	AA	BB	BB	AA	AA	AA	AA	AA	BB	AA	BB	AA	AA	BB	AA	BB	AA	AA	AA	AA	BB	BB	--	AA	BB
1100	2B	2B-1	IWB49945	0	100.8	AA	BB	AA	--	BB	BB	BB	AA	AA	BB	BB	AA	BB	BB	BB	AA	AA	BB	AA	AA	BB	BB	AA	AA	AA	AA	AA	BB	AA	BB	AA	AA	BB	AA	BB	AA	AA	AA	AA	BB	BB	--	AA	BB
1101	2B	2B-1	IWB55339	0	100.8	AA	BB	AA	--	BB	BB	BB	AA	AA	BB	BB	AA	BB	BB	BB	AA	AA	BB	AA	AA	BB	BB	AA	AA	AA	AA	AA	BB	AA	BB	AA	AA	BB	AA	BB	AA	AA	AA	AA	BB	BB	--	AA	BB
1102	2B	2B-1	IWB72086	1.9	100.8	AA	BB	AA	--	BB	BB	BB	AA	AA	BB	BB	AA	BB	BB	BB	AA	AA	BB	AA	AA	BB	BB	AA	AA	AA	AA	AA	BB	AA	BB	AA	AA	BB	AA	BB	AA	AA	AA	AA	BB	BB	--	AA	BB
1103	2B	2B-1	IWB35359	0.5	102.7	AA	BB	AA	AA	BB	BB	BB	AA	AA	BB	BB	AA	BB	BB	BB	AA	AA	BB	AA	AA	--	BB	AA	AA	AA	AA	AA	BB	AA	BB	AA	AA	BB	AA	AA	AA	AA	AA	AA	AA	BB	AA	AA	--
1104	2B	2B-1	IWB59021	0	103.2	AA	BB	AA	--	BB	BB	BB	AA	AA	BB	BB	AA	BB	BB	BB	AA	AA	BB	AA	AA	BB	BB	AA	AA	AA	AA	AA	BB	AA	BB	AA	AA	BB	AA	BB	AA	AA	AA	AA	BB	BB	--	AA	BB
1105	2B	2B-1	IWB71587	0	103.2	AA	BB	AA	AA	BB	BB	BB	AA	AA	BB	BB	AA	BB	BB	BB	AA	AA	BB	AA	AA	BB	BB	AA	AA	AA	AA	AA	BB	AA	BB	AA	AA	BB	AA	BB	AA	AA	AA	AA	BB	BB	AA	AA	BB
1106	2B	2B-1	IWB49735	0.3	103.2	AA	BB	AA	AA	BB	BB	BB	AA	AA	BB	BB	AA	BB	BB	BB	AA	AA	BB	AA	AA	BB	BB	AA	AA	AA	AA	AA	BB	AA	BB	AA	AA	BB	AA	BB	AA	AA	AA	AA	BB	BB	AA	AA	BB
1107	2B	2B-1	IWB55711	0	103.5	AA	BB	AA	--	BB	BB	BB	AA	AA	BB	BB	AA	BB	BB	BB	--	AA	BB	AA	AA	BB	BB	AA	--	AA	AA	AA	BB	AA	BB	AA	AA	BB	AA	BB	AA	AA	AA	AA	BB	BB	--	AA	BB
1108	2B	2B-1	IWB55712	0.8	103.5	AA	BB	AA	AA	BB	--	BB	AA	AA	BB	BB	AA	BB	BB	BB	AA	AA	BB	AA	AA	BB	BB	AA	AA	AA	AA	AA	BB	AA	BB	AA	AA	BB	AA	BB	AA	AA	AA	AA	BB	BB	AA	AA	BB
1109	2B	2B-1	IWA6740	0	104.3	AA	BB	AA	--	BB	BB	BB	AA	AA	BB	BB	AA	BB	BB	BB	AA	AA	BB	AA	AA	BB	BB	AA	AA	AA	AA	AA	BB	AA	BB	AA	AA	BB	AA	BB	AA	AA	AA	AA	BB	BB	BB	AA	BB
1110	2B	2B-1	IWB41771	0	104.3	AA	BB	AA	AA	BB	BB	BB	AA	AA	BB	BB	AA	BB	BB	BB	AA	AA	BB	AA	AA	BB	BB	AA	AA	AA	AA	AA	BB	AA	BB	AA	AA	BB	AA	BB	AA	AA	AA	AA	BB	BB	BB	AA	BB
1111	2B	2B-1	IWB36483	0	104.3	AA	BB	AA	--	BB	BB	BB	AA	AA	BB	BB	AA	BB	BB	BB	AA	AA	BB	AA	AA	BB	BB	AA	AA	AA	AA	AA	BB	AA	BB	AA	AA	BB	AA	BB	AA	AA	AA	AA	BB	BB	BB	AA	BB
1112	2B	2B-1	IWB27354	0	104.3	AA	BB	AA	AA	BB	BB	BB	AA	AA	BB	BB	AA	BB	BB	BB	AA	AA	BB	AA	AA	BB	BB	AA	AA	AA	AA	AA	BB	AA	BB	AA	AA	BB	AA	BB	AA	AA	AA	AA	BB	BB	BB	AA	BB
1113	2B	2B-1	IWB28588	0	104.3	AA	BB	AA	--	BB	BB	BB	AA	AA	BB	BB	AA	BB	BB	BB	AA	AA	BB	AA	AA	BB	BB	AA	AA	AA	AA	AA	BB	AA	BB	AA	AA	BB	AA	BB	AA	AA	AA	AA	BB	BB	BB	AA	BB
1114	2B	2B-1	IWB35392	0	104.3	AA	BB	AA	--	BB	BB	BB	AA	AA	BB	BB	AA	BB	BB	BB	AA	AA	BB	AA	AA	BB	BB	AA	AA	AA	AA	AA	BB	AA	BB	AA	AA	BB	AA	BB	AA	AA	AA	AA	BB	BB	BB	AA	BB
1115	2B	2B-1	IWB67029	0	104.3	AA	BB	AA	AA	BB	BB	BB	AA	AA	BB	BB	AA	BB	BB	BB	AA	AA	BB	AA	AA	BB	BB	AA	AA	AA	AA	AA	BB	AA	BB	AA	AA	BB	AA	BB	AA	AA	AA	AA	BB	BB	BB	AA	BB
1116	2B	2B-1	IWB60907	0.3	104.3	AA	BB	AA	AA	BB	BB	BB	AA	AA	BB	BB	AA	BB	BB	BB	AA	AA	BB	AA	AA	BB	BB	AA	AA	AA	AA	AA	BB	AA	BB	AA	AA	BB	AA	BB	AA	AA	AA	AA	BB	BB	BB	AA	BB
1117	2B	2B-1	IWB72351	0	104.6	AA	BB	AA	--	BB	BB	BB	AA	AA	BB	BB	AA	BB	BB	BB	AA	AA	BB	AA	AA	BB	BB	AA	AA	AA	AA	AA	BB	AA	BB	AA	AA	BB	AA	BB	AA	AA	AA	AA	BB	BB	BB	AA	BB
1118	2B	2B-1	IWB46470	0	104.6	AA	BB	AA	--	BB	BB	BB	AA	AA	BB	BB	AA	BB	BB	BB	AA	AA	BB	AA	AA	BB	BB	AA	AA	AA	AA	AA	BB	AA	BB	AA	AA	BB	AA	BB	AA	AA	AA	AA	BB	BB	BB	AA	BB
1119	2B	2B-1	IWB2150	0	104.6	AA	BB	AA	--	BB	BB	BB	AA	AA	BB	BB	AA	BB	BB	BB	AA	AA	BB	AA	AA	BB	BB	AA	AA	AA	AA	AA	BB	AA	BB	AA	AA	BB	AA	BB	AA	AA	AA	AA	BB	BB	BB	AA	BB
1120	2B	2B-1	IWB72352	0	104.6	AA	BB	AA	--	BB	BB	BB	AA	AA	BB	BB	AA	BB	BB	BB	AA	AA	BB	AA	AA	BB	BB	AA	AA	AA	AA	AA	BB	AA	BB	AA	AA	BB	AA	BB	AA	AA	AA	AA	BB	BB	BB	AA	BB
1121	2B	2B-1	IWB72350	3.3	104.6	AA	BB	AA	--	BB	BB	BB	AA	AA	BB	BB	AA	BB	BB	BB	AA	AA	BB	AA	AA	BB	BB	AA	AA	AA	AA	AA	BB	AA	BB	AA	AA	BB	AA	BB	AA	AA	AA	AA	BB	BB	BB	AA	BB
1122	2B	2B-1	IWB72502	0.9	107.9	AA	BB	AA	--	BB	BB	BB	AA	AA	AA	BB	AA	BB	BB	BB	AA	AA	BB	AA	AA	BB	BB	AA	AA	AA	AA	AA	BB	AA	BB	BB	AA	BB	AA	BB	AA	AA	BB	AA	BB	BB	BB	AA	BB
1123	2B	2B-1	IWB60831	0	108.8	AA	BB	AA	--	BB	BB	BB	AA	AA	AA	BB	AA	BB	BB	BB	AA	AA	BB	AA	AA	BB	BB	AA	AA	AA	AA	AA	BB	AA	BB	BB	AA	BB	AA	BB	AA	AA	BB	AA	BB	BB	BB	AA	BB
1124	2B	2B-1	IWB47964	0	108.8	AA	BB	AA	--	BB	BB	BB	AA	AA	AA	BB	AA	BB	BB	BB	AA	AA	BB	AA	AA	BB	BB	AA	AA	AA	AA	AA	BB	AA	BB	BB	AA	BB	AA	BB	AA	AA	BB	AA	BB	BB	BB	AA	BB
1125	2B	2B-1	IWB47963	0	108.8	AA	BB	AA	--	BB	BB	BB	AA	AA	AA	BB	AA	BB	BB	BB	AA	AA	BB	AA	AA	BB	BB	AA	AA	AA	AA	AA	BB	AA	BB	BB	AA	BB	AA	BB	AA	AA	BB	AA	BB	BB	BB	AA	BB
1126	2B	2B-1	IWB36124	0	108.8	AA	BB	AA	--	BB	BB	BB	AA	AA	AA	BB	AA	BB	BB	BB	AA	AA	BB	AA	AA	BB	BB	AA	AA	AA	AA	AA	BB	AA	BB	BB	AA	BB	AA	BB	AA	AA	BB	AA	BB	BB	BB	AA	BB
1127	2B	2B-1	IWB7346	0	108.8	AA	BB	AA	--	BB	BB	BB	AA	AA	AA	BB	AA	BB	BB	BB	AA	AA	BB	AA	AA	BB	BB	AA	AA	AA	AA	AA	BB	AA	BB	BB	AA	BB	AA	BB	AA	AA	BB	AA	BB	BB	BB	AA	BB
1128	2B	2B-1	IWB7781	0	108.8	AA	BB	AA	--	BB	BB	BB	AA	AA	AA	BB	AA	BB	BB	BB	AA	AA	BB	AA	AA	BB	BB	AA	AA	AA	AA	AA	BB	AA	BB	BB	AA	BB	AA	BB	AA	AA	BB	AA	BB	BB	BB	AA	BB
1129	2B	2B-1	IWB31001	0.3	108.8	AA	BB	AA	--	BB	BB	BB	AA	AA	AA	BB	AA	BB	BB	BB	AA	AA	BB	AA	AA	BB	BB	AA	AA	AA	AA	AA	BB	AA	BB	BB	AA	BB	AA	BB	AA	AA	BB	AA	BB	BB	BB	AA	BB
1130	2B	2B-1	IWB7481	0	109.1	AA	BB	AA	--	BB	BB	BB	AA	AA	AA	BB	AA	BB	BB	BB	AA	AA	BB	AA	AA	BB	BB	AA	AA	AA	AA	AA	BB	AA	BB	BB	AA	BB	AA	BB	AA	AA	BB	AA	BB	BB	BB	AA	BB
1131	2B	2B-1	IWB44618	0	109.1	AA	BB	AA	AA	BB	BB	BB	AA	AA	AA	BB	AA	BB	BB	BB	AA	AA	BB	AA	AA	BB	BB	AA	AA	AA	AA	AA	BB	AA	BB	BB	AA	BB	AA	BB	AA	AA	BB	AA	BB	BB	BB	AA	BB
1132	2B	2B-1	IWB57346	0	109.1	AA	BB	AA	--	BB	BB	BB	AA	AA	AA	BB	AA	BB	BB	BB	AA	AA	BB	AA	AA	BB	BB	AA	AA	AA	AA	AA	BB	AA	BB	BB	AA	BB	AA	BB	AA	AA	BB	AA	BB	BB	BB	AA	BB
1133	2B	2B-1	IWB71597	0	109.1	AA	BB	AA	--	BB	BB	BB	AA	AA	AA	BB	AA	BB	BB	BB	AA	AA	BB	AA	AA	BB	BB	AA	AA	AA	AA	AA	BB	AA	BB	BB	AA	BB	AA	BB	AA	AA	BB	AA	BB	BB	BB	AA	BB
1134	2B	2B-1	IWB10024	0	109.1	AA	BB	AA	--	BB	BB	BB	AA	AA	AA	BB	AA	BB	BB	BB	AA	AA	BB	AA	AA	BB	BB	AA	AA	AA	AA	AA	BB	AA	BB	BB	AA	BB	AA	BB	AA	AA	BB	AA	BB	BB	BB	AA	BB
1135	2B	2B-1	IWB72760	0	109.1	AA	BB	AA	--	BB	BB	BB	AA	AA	AA	BB	AA	BB	BB	BB	AA	AA	BB	AA	AA	BB	BB	AA	AA	AA	AA	AA	BB	AA	BB	BB	AA	BB	AA	BB	AA	AA	BB	AA	BB	BB	BB	AA	BB
1136	2B	2B-1	IWB36550	0.3	109.1	AA	BB	AA	--	BB	BB	BB	AA	AA	AA	BB	AA	BB	BB	BB	AA	AA	BB	AA	AA	BB	BB	AA	AA	AA	AA	AA	BB	AA	BB	BB	AA	BB	AA	BB	AA	AA	BB	AA	BB	BB	BB	AA	BB
1137	2B	2B-1	IWB13691	0	109.4	AA	BB	AA	--	BB	BB	BB	AA	AA	AA	BB	AA	BB	BB	BB	AA	AA	BB	AA	AA	BB	BB	AA	AA	AA	AA	AA	BB	AA	BB	BB	AA	BB	AA	BB	AA	AA	BB	AA	BB	BB	BB	AA	BB
1138	2B	2B-1	IWB22043	0.3	109.4	AA	BB	AA	AA	BB	BB	BB	AA	AA	AA	BB	AA	BB	BB	BB	AA	AA	BB	AA	AA	BB	BB	AA	AA	AA	AA	AA	BB	AA	BB	BB	AA	BB	AA	BB	AA	AA	BB	AA	BB	BB	BB	AA	BB
1139	2B	2B-1	IWB30853	0	109.7	AA	BB	AA	--	BB	BB	BB	AA	AA	AA	BB	AA	BB	BB	BB	AA	AA	BB	AA	AA	BB	BB	AA	AA	AA	AA	AA	BB	AA	BB	BB	AA	BB	AA	BB	AA	AA	BB	AA	BB	BB	BB	AA	BB
1140	2B	2B-1	IWB22995	0	109.7	AA	BB	AA	AA	BB	BB	BB	AA	AA	AA	BB	AA	BB	BB	BB	AA	AA	BB	AA	AA	BB	BB	AA	AA	AA	AA	AA	BB	AA	BB	BB	AA	BB	AA	BB	AA	AA	BB	AA	BB	BB	BB	AA	BB
1141	2B	2B-1	IWB73127	0	109.7	AA	BB	AA	AA	BB	BB	BB	AA	AA	AA	BB	AA	BB	BB	BB	AA	AA	BB	AA	AA	BB	BB	AA	AA	AA	AA	AA	BB	AA	BB	BB	AA	BB	AA	BB	AA	AA	BB	AA	BB	BB	BB	AA	BB
1142	2B	2B-1	IWB63171	0	109.7	AA	BB	AA	AA	BB	BB	BB	AA	AA	AA	BB	AA	BB	BB	BB	AA	AA	BB	AA	AA	BB	BB	AA	AA	AA	AA	AA	BB	AA	BB	BB	AA	BB	AA	BB	AA	AA	BB	AA	BB	BB	BB	AA	BB
1143	2B	2B-1	IWB55924	0	109.7	AA	BB	AA	AA	BB	BB	BB	AA	AA	AA	BB	AA	BB	BB	BB	AA	AA	BB	AA	AA	BB	BB	AA	AA	AA	AA	AA	BB	AA	BB	BB	AA	BB	AA	BB	AA	AA	BB	AA	BB	BB	BB	AA	BB
1144	2B	2B-1	IWB72916	0	109.7	AA	BB	AA	AA	BB	BB	BB	AA	AA	AA	BB	AA	BB	BB	BB	AA	AA	BB	AA	AA	BB	BB	AA	AA	AA	AA	AA	BB	AA	BB	BB	AA	BB	AA	BB	AA	AA	BB	AA	BB	BB	BB	AA	BB
1145	2B	2B-1	IWB56798	0	109.7	AA	BB	AA	AA	BB	BB	BB	AA	AA	AA	BB	AA	BB	BB	BB	AA	AA	BB	AA	AA	BB	BB	AA	AA	AA	AA	AA	BB	AA	BB	BB	AA	BB	AA	BB	AA	AA	BB	AA	BB	BB	BB	AA	BB
1146	2B	2B-1	IWB24312	0	109.7	AA	BB	AA	AA	BB	BB	BB	AA	AA	AA	BB	AA	BB	BB	BB	AA	AA	BB	AA	AA	BB	BB	AA	AA	AA	AA	AA	BB	AA	BB	BB	AA	BB	AA	BB	AA	AA	BB	AA	BB	BB	BB	AA	BB
1147	2B	2B-1	IWB60422	0	109.7	AA	BB	AA	AA	BB	BB	BB	AA	AA	AA	BB	AA	BB	BB	BB	AA	AA	BB	AA	AA	BB	BB	AA	AA	AA	AA	AA	BB	AA	BB	BB	AA	BB	AA	BB	AA	AA	BB	AA	BB	BB	BB	AA	BB
1148	2B	2B-1	IWB72913	0	109.7	AA	BB	AA	AA	BB	BB	BB	AA	AA	AA	BB	AA	BB	BB	BB	AA	AA	BB	AA	AA	BB	BB	AA	AA	AA	AA	AA	BB	AA	BB	BB	AA	BB	AA	BB	AA	AA	BB	AA	BB	BB	BB	AA	BB
1149	2B	2B-1	IWB47284	0	109.7	AA	BB	AA	--	BB	BB	BB	AA	AA	AA	BB	AA	BB	BB	BB	AA	AA	BB	AA	AA	BB	BB	AA	AA	AA	AA	AA	BB	AA	BB	BB	AA	BB	AA	BB	AA	AA	BB	AA	BB	BB	BB	AA	BB
1150	2B	2B-1	IWB73126	0	109.7	AA	BB	AA	AA	BB	BB	BB	AA	AA	AA	BB	AA	BB	BB	BB	AA	AA	BB	AA	AA	BB	BB	AA	AA	AA	AA	AA	BB	AA	BB	BB	AA	BB	AA	BB	AA	AA	BB	AA	BB	BB	BB	AA	BB
1151	2B	2B-1	IWB53367	0	109.7	AA	BB	AA	--	BB	BB	BB	AA	AA	AA	BB	AA	BB	BB	BB	AA	AA	BB	AA	AA	BB	BB	AA	AA	AA	AA	AA	BB	AA	BB	BB	AA	BB	AA	BB	AA	AA	BB	AA	BB	BB	BB	AA	BB
1152	2B	2B-1	IWB40265	0.9	109.7	AA	BB	AA	--	BB	BB	BB	AA	AA	AA	BB	AA	BB	BB	BB	AA	AA	BB	AA	AA	BB	BB	AA	AA	AA	AA	AA	BB	AA	BB	BB	AA	BB	AA	BB	AA	AA	BB	AA	BB	BB	BB	AA	BB
1153	2B	2B-1	IWB8126	0	110.6	AA	BB	AA	--	BB	BB	BB	AA	AA	AA	BB	AA	BB	BB	BB	AA	AA	BB	AA	AA	BB	BB	AA	AA	AA	AA	AA	BB	AA	BB	BB	AA	BB	AA	BB	AA	AA	BB	AA	BB	BB	BB	AA	BB
1154	2B	2B-1	IWB54201	0	110.6	AA	BB	AA	AA	BB	BB	BB	AA	AA	AA	BB	AA	BB	BB	BB	AA	AA	BB	AA	AA	BB	BB	AA	AA	AA	AA	AA	BB	AA	BB	BB	AA	BB	AA	BB	AA	AA	BB	AA	BB	BB	BB	AA	BB
1155	2B	2B-1	IWB8125	0	110.6	AA	BB	AA	--	BB	BB	BB	AA	AA	AA	BB	AA	BB	BB	BB	AA	AA	BB	AA	AA	BB	BB	AA	AA	AA	AA	AA	BB	AA	BB	BB	AA	BB	AA	BB	AA	AA	BB	AA	BB	BB	BB	AA	BB
1156	2B	2B-1	IWB7738	1.2	110.6	AA	BB	AA	--	BB	BB	BB	AA	AA	AA	BB	AA	BB	BB	BB	AA	AA	BB	AA	AA	BB	BB	AA	AA	AA	AA	AA	BB	AA	BB	BB	AA	BB	AA	BB	AA	AA	BB	AA	BB	BB	BB	AA	BB
1157	2B	2B-1	IWB74841	0	111.8	AA	BB	AA	BB	BB	BB	BB	AA	AA	AA	BB	AA	BB	BB	BB	AA	AA	BB	AA	AA	BB	BB	AA	AA	AA	AA	AA	BB	AA	BB	BB	AA	BB	AA	BB	AA	AA	BB	AA	BB	BB	BB	AA	BB
1158	2B	2B-1	IWB26449	0	111.8	AA	BB	AA	--	BB	BB	BB	AA	AA	AA	BB	AA	BB	BB	BB	AA	AA	BB	AA	AA	BB	BB	AA	AA	AA	AA	AA	BB	AA	BB	BB	AA	BB	AA	BB	AA	AA	BB	AA	BB	BB	BB	AA	BB
1159	2B	2B-1	IWB70580	0	111.8	AA	BB	AA	BB	BB	BB	BB	AA	AA	AA	BB	AA	BB	BB	BB	AA	AA	BB	AA	AA	BB	BB	AA	AA	AA	AA	AA	BB	AA	BB	BB	AA	BB	AA	BB	AA	AA	BB	AA	BB	BB	BB	AA	BB
1160	2B	2B-1	IWB28020	0	111.8	AA	BB	AA	BB	BB	BB	BB	AA	AA	AA	BB	AA	BB	BB	BB	AA	AA	BB	AA	AA	BB	BB	AA	AA	AA	AA	AA	BB	AA	BB	BB	AA	BB	AA	BB	AA	AA	BB	AA	BB	BB	BB	AA	BB
1161	2B	2B-1	IWA4673	0.3	111.8	AA	BB	AA	BB	BB	BB	BB	AA	AA	AA	BB	AA	BB	BB	BB	AA	AA	BB	AA	AA	BB	BB	AA	AA	AA	AA	AA	BB	AA	BB	BB	AA	BB	AA	BB	AA	AA	BB	AA	BB	BB	BB	AA	BB
1162	2B	2B-1	IWB18732	0	112.1	AA	BB	AA	BB	BB	BB	BB	AA	AA	AA	BB	AA	BB	BB	BB	AA	AA	BB	AA	AA	BB	BB	AA	AA	AA	AA	AA	BB	AA	BB	BB	AA	BB	AA	BB	AA	AA	BB	AA	BB	BB	BB	AA	BB
1163	2B	2B-1	IWB72685	0	112.1	AA	BB	AA	--	BB	BB	BB	AA	AA	AA	BB	AA	BB	BB	BB	AA	AA	BB	AA	AA	BB	BB	AA	AA	AA	AA	AA	BB	AA	BB	BB	AA	BB	AA	BB	AA	AA	BB	AA	BB	BB	BB	AA	BB
1164	2B	2B-1	IWB24889	0	112.1	AA	BB	AA	--	BB	BB	BB	AA	AA	AA	BB	AA	BB	BB	BB	AA	AA	BB	AA	AA	BB	BB	AA	AA	AA	AA	AA	BB	AA	BB	BB	AA	BB	AA	BB	AA	AA	BB	AA	BB	BB	BB	AA	BB
1165	2B	2B-1	IWB8332	0	112.1	AA	BB	AA	--	BB	BB	BB	AA	AA	AA	BB	AA	BB	BB	BB	AA	AA	BB	AA	AA	BB	BB	AA	AA	AA	AA	AA	BB	AA	BB	BB	AA	BB	AA	BB	AA	AA	BB	AA	BB	BB	BB	AA	BB
1166	2B	2B-1	IWA5818	0	112.1	AA	BB	AA	--	BB	BB	BB	AA	AA	AA	BB	AA	BB	BB	BB	AA	AA	BB	AA	AA	BB	BB	AA	AA	AA	AA	AA	BB	AA	BB	BB	AA	BB	AA	BB	AA	AA	BB	AA	BB	BB	BB	AA	BB
1167	2B	2B-1	IWB28282	0	112.1	AA	BB	AA	--	BB	BB	BB	AA	AA	AA	BB	AA	BB	BB	BB	AA	AA	BB	AA	AA	BB	BB	AA	AA	AA	AA	AA	BB	AA	BB	BB	AA	BB	AA	BB	AA	AA	BB	AA	BB	BB	BB	AA	BB
1168	2B	2B-1	IWB74844	0.3	112.1	AA	BB	AA	--	BB	BB	BB	AA	AA	AA	BB	AA	BB	BB	BB	AA	AA	BB	AA	AA	BB	BB	AA	AA	AA	AA	AA	BB	AA	BB	BB	AA	BB	AA	BB	AA	AA	BB	AA	BB	BB	BB	AA	BB
1169	2B	2B-1	IWB2338	0	112.4	AA	BB	AA	--	BB	BB	BB	AA	AA	AA	BB	AA	BB	BB	BB	AA	AA	BB	AA	AA	BB	BB	AA	AA	AA	AA	AA	BB	AA	BB	BB	AA	BB	AA	BB	AA	AA	BB	AA	BB	BB	BB	AA	BB
1170	2B	2B-1	IWB3877	0.3	112.4	AA	BB	AA	--	BB	BB	BB	AA	AA	AA	BB	AA	BB	BB	BB	AA	AA	BB	AA	AA	BB	BB	AA	AA	AA	AA	AA	BB	AA	BB	BB	AA	BB	AA	BB	AA	AA	BB	AA	BB	BB	BB	AA	BB
1171	2B	2B-1	IWB72894	0.3	112.7	AA	BB	AA	--	BB	BB	BB	AA	AA	AA	BB	AA	BB	BB	BB	AA	AA	BB	AA	AA	BB	BB	AA	AA	AA	AA	AA	BB	AA	BB	BB	AA	BB	AA	BB	AA	AA	BB	AA	BB	BB	BB	AA	BB
1172	2B	2B-1	IWB50337	0	113	AA	BB	AA	BB	BB	BB	BB	AA	AA	AA	BB	AA	BB	BB	BB	AA	AA	BB	AA	AA	BB	BB	AA	AA	AA	AA	AA	BB	AA	BB	BB	AA	BB	AA	BB	AA	AA	BB	AA	BB	BB	BB	AA	BB
1173	2B	2B-1	IWB71775	0	113	AA	BB	AA	--	BB	BB	BB	AA	AA	AA	BB	AA	BB	BB	BB	AA	AA	BB	AA	AA	BB	BB	AA	AA	AA	AA	AA	BB	AA	BB	BB	AA	BB	AA	BB	AA	AA	BB	AA	BB	BB	BB	AA	BB
1174	2B	2B-1	IWB31002	0	113	AA	BB	AA	--	BB	BB	BB	AA	AA	AA	BB	AA	BB	BB	BB	AA	AA	BB	AA	AA	BB	BB	AA	AA	AA	AA	AA	BB	AA	BB	BB	AA	BB	AA	BB	AA	AA	BB	AA	BB	BB	BB	AA	BB
1175	2B	2B-1	IWB34324	0	113	AA	BB	AA	--	BB	BB	BB	AA	AA	AA	BB	AA	BB	BB	BB	AA	AA	BB	AA	AA	BB	BB	AA	AA	AA	AA	AA	BB	AA	BB	BB	AA	BB	AA	BB	AA	AA	BB	AA	BB	BB	BB	AA	BB
1176	2B	2B-1	IWB65326	0	113	AA	BB	AA	--	BB	BB	BB	AA	AA	AA	BB	AA	BB	BB	BB	AA	AA	BB	AA	AA	BB	BB	AA	AA	AA	AA	AA	BB	AA	BB	BB	AA	BB	AA	BB	AA	AA	BB	AA	BB	BB	BB	AA	BB
1177	2B	2B-1	IWB39832	0	113	AA	BB	AA	--	BB	BB	BB	AA	AA	AA	BB	AA	BB	BB	BB	AA	AA	BB	AA	AA	BB	BB	AA	AA	AA	AA	AA	BB	AA	BB	BB	AA	BB	AA	BB	AA	AA	BB	AA	BB	BB	BB	AA	BB
1178	2B	2B-1	IWB36919	1.3	113	AA	BB	AA	--	BB	BB	BB	AA	AA	AA	BB	AA	BB	BB	BB	AA	AA	BB	AA	AA	BB	BB	AA	AA	AA	AA	AA	BB	AA	BB	BB	AA	BB	AA	BB	AA	AA	BB	AA	BB	BB	BB	AA	BB
1179	2B	2B-1	IWB2380	0.6	114.3	AA	BB	AA	BB	BB	BB	BB	AA	AA	AA	BB	AA	BB	BB	BB	AA	AA	BB	AA	AA	BB	BB	AA	AA	AA	AA	AA	BB	AA	BB	BB	AA	BB	AA	BB	AA	AA	BB	AA	BB	BB	BB	AA	BB
1180	2B	2B-1	IWB72915	0	114.9	AA	BB	AA	BB	BB	BB	BB	AA	AA	AA	BB	AA	BB	BB	BB	AA	AA	BB	AA	AA	BB	BB	AA	AA	AA	AA	AA	BB	AA	BB	BB	AA	BB	AA	BB	AA	AA	BB	AA	BB	BB	BB	AA	BB
1181	2B	2B-1	IWB11072	0	114.9	AA	BB	AA	--	BB	BB	BB	AA	AA	AA	BB	AA	BB	BB	BB	AA	AA	BB	AA	AA	BB	BB	AA	AA	AA	AA	AA	BB	AA	BB	BB	AA	BB	AA	BB	AA	AA	BB	AA	BB	BB	BB	AA	BB
1182	2B	2B-1	IWB73125	0	114.9	AA	BB	AA	--	BB	BB	BB	AA	AA	AA	BB	AA	BB	BB	BB	AA	AA	BB	AA	AA	BB	BB	AA	AA	AA	AA	AA	BB	AA	BB	BB	AA	BB	AA	BB	AA	AA	BB	AA	BB	BB	BB	AA	BB
1183	2B	2B-1	IWB63877	0	114.9	AA	BB	AA	--	BB	BB	BB	AA	AA	AA	BB	AA	BB	BB	BB	AA	AA	BB	AA	AA	BB	BB	AA	AA	AA	AA	AA	BB	AA	BB	BB	AA	BB	AA	BB	AA	AA	BB	AA	BB	BB	BB	AA	BB
1184	2B	2B-1	IWB73496	0	114.9	AA	BB	AA	--	BB	BB	BB	AA	AA	AA	BB	AA	BB	BB	BB	AA	AA	BB	AA	AA	BB	BB	AA	AA	AA	AA	AA	BB	AA	BB	BB	AA	BB	AA	BB	AA	AA	BB	AA	BB	BB	BB	AA	BB
1185	2B	2B-1	IWB45998	0	114.9	AA	BB	AA	--	BB	BB	BB	AA	AA	AA	BB	AA	BB	BB	BB	AA	AA	BB	AA	AA	BB	BB	AA	AA	AA	AA	AA	BB	AA	BB	BB	AA	BB	AA	BB	AA	AA	BB	AA	BB	BB	BB	AA	BB
1186	2B	2B-1	IWA4135	0	114.9	AA	BB	AA	--	BB	BB	BB	AA	AA	AA	BB	AA	BB	BB	BB	AA	AA	BB	AA	AA	BB	BB	AA	AA	AA	AA	AA	BB	AA	BB	BB	AA	BB	AA	BB	AA	AA	BB	AA	BB	BB	BB	AA	BB
1187	2B	2B-1	IWB73495	0	114.9	AA	BB	AA	--	BB	BB	BB	AA	AA	AA	BB	AA	BB	BB	BB	AA	AA	BB	AA	AA	BB	BB	AA	AA	AA	AA	AA	BB	AA	BB	BB	AA	BB	AA	BB	AA	AA	BB	AA	BB	BB	BB	AA	BB
1188	2B	2B-1	IWB70581	0	114.9	AA	BB	AA	--	BB	BB	BB	AA	AA	AA	BB	AA	BB	BB	BB	AA	AA	BB	AA	AA	BB	BB	AA	AA	AA	AA	AA	BB	AA	BB	BB	AA	BB	AA	BB	AA	AA	BB	AA	BB	BB	BB	AA	BB
1189	2B	2B-1	IWB41315	0	114.9	AA	BB	AA	--	BB	BB	BB	AA	AA	AA	BB	AA	BB	BB	BB	AA	AA	BB	AA	AA	BB	BB	AA	AA	AA	AA	AA	BB	AA	BB	BB	AA	BB	AA	BB	AA	AA	BB	AA	BB	BB	BB	AA	BB
1190	2B	2B-1	IWB46777	0	114.9	AA	BB	AA	--	BB	BB	BB	AA	AA	AA	BB	AA	BB	BB	BB	AA	AA	BB	AA	AA	BB	BB	AA	AA	AA	AA	AA	BB	AA	BB	BB	AA	BB	AA	BB	AA	AA	BB	AA	BB	BB	BB	AA	BB
1191	2B	2B-1	IWB68550	0	114.9	AA	BB	AA	--	BB	BB	BB	AA	AA	AA	BB	AA	BB	BB	BB	AA	AA	BB	AA	AA	BB	BB	AA	AA	AA	AA	AA	BB	AA	BB	BB	AA	BB	AA	BB	AA	AA	BB	AA	BB	BB	BB	AA	BB
1192	2B	2B-1	IWB12205	0	114.9	AA	BB	AA	--	BB	BB	BB	AA	AA	AA	BB	AA	BB	BB	BB	AA	AA	BB	AA	AA	BB	BB	AA	AA	AA	AA	AA	BB	AA	BB	BB	AA	BB	AA	BB	AA	AA	BB	AA	BB	BB	BB	AA	BB
1193	2B	2B-1	IWB45999	0	114.9	AA	BB	AA	--	BB	BB	BB	AA	AA	AA	BB	AA	BB	BB	BB	AA	AA	BB	AA	AA	BB	BB	AA	AA	AA	AA	AA	BB	AA	BB	BB	AA	BB	AA	BB	AA	AA	BB	AA	BB	BB	BB	AA	BB
1194	2B	2B-1	IWB72914	0	114.9	AA	BB	AA	--	BB	BB	BB	AA	AA	AA	BB	AA	BB	BB	BB	AA	AA	BB	AA	AA	BB	BB	AA	AA	AA	AA	AA	BB	AA	BB	BB	AA	BB	AA	BB	AA	AA	BB	AA	BB	BB	BB	AA	BB
1195	2B	2B-1	IWB3116	0	114.9	AA	BB	AA	--	BB	BB	BB	AA	AA	AA	BB	AA	BB	BB	BB	AA	AA	BB	AA	AA	BB	BB	AA	AA	AA	AA	AA	BB	AA	BB	BB	AA	BB	AA	BB	AA	AA	BB	AA	BB	BB	BB	AA	BB
1196	2B	2B-1	IWB63879	0.3	114.9	AA	BB	AA	BB	BB	BB	BB	AA	AA	AA	BB	AA	BB	BB	BB	AA	AA	BB	AA	AA	BB	BB	AA	AA	AA	AA	AA	BB	AA	BB	BB	AA	BB	AA	BB	AA	AA	BB	AA	BB	BB	BB	AA	BB
1197	2B	2B-1	IWB64716	0	115.2	AA	BB	AA	BB	BB	BB	BB	AA	AA	AA	BB	AA	BB	BB	BB	AA	AA	BB	AA	AA	BB	BB	AA	AA	AA	AA	AA	BB	AA	BB	BB	AA	BB	AA	BB	AA	AA	BB	AA	BB	BB	BB	AA	BB
1198	2B	2B-1	IWB24614	0	115.2	AA	BB	AA	--	BB	BB	BB	AA	AA	AA	BB	AA	BB	BB	BB	AA	AA	BB	AA	AA	BB	BB	AA	AA	AA	AA	AA	BB	AA	BB	BB	AA	BB	AA	BB	AA	AA	BB	AA	BB	BB	BB	AA	BB
1199	2B	2B-1	IWB32327	0.3	115.2	AA	BB	AA	--	BB	BB	BB	AA	AA	AA	BB	AA	BB	BB	BB	AA	AA	BB	AA	AA	BB	BB	AA	AA	AA	AA	AA	BB	AA	BB	BB	AA	BB	AA	BB	AA	AA	BB	AA	BB	BB	BB	AA	BB
1200	2B	2B-1	IWA8381	0	115.5	AA	BB	AA	BB	BB	BB	BB	AA	AA	AA	BB	AA	BB	BB	BB	AA	AA	BB	AA	AA	BB	BB	AA	AA	AA	AA	AA	AA	AA	BB	BB	AA	BB	AA	BB	AA	AA	BB	AA	BB	BB	BB	AA	BB
1201	2B	2B-1	IWB12537	0	115.5	AA	BB	AA	--	BB	BB	BB	AA	AA	AA	BB	AA	BB	BB	BB	AA	AA	BB	AA	AA	BB	BB	AA	AA	AA	AA	AA	AA	AA	BB	BB	AA	BB	AA	BB	AA	AA	BB	AA	BB	BB	BB	AA	BB
1202	2B	2B-1	IWB12514	0	115.5	AA	BB	AA	--	BB	BB	BB	AA	AA	AA	BB	AA	BB	BB	BB	AA	AA	BB	AA	AA	BB	BB	AA	AA	AA	AA	AA	AA	AA	BB	BB	AA	BB	AA	BB	AA	AA	BB	AA	BB	BB	BB	AA	BB
1203	2B	2B-1	IWB10568	0	115.5	AA	BB	AA	--	BB	BB	BB	AA	AA	AA	BB	AA	BB	BB	BB	AA	AA	BB	AA	AA	BB	BB	AA	AA	AA	AA	AA	AA	AA	BB	BB	AA	BB	AA	BB	AA	AA	BB	AA	BB	BB	BB	AA	BB
1204	2B	2B-1	IWB73598	0	115.5	AA	BB	AA	--	BB	BB	BB	AA	AA	AA	BB	AA	BB	BB	BB	AA	AA	BB	AA	AA	BB	BB	AA	AA	AA	AA	AA	AA	AA	BB	BB	AA	BB	AA	BB	AA	AA	BB	AA	BB	BB	BB	AA	BB
1205	2B	2B-1	IWB45825	0	115.5	AA	BB	AA	--	BB	BB	BB	AA	AA	AA	BB	AA	BB	BB	BB	AA	AA	BB	AA	AA	BB	BB	AA	AA	AA	AA	AA	AA	AA	BB	BB	AA	BB	AA	BB	AA	AA	BB	AA	BB	BB	BB	AA	BB
1206	2B	2B-1	IWB45822	0	115.5	AA	BB	AA	--	BB	BB	BB	AA	AA	AA	BB	AA	BB	BB	BB	AA	AA	BB	AA	AA	BB	BB	AA	AA	AA	AA	AA	AA	AA	BB	BB	AA	BB	AA	BB	AA	AA	BB	AA	BB	BB	BB	AA	BB
1207	2B	2B-1	IWB50438	0	115.5	AA	BB	AA	--	BB	BB	BB	AA	AA	AA	BB	AA	BB	BB	BB	AA	AA	BB	AA	AA	BB	BB	AA	AA	AA	AA	AA	AA	AA	BB	BB	AA	BB	AA	BB	AA	AA	BB	AA	BB	BB	BB	AA	BB
1208	2B	2B-1	IWB73437	0	115.5	AA	BB	AA	--	BB	BB	BB	AA	AA	AA	BB	AA	BB	BB	BB	AA	AA	BB	AA	AA	BB	BB	AA	AA	AA	AA	AA	AA	AA	BB	BB	AA	BB	AA	BB	AA	AA	BB	AA	BB	BB	BB	AA	BB
1209	2B	2B-1	IWB47380	0	115.5	AA	BB	AA	--	BB	BB	BB	AA	AA	AA	BB	AA	BB	BB	BB	AA	AA	BB	AA	AA	BB	BB	AA	AA	AA	AA	AA	AA	AA	BB	BB	AA	BB	AA	BB	AA	AA	BB	AA	BB	BB	BB	AA	BB
1210	2B	2B-1	IWB47379	0	115.5	AA	BB	AA	--	BB	BB	BB	AA	AA	AA	BB	AA	BB	BB	BB	AA	AA	BB	AA	AA	BB	BB	AA	AA	AA	AA	AA	AA	AA	BB	BB	AA	BB	AA	BB	AA	AA	BB	AA	BB	BB	BB	AA	BB
1211	2B	2B-1	IWB5684	0	115.5	AA	BB	AA	--	BB	BB	BB	AA	AA	AA	BB	AA	BB	BB	BB	AA	AA	BB	AA	AA	BB	BB	AA	AA	AA	AA	AA	AA	AA	BB	BB	AA	BB	AA	BB	AA	AA	BB	AA	BB	BB	BB	AA	BB
1212	2B	2B-1	IWB70370	0	115.5	AA	BB	AA	--	BB	BB	BB	AA	AA	AA	BB	AA	BB	BB	BB	AA	AA	BB	AA	AA	BB	BB	AA	AA	AA	AA	AA	AA	AA	BB	BB	AA	BB	AA	BB	AA	AA	BB	AA	BB	BB	BB	AA	BB
1213	2B	2B-1	IWB73543	0.8	115.5	AA	BB	AA	BB	BB	BB	BB	AA	AA	AA	BB	AA	BB	BB	BB	AA	AA	BB	AA	AA	BB	BB	AA	AA	AA	AA	AA	AA	AA	BB	BB	AA	BB	AA	BB	AA	AA	BB	AA	BB	BB	BB	AA	BB
1214	2B	2B-1	IWB58252	0	116.3	AA	BB	AA	BB	BB	BB	BB	AA	AA	AA	BB	AA	BB	BB	BB	AA	AA	BB	AA	AA	BB	BB	AA	AA	AA	AA	AA	AA	AA	BB	BB	AA	BB	AA	BB	AA	AA	BB	AA	BB	BB	BB	AA	BB
1215	2B	2B-1	IWB6075	0	116.3	AA	BB	AA	--	BB	BB	BB	AA	AA	AA	BB	AA	BB	BB	BB	AA	AA	BB	AA	AA	BB	BB	AA	AA	AA	AA	AA	AA	AA	BB	BB	AA	BB	AA	BB	AA	AA	BB	AA	BB	BB	BB	AA	BB
1216	2B	2B-1	IWB57072	1.9	116.3	AA	BB	AA	--	BB	BB	BB	AA	AA	AA	BB	AA	BB	BB	BB	AA	AA	BB	AA	AA	BB	BB	AA	AA	AA	AA	AA	AA	AA	BB	BB	AA	BB	AA	BB	AA	AA	BB	AA	BB	BB	BB	AA	BB
1217	2B	2B-1	IWB62688	8	118.2	AA	BB	BB	BB	BB	BB	BB	AA	AA	AA	BB	AA	BB	BB	BB	AA	AA	BB	AA	AA	BB	BB	AA	AA	AA	AA	AA	AA	AA	BB	BB	AA	BB	AA	BB	AA	AA	BB	BB	BB	AA	BB	AA	BB
1218	2B	2B-1	IWB56098	3.1	126.2	AA	BB	BB	BB	BB	BB	BB	BB	AA	AA	BB	AA	AA	BB	BB	AA	AA	BB	AA	BB	BB	BB	AA	AA	BB	AA	AA	AA	AA	BB	BB	AA	BB	AA	BB	AA	AA	AA	BB	AA	AA	BB	AA	BB
1219	2B	2B-1	IWB66885	0	129.3	AA	BB	BB	BB	AA	AA	BB	BB	AA	AA	BB	AA	AA	BB	BB	AA	AA	BB	AA	BB	BB	BB	AA	AA	BB	AA	AA	BB	AA	BB	BB	AA	BB	AA	BB	AA	AA	AA	BB	AA	AA	BB	AA	BB
1220	2B	2B-1	IWB11527	0	129.3	AA	BB	BB	BB	AA	AA	BB	BB	AA	AA	BB	AA	AA	BB	BB	AA	AA	BB	AA	BB	BB	BB	AA	AA	BB	AA	AA	BB	AA	BB	BB	AA	BB	AA	BB	AA	AA	AA	BB	AA	AA	BB	AA	BB
1221	2B	2B-1	IWB73197	0	129.3	AA	BB	BB	BB	AA	AA	BB	BB	AA	AA	BB	AA	AA	BB	BB	AA	AA	BB	AA	BB	BB	BB	AA	AA	BB	AA	AA	BB	AA	BB	BB	AA	BB	AA	BB	AA	AA	AA	BB	AA	AA	BB	AA	BB
1222	2B	2B-1	IWB73913	0	129.3	AA	BB	BB	BB	AA	AA	BB	BB	AA	AA	BB	AA	AA	BB	BB	AA	AA	BB	AA	BB	BB	BB	AA	AA	BB	AA	AA	BB	AA	BB	BB	AA	BB	AA	BB	AA	AA	AA	BB	AA	AA	BB	AA	BB
1223	2B	2B-1	IWB33109	0	129.3	AA	BB	BB	BB	AA	AA	BB	BB	AA	AA	BB	AA	AA	BB	BB	AA	AA	BB	AA	BB	BB	BB	AA	AA	BB	AA	AA	BB	AA	BB	BB	AA	BB	AA	BB	AA	AA	AA	BB	AA	AA	BB	AA	BB
1224	2B	2B-1	IWB22630	0	129.3	AA	BB	BB	BB	AA	AA	BB	BB	AA	AA	BB	AA	AA	BB	BB	AA	AA	BB	AA	BB	BB	BB	AA	AA	BB	AA	AA	BB	AA	BB	BB	AA	BB	AA	BB	AA	AA	AA	BB	AA	AA	BB	AA	BB
1225	2B	2B-1	IWB62427	0	129.3	AA	BB	BB	BB	AA	AA	BB	BB	AA	AA	BB	AA	AA	BB	BB	AA	AA	BB	AA	BB	BB	BB	AA	AA	BB	AA	AA	BB	AA	BB	BB	AA	BB	AA	BB	AA	AA	AA	BB	AA	AA	BB	AA	BB
1226	2B	2B-1	IWB63569	0.8	129.3	AA	BB	BB	BB	AA	AA	BB	BB	AA	AA	BB	AA	AA	BB	BB	AA	AA	BB	AA	BB	BB	BB	AA	AA	BB	AA	AA	BB	AA	BB	BB	AA	BB	AA	BB	AA	AA	AA	BB	AA	AA	BB	AA	BB
1227	2B	2B-1	IWB4196	0	130.1	AA	BB	BB	BB	AA	AA	BB	BB	AA	AA	BB	AA	AA	BB	BB	AA	AA	BB	AA	BB	BB	BB	AA	AA	BB	AA	AA	BB	AA	BB	BB	AA	BB	AA	BB	AA	AA	AA	BB	AA	AA	BB	AA	BB
1228	2B	2B-1	IWB17890	0	130.1	AA	BB	BB	BB	AA	AA	BB	BB	AA	AA	BB	AA	AA	BB	BB	AA	AA	BB	AA	BB	BB	BB	AA	AA	BB	AA	AA	BB	AA	BB	BB	AA	BB	AA	BB	AA	AA	AA	BB	AA	AA	BB	AA	BB
1229	2B	2B-1	IWB38081	0	130.1	AA	BB	BB	BB	AA	AA	BB	BB	AA	AA	BB	AA	AA	BB	BB	AA	AA	BB	AA	BB	BB	BB	AA	AA	BB	AA	AA	BB	AA	BB	BB	AA	BB	AA	BB	AA	AA	AA	BB	AA	AA	BB	AA	BB
1230	2B	2B-1	IWA7661	0	130.1	AA	BB	BB	BB	AA	AA	BB	BB	AA	AA	BB	AA	AA	BB	BB	AA	AA	BB	AA	BB	BB	BB	AA	AA	BB	AA	AA	BB	AA	BB	BB	AA	BB	AA	BB	AA	AA	AA	BB	AA	AA	BB	AA	BB
1231	2B	2B-1	IWA6509	0	130.1	AA	BB	BB	BB	AA	AA	BB	BB	AA	AA	BB	AA	AA	BB	BB	AA	AA	BB	AA	BB	BB	BB	AA	AA	BB	AA	AA	BB	AA	BB	BB	AA	BB	AA	BB	AA	AA	AA	BB	AA	AA	BB	AA	BB
1232	2B	2B-1	IWB74443	0	130.1	AA	BB	BB	BB	AA	AA	BB	BB	AA	AA	BB	AA	AA	BB	BB	AA	AA	BB	AA	BB	BB	BB	AA	AA	BB	AA	AA	BB	AA	BB	BB	AA	BB	AA	BB	AA	AA	AA	BB	AA	AA	BB	AA	BB
1233	2B	2B-1	IWB58343	0	130.1	AA	BB	BB	BB	AA	AA	BB	BB	AA	AA	BB	AA	AA	BB	BB	AA	AA	BB	AA	BB	BB	BB	AA	AA	BB	AA	AA	BB	AA	BB	BB	AA	BB	AA	BB	AA	AA	AA	BB	AA	AA	BB	AA	BB
1234	2B	2B-1	IWB73834	0	130.1	AA	BB	BB	BB	AA	AA	BB	BB	AA	AA	BB	AA	AA	BB	BB	AA	AA	BB	AA	BB	BB	BB	AA	AA	BB	AA	AA	BB	AA	BB	BB	AA	BB	AA	BB	AA	AA	AA	BB	AA	AA	BB	AA	BB
1235	2B	2B-1	IWB63570	0	130.1	AA	BB	BB	BB	AA	AA	BB	BB	AA	AA	BB	AA	AA	BB	BB	AA	AA	BB	AA	BB	BB	BB	AA	AA	BB	AA	AA	BB	AA	BB	BB	AA	BB	AA	BB	AA	AA	AA	BB	AA	AA	BB	AA	BB
1236	2B	2B-1	IWB34871	0	130.1	AA	BB	BB	BB	AA	AA	BB	BB	AA	AA	BB	AA	AA	BB	BB	AA	AA	BB	AA	BB	BB	BB	AA	AA	BB	AA	AA	BB	AA	BB	BB	AA	BB	AA	BB	AA	AA	AA	BB	AA	AA	BB	AA	BB
1237	2B	2B-1	IWA1763	0	130.1	AA	BB	BB	BB	AA	AA	BB	BB	AA	AA	BB	AA	AA	BB	BB	AA	AA	BB	AA	BB	BB	BB	AA	AA	BB	AA	AA	BB	AA	BB	BB	AA	BB	AA	BB	AA	AA	AA	BB	AA	AA	BB	AA	BB
1238	2B	2B-1	IWB73030	0	130.1	AA	BB	BB	BB	AA	AA	BB	BB	AA	AA	BB	AA	AA	BB	BB	AA	AA	BB	AA	BB	BB	BB	AA	AA	BB	AA	AA	BB	AA	BB	BB	AA	BB	AA	BB	AA	AA	AA	BB	AA	AA	BB	AA	BB
1239	2B	2B-1	IWB35158	0	130.1	AA	BB	BB	BB	AA	AA	BB	BB	AA	AA	BB	AA	AA	BB	BB	AA	AA	BB	AA	BB	BB	BB	AA	AA	BB	AA	AA	BB	AA	BB	BB	AA	BB	AA	BB	AA	AA	AA	BB	AA	AA	BB	AA	BB
1240	2B	2B-1	IWB23709	0	130.1	AA	BB	BB	BB	AA	AA	BB	BB	AA	AA	BB	AA	AA	BB	BB	AA	AA	BB	AA	BB	BB	BB	AA	AA	BB	AA	AA	BB	AA	BB	BB	AA	BB	AA	BB	AA	AA	AA	BB	AA	AA	BB	AA	BB
1241	2B	2B-1	IWA3127	0	130.1	AA	BB	BB	BB	AA	AA	BB	BB	AA	AA	BB	AA	AA	BB	BB	AA	AA	BB	AA	BB	BB	BB	AA	AA	BB	AA	AA	BB	AA	BB	BB	AA	BB	AA	BB	AA	AA	AA	BB	AA	AA	BB	AA	BB
1242	2B	2B-1	IWB63655	0	130.1	AA	BB	BB	BB	AA	AA	BB	BB	AA	AA	BB	AA	AA	BB	BB	AA	AA	BB	AA	BB	BB	BB	AA	AA	BB	AA	AA	BB	AA	BB	BB	AA	BB	AA	BB	AA	AA	AA	BB	AA	AA	BB	AA	BB
1243	2B	2B-1	IWB35020	0	130.1	AA	BB	BB	BB	AA	AA	BB	BB	AA	AA	BB	AA	AA	BB	BB	AA	AA	BB	AA	BB	BB	BB	AA	AA	BB	AA	AA	BB	AA	BB	BB	AA	BB	AA	BB	AA	AA	AA	BB	AA	AA	BB	AA	BB
1244	2B	2B-1	IWB35295	0	130.1	AA	BB	BB	BB	AA	AA	BB	BB	AA	AA	BB	AA	AA	BB	BB	AA	AA	BB	AA	BB	BB	BB	AA	AA	BB	AA	AA	BB	AA	BB	BB	AA	BB	AA	BB	AA	AA	AA	BB	AA	AA	BB	AA	BB
1245	2B	2B-1	IWB29827	0	130.1	AA	BB	BB	BB	AA	AA	BB	BB	AA	AA	BB	AA	AA	BB	BB	AA	AA	BB	AA	BB	BB	BB	AA	AA	BB	AA	AA	BB	AA	BB	BB	AA	BB	AA	BB	AA	AA	AA	BB	AA	AA	BB	AA	BB
1246	2B	2B-1	IWB10670	0	130.1	AA	BB	BB	BB	AA	AA	BB	BB	AA	AA	BB	AA	AA	BB	BB	AA	AA	BB	AA	BB	BB	BB	AA	AA	BB	AA	AA	BB	AA	BB	BB	AA	BB	AA	BB	AA	AA	AA	BB	AA	AA	BB	AA	BB
1247	2B	2B-1	IWA3126	0	130.1	AA	BB	BB	BB	AA	AA	BB	BB	AA	AA	BB	AA	AA	BB	BB	AA	AA	BB	AA	BB	BB	BB	AA	AA	BB	AA	AA	BB	AA	BB	BB	AA	BB	AA	BB	AA	AA	AA	BB	AA	AA	BB	AA	BB
1248	2B	2B-1	IWA5147	0	130.1	AA	BB	BB	BB	AA	AA	BB	BB	AA	AA	BB	AA	AA	BB	BB	AA	AA	BB	AA	BB	BB	BB	AA	AA	BB	AA	AA	BB	AA	BB	BB	AA	BB	AA	BB	AA	AA	AA	BB	AA	AA	BB	AA	BB
1249	2B	2B-1	IWB74064	0	130.1	AA	BB	BB	BB	AA	AA	BB	BB	AA	AA	BB	AA	AA	BB	BB	AA	AA	BB	AA	BB	BB	BB	AA	AA	BB	AA	AA	BB	AA	BB	BB	AA	BB	AA	BB	AA	AA	AA	BB	AA	AA	BB	AA	BB
1250	2B	2B-1	IWB53255	0	130.1	AA	BB	BB	BB	AA	AA	BB	BB	AA	AA	BB	AA	AA	BB	BB	AA	AA	BB	AA	BB	BB	BB	AA	AA	BB	AA	AA	BB	AA	BB	BB	AA	BB	AA	BB	AA	AA	AA	BB	AA	AA	BB	AA	BB
1251	2B	2B-1	IWB10327	1.1	130.1	AA	BB	BB	BB	AA	AA	BB	BB	AA	AA	BB	AA	AA	BB	BB	AA	AA	BB	AA	BB	BB	BB	AA	AA	BB	AA	AA	BB	AA	BB	BB	AA	BB	AA	BB	AA	AA	AA	BB	AA	AA	BB	AA	BB
1252	2B	2B-1	IWB40021	0	131.2	AA	BB	BB	BB	AA	AA	BB	BB	AA	AA	BB	AA	AA	BB	BB	AA	AA	BB	AA	BB	BB	BB	AA	AA	BB	AA	AA	BB	AA	BB	BB	AA	BB	AA	BB	AA	AA	AA	BB	AA	AA	BB	AA	BB
1253	2B	2B-1	IWB12187	0	131.2	AA	BB	BB	BB	AA	AA	BB	BB	AA	AA	BB	AA	AA	BB	BB	AA	AA	BB	AA	BB	BB	BB	AA	AA	BB	AA	AA	BB	AA	BB	BB	AA	BB	AA	BB	AA	AA	AA	BB	AA	AA	BB	AA	BB
1254	2B	2B-1	IWB32258	0	131.2	AA	BB	BB	BB	AA	AA	BB	BB	AA	AA	BB	AA	AA	BB	BB	AA	AA	BB	AA	BB	BB	BB	AA	AA	BB	AA	AA	BB	AA	BB	BB	AA	BB	AA	BB	AA	AA	AA	BB	AA	AA	BB	AA	BB
1255	2B	2B-1	IWB19970	0	131.2	AA	BB	BB	BB	AA	AA	BB	BB	AA	AA	BB	AA	AA	BB	BB	AA	AA	BB	AA	BB	BB	BB	AA	AA	BB	AA	AA	BB	AA	BB	BB	AA	BB	AA	BB	AA	AA	AA	BB	AA	AA	BB	AA	BB
1256	2B	2B-1	IWB35747	0	131.2	AA	BB	BB	BB	AA	AA	BB	BB	AA	AA	BB	AA	AA	BB	BB	AA	AA	BB	AA	BB	BB	BB	AA	AA	BB	AA	AA	BB	AA	BB	BB	AA	BB	AA	BB	AA	AA	AA	BB	AA	AA	BB	AA	BB
1257	2B	2B-1	IWB39220	0	131.2	AA	BB	BB	BB	AA	AA	BB	BB	AA	AA	BB	AA	AA	BB	BB	AA	AA	BB	AA	BB	BB	BB	AA	AA	BB	AA	AA	BB	AA	BB	BB	AA	BB	AA	BB	AA	AA	AA	BB	AA	AA	BB	AA	BB
1258	2B	2B-1	IWB30179	0	131.2	AA	BB	BB	BB	AA	AA	BB	BB	AA	AA	BB	AA	AA	BB	BB	AA	AA	BB	AA	BB	BB	BB	AA	AA	BB	AA	AA	BB	AA	BB	BB	AA	BB	AA	BB	AA	AA	AA	BB	AA	AA	BB	AA	BB
1259	2B	2B-1	IWB41367	0	131.2	AA	BB	BB	BB	AA	AA	BB	BB	AA	AA	BB	AA	AA	BB	BB	AA	AA	BB	AA	BB	BB	BB	AA	AA	BB	AA	AA	BB	AA	BB	BB	AA	BB	AA	BB	AA	AA	AA	BB	AA	AA	BB	AA	BB
1260	2B	2B-1	IWB11750	0	131.2	AA	BB	BB	BB	AA	AA	BB	BB	AA	AA	BB	AA	AA	BB	BB	AA	AA	BB	AA	BB	BB	BB	AA	AA	BB	AA	AA	BB	AA	BB	BB	AA	BB	AA	BB	AA	AA	AA	BB	AA	AA	BB	AA	BB
1261	2B	2B-1	IWB11751	0	131.2	AA	BB	BB	BB	AA	AA	BB	BB	AA	AA	BB	AA	AA	BB	BB	AA	AA	BB	AA	BB	BB	BB	AA	AA	BB	AA	AA	BB	AA	BB	BB	AA	BB	AA	BB	AA	AA	AA	BB	AA	AA	BB	AA	BB
1262	2B	2B-1	IWB21988	0	131.2	AA	BB	BB	BB	AA	AA	BB	BB	AA	AA	BB	AA	AA	BB	BB	AA	AA	BB	AA	BB	BB	BB	AA	AA	BB	AA	AA	BB	AA	BB	BB	AA	BB	AA	BB	AA	AA	AA	BB	AA	AA	BB	AA	BB
1263	2B	2B-1	IWB63032	0	131.2	AA	BB	BB	BB	AA	AA	BB	BB	AA	AA	BB	AA	AA	BB	BB	AA	AA	BB	AA	BB	BB	BB	AA	AA	BB	AA	AA	BB	AA	BB	BB	AA	BB	AA	BB	AA	AA	AA	BB	AA	AA	BB	AA	BB
1264	2B	2B-1	IWB8214	0	131.2	AA	BB	BB	BB	AA	AA	BB	BB	AA	AA	BB	AA	AA	BB	BB	AA	AA	BB	AA	BB	BB	BB	AA	AA	BB	AA	AA	BB	AA	BB	BB	AA	BB	AA	BB	AA	AA	AA	BB	AA	AA	BB	AA	BB
1265	2B	2B-1	IWB42613	0	131.2	AA	BB	BB	BB	AA	AA	BB	BB	AA	AA	BB	AA	AA	BB	BB	AA	AA	BB	AA	BB	BB	BB	AA	AA	BB	AA	AA	BB	AA	BB	BB	AA	BB	AA	BB	AA	AA	AA	BB	AA	AA	BB	AA	BB
1266	2B	2B-1	IWB32441	0	131.2	AA	BB	BB	BB	AA	AA	BB	BB	AA	AA	BB	AA	AA	BB	BB	AA	AA	BB	AA	BB	BB	BB	AA	AA	BB	AA	AA	BB	AA	BB	BB	AA	BB	AA	BB	AA	AA	AA	BB	AA	AA	BB	AA	BB
1267	2B	2B-1	IWB44610	0	131.2	AA	BB	BB	BB	AA	AA	BB	BB	AA	AA	BB	AA	AA	BB	BB	AA	AA	BB	AA	BB	BB	BB	AA	AA	BB	AA	AA	BB	AA	BB	BB	AA	BB	AA	BB	AA	AA	AA	BB	AA	AA	BB	AA	BB
1268	2B	2B-1	IWA4894	0	131.2	AA	BB	BB	BB	AA	AA	BB	BB	AA	AA	BB	AA	AA	BB	BB	AA	AA	BB	AA	BB	BB	BB	AA	AA	BB	AA	AA	BB	AA	BB	BB	AA	BB	AA	BB	AA	AA	AA	BB	AA	AA	BB	AA	BB
1269	2B	2B-1	IWA10	0	131.2	AA	BB	BB	BB	AA	AA	BB	BB	AA	AA	BB	AA	AA	BB	BB	AA	AA	BB	AA	BB	BB	BB	AA	AA	BB	AA	AA	BB	AA	BB	BB	AA	BB	AA	BB	AA	AA	AA	BB	AA	AA	BB	AA	BB
1270	2B	2B-1	IWB73367	0	131.2	AA	BB	BB	BB	AA	AA	BB	BB	AA	AA	BB	AA	AA	BB	BB	AA	AA	BB	AA	BB	BB	BB	AA	AA	BB	AA	AA	BB	AA	BB	BB	AA	BB	AA	BB	AA	AA	AA	BB	AA	AA	BB	AA	BB
1271	2B	2B-1	IWB26631	0	131.2	AA	BB	BB	BB	AA	AA	BB	BB	AA	AA	BB	AA	AA	BB	BB	AA	AA	BB	AA	BB	BB	BB	AA	AA	BB	AA	AA	BB	AA	BB	BB	AA	BB	AA	BB	AA	AA	AA	BB	AA	AA	BB	AA	BB
1272	2B	2B-1	IWB52095	0	131.2	AA	BB	BB	BB	AA	AA	BB	BB	AA	AA	BB	AA	AA	BB	BB	AA	AA	BB	AA	BB	BB	BB	AA	AA	BB	AA	AA	BB	AA	BB	BB	AA	BB	AA	BB	AA	AA	AA	BB	AA	AA	BB	AA	BB
1273	2B	2B-1	IWB32260	0	131.2	AA	BB	BB	BB	AA	AA	BB	BB	AA	AA	BB	AA	AA	BB	BB	AA	AA	BB	AA	BB	BB	BB	AA	AA	BB	AA	AA	BB	AA	BB	BB	AA	BB	AA	BB	AA	AA	AA	BB	AA	AA	BB	AA	BB
1274	2B	2B-1	IWB53512	0	131.2	AA	BB	BB	BB	AA	AA	BB	BB	AA	AA	BB	AA	AA	BB	BB	AA	AA	BB	AA	BB	BB	BB	AA	AA	BB	AA	AA	BB	AA	BB	BB	AA	BB	AA	BB	AA	AA	AA	BB	AA	AA	BB	AA	BB
1275	2B	2B-1	IWA3924		131.2	AA	BB	BB	BB	AA	AA	BB	BB	AA	AA	BB	AA	AA	BB	BB	AA	AA	BB	AA	BB	BB	BB	AA	AA	BB	AA	AA	BB	AA	BB	BB	AA	BB	AA	BB	AA	AA	AA	BB	AA	AA	BB	AA	BB
1276	2B	2B-2	IWA7371	0	0	AA	AA	BB	BB	BB	BB	AA	AA	AA	BB	AA	BB	AA	BB	BB	BB	--	AA	BB	BB	BB	BB	BB	AA	AA	AA	BB	BB	BB	AA	BB	AA	AA	--	BB	AA	BB	AA	AA	AA	AA	BB	BB	BB
1277	2B	2B-2	IWA4096	0	0	AA	AA	BB	BB	BB	BB	AA	AA	AA	BB	AA	BB	AA	BB	BB	BB	--	AA	BB	BB	BB	BB	BB	AA	AA	AA	BB	BB	BB	AA	BB	AA	AA	--	BB	AA	BB	AA	AA	AA	AA	BB	BB	BB
1278	2B	2B-2	IWA4097	0	0	AA	AA	BB	BB	BB	BB	AA	AA	AA	BB	AA	BB	AA	BB	BB	BB	--	AA	BB	BB	BB	BB	BB	AA	AA	AA	BB	BB	BB	AA	BB	AA	AA	--	BB	AA	BB	AA	AA	AA	AA	BB	BB	BB
1279	2B	2B-2	IWB8420	0	0	AA	AA	BB	BB	BB	BB	AA	AA	AA	BB	AA	BB	AA	BB	BB	BB	--	AA	BB	BB	BB	BB	BB	AA	AA	AA	BB	BB	BB	AA	BB	AA	AA	--	BB	AA	BB	AA	AA	AA	AA	BB	BB	BB
1280	2B	2B-2	IWB8419	0	0	AA	AA	BB	BB	BB	BB	AA	AA	AA	BB	AA	BB	AA	BB	BB	BB	--	AA	BB	BB	BB	BB	BB	AA	AA	AA	BB	BB	BB	AA	BB	AA	AA	--	BB	AA	BB	AA	AA	AA	AA	BB	BB	BB
1281	2B	2B-2	IWB25695	0	0	AA	AA	BB	BB	BB	BB	AA	AA	AA	BB	AA	BB	AA	BB	BB	BB	--	AA	BB	BB	BB	BB	BB	AA	AA	AA	BB	BB	BB	AA	BB	AA	AA	--	BB	AA	BB	AA	AA	AA	AA	BB	BB	BB
1282	2B	2B-2	IWB34633	0	0	AA	AA	BB	BB	BB	BB	AA	AA	AA	BB	AA	BB	AA	BB	BB	BB	--	AA	BB	BB	BB	BB	BB	AA	AA	AA	BB	BB	BB	AA	BB	AA	AA	--	BB	AA	BB	AA	AA	AA	AA	BB	BB	BB
1283	2B	2B-2	IWB35839	0	0	AA	AA	BB	BB	BB	BB	AA	AA	AA	BB	AA	BB	AA	BB	BB	BB	AA	AA	BB	BB	BB	BB	BB	AA	AA	AA	BB	BB	BB	AA	BB	AA	AA	AA	BB	AA	BB	AA	AA	AA	AA	BB	BB	BB
1284	2B	2B-2	IWA4095	0	0	AA	AA	BB	BB	BB	BB	AA	AA	AA	BB	AA	BB	AA	BB	BB	BB	AA	AA	BB	BB	BB	BB	BB	AA	AA	AA	BB	BB	BB	AA	BB	AA	AA	AA	BB	AA	BB	AA	AA	AA	AA	BB	BB	BB
1285	2B	2B-2	IWB54476	0	0	AA	AA	BB	BB	BB	BB	AA	AA	AA	BB	AA	BB	AA	BB	BB	BB	AA	AA	BB	BB	BB	BB	BB	AA	AA	AA	BB	BB	BB	AA	BB	AA	AA	AA	BB	AA	BB	AA	AA	AA	AA	BB	BB	BB
1286	2B	2B-2	IWA4098	0	0	AA	AA	BB	BB	BB	BB	AA	AA	AA	BB	AA	BB	AA	BB	BB	BB	AA	AA	BB	BB	BB	BB	BB	AA	AA	AA	BB	BB	BB	AA	BB	AA	AA	AA	BB	AA	BB	AA	AA	AA	AA	BB	BB	BB
1287	2B	2B-2	IWB35840	0.3	0	AA	AA	BB	BB	BB	BB	AA	AA	AA	BB	AA	BB	AA	BB	BB	BB	--	AA	BB	BB	BB	BB	BB	AA	AA	AA	BB	BB	BB	AA	BB	AA	AA	--	BB	AA	BB	AA	AA	AA	AA	BB	BB	BB
1288	2B	2B-2	IWB59082	0	0.3	AA	AA	BB	BB	BB	BB	AA	AA	AA	BB	AA	BB	AA	BB	BB	BB	AA	AA	BB	BB	AA	BB	BB	AA	AA	AA	BB	BB	BB	AA	BB	AA	AA	--	BB	AA	BB	AA	AA	AA	AA	BB	BB	BB
1289	2B	2B-2	IWB48012	0	0.3	AA	AA	BB	BB	BB	BB	AA	AA	AA	BB	AA	BB	AA	BB	BB	BB	AA	AA	BB	BB	AA	BB	BB	AA	AA	AA	BB	BB	BB	AA	BB	AA	AA	AA	BB	AA	BB	AA	AA	AA	AA	BB	BB	BB
1290	2B	2B-2	IWB36126	0	0.3	AA	AA	BB	BB	BB	BB	AA	AA	AA	BB	AA	BB	AA	BB	BB	BB	AA	AA	BB	BB	AA	BB	BB	AA	AA	AA	BB	BB	BB	AA	BB	AA	AA	AA	BB	AA	BB	AA	AA	AA	AA	BB	BB	BB
1291	2B	2B-2	IWB28363	0	0.3	AA	AA	BB	BB	BB	BB	AA	AA	AA	BB	AA	BB	AA	BB	BB	BB	AA	AA	BB	BB	AA	BB	BB	AA	AA	AA	BB	BB	BB	AA	BB	AA	AA	AA	BB	AA	BB	AA	AA	AA	AA	BB	BB	BB
1292	2B	2B-2	IWB66367	0	0.3	AA	AA	BB	BB	BB	BB	AA	AA	AA	BB	AA	BB	AA	BB	BB	BB	AA	AA	BB	BB	AA	BB	BB	AA	AA	AA	BB	BB	BB	AA	BB	AA	AA	AA	BB	AA	BB	AA	AA	AA	AA	BB	BB	BB
1293	2B	2B-2	IWB52451	0	0.3	AA	AA	BB	BB	BB	BB	AA	AA	AA	BB	AA	BB	AA	BB	BB	BB	AA	AA	BB	BB	AA	BB	BB	AA	AA	AA	BB	BB	BB	AA	BB	AA	AA	--	BB	AA	BB	AA	AA	AA	AA	BB	BB	BB
1294	2B	2B-2	IWB4424	1.9	0.3	AA	AA	BB	BB	BB	BB	AA	AA	AA	BB	AA	BB	AA	BB	BB	BB	--	AA	BB	BB	AA	BB	BB	AA	AA	AA	BB	BB	BB	AA	BB	AA	AA	--	BB	AA	BB	AA	AA	AA	AA	BB	BB	BB
1295	2B	2B-2	IWB26742	0	2.2	AA	AA	BB	BB	BB	BB	AA	AA	AA	BB	AA	BB	AA	BB	BB	BB	BB	AA	BB	BB	AA	BB	BB	AA	AA	AA	BB	BB	BB	AA	BB	AA	AA	BB	BB	AA	BB	AA	AA	AA	AA	BB	BB	BB
1296	2B	2B-2	IWB64246	0	2.2	AA	AA	BB	BB	BB	BB	AA	AA	AA	BB	AA	BB	AA	BB	BB	BB	BB	AA	BB	BB	AA	BB	BB	AA	AA	AA	BB	BB	BB	AA	BB	AA	AA	BB	BB	AA	BB	AA	AA	AA	AA	BB	BB	BB
1297	2B	2B-2	IWB64192	0	2.2	AA	AA	BB	BB	BB	BB	AA	AA	AA	BB	AA	BB	AA	BB	BB	BB	BB	AA	BB	BB	AA	BB	BB	AA	AA	AA	BB	BB	BB	AA	BB	AA	AA	BB	BB	AA	BB	AA	AA	AA	AA	BB	BB	BB
1298	2B	2B-2	IWB66366	0	2.2	AA	AA	BB	BB	BB	BB	AA	AA	AA	BB	AA	BB	AA	BB	BB	BB	BB	AA	BB	BB	AA	BB	BB	AA	AA	AA	BB	BB	BB	AA	BB	AA	AA	BB	BB	AA	BB	AA	AA	AA	AA	BB	BB	BB
1299	2B	2B-2	IWB54520	0	2.2	AA	AA	BB	BB	BB	BB	AA	AA	AA	BB	AA	BB	AA	BB	BB	BB	BB	AA	BB	BB	AA	BB	BB	AA	AA	AA	BB	BB	BB	AA	BB	AA	AA	BB	BB	AA	BB	AA	AA	AA	AA	BB	BB	BB
1300	2B	2B-2	IWB60477	0	2.2	AA	AA	BB	BB	BB	BB	AA	AA	AA	BB	AA	BB	AA	BB	BB	BB	BB	AA	BB	BB	AA	BB	BB	AA	AA	AA	BB	BB	BB	AA	BB	AA	AA	BB	BB	AA	BB	AA	AA	AA	AA	BB	BB	BB
1301	2B	2B-2	IWB56896	0	2.2	AA	AA	BB	BB	BB	BB	AA	AA	AA	BB	AA	BB	AA	BB	BB	BB	BB	AA	BB	BB	AA	BB	BB	AA	AA	AA	BB	BB	BB	AA	BB	AA	AA	BB	BB	AA	BB	AA	AA	AA	AA	BB	BB	BB
1302	2B	2B-2	IWB62562	0	2.2	AA	AA	BB	BB	BB	BB	AA	AA	AA	BB	AA	BB	AA	BB	BB	BB	BB	AA	BB	BB	AA	BB	BB	AA	AA	AA	BB	BB	BB	AA	BB	AA	AA	BB	BB	AA	BB	AA	AA	AA	AA	BB	BB	BB
1303	2B	2B-2	IWB36140	0	2.2	AA	AA	BB	BB	BB	BB	AA	AA	AA	BB	AA	BB	AA	BB	BB	BB	--	AA	BB	BB	AA	BB	BB	AA	AA	AA	BB	BB	BB	AA	BB	AA	AA	--	BB	AA	BB	AA	AA	AA	AA	BB	BB	BB
1304	2B	2B-2	IWB73178	0	2.2	AA	AA	BB	BB	BB	BB	AA	AA	AA	BB	AA	BB	AA	BB	BB	BB	--	AA	BB	BB	AA	BB	BB	AA	AA	AA	BB	BB	BB	AA	BB	AA	AA	--	BB	AA	BB	AA	AA	AA	AA	BB	BB	BB
1305	2B	2B-2	IWB5627	0	2.2	AA	AA	BB	BB	BB	BB	AA	AA	AA	BB	AA	BB	AA	BB	BB	BB	BB	AA	BB	BB	AA	BB	BB	AA	AA	AA	BB	BB	BB	AA	BB	AA	AA	--	BB	AA	BB	AA	AA	AA	AA	BB	BB	BB
1306	2B	2B-2	IWB73960	0	2.2	AA	AA	BB	BB	BB	BB	AA	AA	AA	BB	AA	BB	AA	BB	BB	BB	--	AA	BB	BB	AA	BB	BB	AA	AA	AA	BB	BB	BB	AA	BB	AA	AA	--	BB	AA	BB	AA	AA	AA	AA	BB	BB	BB
1307	2B	2B-2	IWB73961	0	2.2	AA	AA	BB	BB	BB	BB	AA	AA	AA	BB	AA	BB	AA	BB	BB	BB	--	AA	BB	BB	AA	BB	BB	AA	AA	--	BB	BB	BB	AA	BB	AA	AA	--	BB	AA	BB	--	AA	AA	AA	BB	BB	BB
1308	2B	2B-2	IWB28722	3.7	2.2	AA	AA	BB	BB	BB	BB	AA	AA	AA	BB	AA	BB	AA	BB	BB	BB	--	AA	BB	BB	AA	BB	BB	AA	AA	AA	BB	BB	BB	AA	BB	AA	AA	--	BB	AA	BB	AA	AA	AA	AA	BB	BB	BB
1309	2B	2B-2	IWB37344	0	5.9	AA	AA	BB	BB	BB	BB	AA	AA	AA	BB	AA	BB	AA	BB	BB	BB	--	AA	BB	BB	BB	BB	BB	AA	BB	AA	BB	BB	BB	AA	BB	AA	AA	BB	BB	AA	BB	AA	AA	AA	AA	BB	BB	AA
1310	2B	2B-2	IWA7996	1.6	5.9	AA	AA	BB	BB	BB	BB	AA	AA	AA	BB	AA	BB	AA	BB	BB	BB	BB	AA	BB	BB	BB	BB	BB	AA	BB	AA	BB	BB	BB	AA	BB	AA	AA	BB	BB	AA	BB	AA	AA	AA	AA	BB	BB	AA
1311	2B	2B-2	IWB10282	0.3	7.5	AA	AA	BB	BB	BB	BB	AA	AA	AA	BB	AA	BB	AA	BB	BB	BB	--	AA	BB	BB	BB	BB	BB	AA	BB	AA	BB	BB	BB	AA	BB	AA	AA	BB	BB	AA	BB	AA	AA	AA	AA	BB	BB	AA
1312	2B	2B-2	IWB37873	0.3	7.8	AA	AA	BB	BB	BB	BB	AA	AA	AA	BB	AA	BB	AA	BB	BB	BB	BB	AA	BB	BB	BB	BB	BB	AA	BB	AA	BB	--	BB	AA	BB	AA	BB	BB	BB	AA	BB	AA	AA	AA	AA	BB	BB	AA
1313	2B	2B-2	IWB41390	0	8.1	AA	AA	BB	BB	BB	BB	AA	AA	AA	BB	AA	BB	AA	BB	BB	BB	BB	AA	BB	BB	BB	BB	BB	AA	BB	AA	BB	BB	BB	AA	BB	AA	BB	BB	BB	AA	BB	AA	AA	AA	AA	BB	BB	AA
1314	2B	2B-2	IWB692	0	8.1	AA	AA	BB	BB	BB	BB	AA	AA	AA	BB	AA	BB	AA	BB	BB	BB	--	AA	BB	BB	BB	BB	BB	AA	BB	AA	BB	--	BB	AA	BB	AA	BB	BB	BB	AA	BB	AA	AA	AA	AA	BB	BB	--
1315	2B	2B-2	IWA6561	0	8.1	AA	AA	BB	BB	BB	BB	AA	AA	AA	BB	AA	BB	AA	BB	BB	BB	--	AA	BB	BB	BB	BB	BB	AA	BB	AA	BB	--	BB	AA	BB	AA	BB	BB	BB	AA	BB	AA	AA	AA	AA	BB	BB	AA
1316	2B	2B-2	IWB2593	0	8.1	AA	AA	BB	BB	BB	BB	AA	AA	AA	BB	AA	BB	AA	BB	BB	BB	--	AA	BB	BB	BB	BB	BB	AA	BB	AA	BB	--	BB	AA	BB	AA	BB	BB	BB	AA	BB	AA	AA	AA	AA	BB	BB	AA
1317	2B	2B-2	IWB2594	0	8.1	AA	AA	BB	BB	BB	BB	AA	AA	AA	BB	AA	BB	AA	BB	BB	BB	--	AA	BB	BB	BB	BB	BB	AA	BB	AA	BB	--	BB	AA	BB	AA	BB	BB	BB	AA	BB	AA	AA	AA	AA	BB	BB	AA
1318	2B	2B-2	IWB8450	0	8.1	AA	AA	BB	BB	BB	BB	AA	AA	AA	BB	AA	BB	AA	BB	BB	BB	--	AA	BB	BB	BB	BB	BB	AA	BB	AA	BB	--	BB	AA	BB	AA	BB	BB	BB	AA	BB	AA	AA	AA	AA	BB	BB	AA
1319	2B	2B-2	IWB8449	0	8.1	AA	AA	BB	BB	BB	BB	AA	AA	AA	BB	AA	BB	AA	BB	BB	BB	--	AA	BB	BB	BB	BB	BB	AA	BB	AA	BB	--	BB	AA	BB	AA	BB	BB	BB	AA	BB	AA	AA	AA	AA	BB	BB	AA
1320	2B	2B-2	IWA3509	0	8.1	AA	AA	BB	BB	BB	BB	AA	AA	AA	BB	AA	BB	AA	BB	BB	BB	--	AA	BB	BB	BB	BB	BB	AA	BB	AA	BB	--	BB	AA	BB	AA	BB	BB	BB	AA	BB	AA	AA	AA	AA	BB	BB	AA
1321	2B	2B-2	IWA3511	0	8.1	AA	AA	BB	BB	BB	BB	AA	AA	AA	BB	AA	BB	AA	BB	BB	BB	--	AA	BB	BB	BB	BB	BB	AA	BB	AA	BB	--	BB	AA	BB	AA	BB	BB	BB	AA	BB	AA	AA	AA	AA	BB	BB	AA
1322	2B	2B-2	IWB22526	0	8.1	AA	AA	BB	BB	BB	BB	AA	AA	AA	BB	AA	BB	AA	BB	BB	BB	--	AA	BB	BB	BB	BB	BB	AA	BB	AA	BB	--	BB	AA	BB	AA	BB	BB	BB	AA	BB	AA	AA	AA	AA	BB	BB	AA
1323	2B	2B-2	IWB6071	0	8.1	AA	AA	BB	BB	BB	BB	AA	AA	AA	BB	AA	BB	AA	BB	BB	BB	--	AA	BB	BB	BB	BB	BB	AA	BB	AA	BB	--	BB	AA	BB	AA	BB	BB	BB	AA	BB	AA	AA	AA	AA	BB	BB	AA
1324	2B	2B-2	IWB32019	0	8.1	AA	AA	BB	BB	BB	BB	AA	AA	AA	BB	AA	BB	AA	BB	BB	BB	--	AA	BB	BB	BB	BB	BB	AA	BB	AA	BB	--	BB	AA	BB	AA	BB	BB	BB	AA	BB	AA	AA	AA	AA	BB	BB	AA
1325	2B	2B-2	IWA3510	0	8.1	AA	AA	BB	BB	BB	BB	AA	AA	AA	BB	AA	BB	AA	BB	BB	BB	--	AA	BB	BB	BB	BB	BB	AA	BB	AA	BB	--	BB	AA	BB	AA	BB	BB	BB	AA	BB	AA	AA	AA	AA	BB	BB	AA
1326	2B	2B-2	IWB2286	0	8.1	AA	AA	BB	BB	BB	BB	AA	AA	AA	BB	AA	BB	AA	BB	BB	BB	--	AA	BB	BB	BB	BB	BB	AA	BB	AA	BB	--	BB	AA	BB	AA	BB	BB	BB	AA	BB	AA	AA	AA	AA	BB	BB	AA
1327	2B	2B-2	IWB41391	0	8.1	AA	AA	BB	BB	BB	BB	AA	AA	AA	BB	AA	BB	AA	BB	BB	BB	BB	AA	BB	BB	BB	BB	BB	AA	BB	AA	BB	BB	BB	AA	BB	AA	BB	BB	BB	AA	BB	AA	AA	AA	AA	BB	BB	AA
1328	2B	2B-2	IWB73211	0	8.1	AA	AA	BB	BB	BB	BB	AA	AA	AA	BB	AA	BB	AA	BB	BB	BB	--	AA	BB	BB	BB	BB	BB	AA	BB	AA	BB	--	BB	AA	BB	AA	BB	BB	BB	AA	BB	AA	AA	AA	AA	BB	BB	AA
1329	2B	2B-2	IWA7279	0.5	8.1	AA	AA	BB	BB	BB	BB	AA	AA	AA	BB	AA	BB	AA	BB	BB	BB	--	AA	BB	BB	BB	BB	BB	AA	BB	AA	BB	--	BB	AA	BB	AA	BB	BB	BB	AA	BB	AA	AA	AA	AA	BB	BB	AA
1330	2B	2B-2	IWB67759	1.6	8.6	AA	AA	BB	BB	BB	BB	AA	AA	AA	BB	AA	BB	AA	BB	BB	BB	BB	AA	BB	BB	BB	BB	BB	AA	BB	AA	BB	BB	BB	AA	BB	AA	BB	BB	BB	AA	BB	AA	AA	AA	AA	BB	BB	AA
1331	2B	2B-2	IWB67764	0	10.2	AA	AA	BB	BB	BB	BB	AA	AA	AA	BB	AA	BB	AA	BB	BB	BB	--	AA	BB	BB	BB	BB	BB	AA	BB	AA	BB	AA	BB	AA	BB	AA	BB	BB	BB	AA	BB	AA	AA	AA	AA	BB	BB	AA
1332	2B	2B-2	IWB40980	0	10.2	AA	AA	BB	BB	BB	BB	AA	AA	AA	BB	AA	BB	AA	BB	BB	BB	AA	AA	BB	BB	BB	BB	BB	AA	BB	AA	BB	AA	BB	AA	BB	AA	BB	BB	BB	AA	BB	AA	AA	AA	AA	BB	BB	AA
1333	2B	2B-2	IWB67763	0	10.2	AA	AA	BB	BB	BB	BB	AA	AA	AA	BB	AA	BB	AA	BB	BB	BB	AA	AA	BB	BB	BB	BB	BB	AA	BB	AA	BB	AA	BB	AA	BB	AA	BB	BB	BB	AA	BB	AA	AA	AA	AA	BB	BB	AA
1334	2B	2B-2	IWB67761	0	10.2	AA	AA	BB	BB	BB	BB	AA	AA	AA	BB	AA	BB	AA	BB	BB	BB	AA	AA	BB	BB	BB	BB	BB	AA	BB	AA	BB	AA	BB	AA	BB	AA	BB	BB	BB	AA	BB	AA	AA	AA	AA	BB	BB	AA
1335	2B	2B-2	IWB67765	0.5	10.2	AA	AA	BB	BB	BB	BB	AA	AA	AA	BB	AA	BB	AA	BB	BB	BB	--	AA	BB	BB	BB	BB	BB	AA	BB	AA	BB	--	BB	AA	BB	AA	BB	BB	BB	AA	BB	AA	AA	AA	AA	BB	BB	AA
1336	2B	2B-2	IWA2874	0.3	10.7	AA	AA	BB	BB	BB	BB	AA	AA	AA	BB	AA	BB	AA	BB	BB	BB	AA	AA	BB	BB	BB	BB	BB	AA	BB	AA	BB	AA	BB	AA	BB	AA	BB	BB	BB	AA	BB	AA	AA	AA	AA	BB	BB	--
1337	2B	2B-2	IWB67760	0	11	AA	AA	BB	BB	BB	BB	AA	AA	AA	BB	AA	BB	AA	BB	BB	BB	AA	AA	BB	BB	BB	BB	BB	AA	BB	AA	BB	AA	BB	AA	BB	AA	BB	BB	BB	AA	BB	AA	AA	AA	AA	BB	BB	AA
1338	2B	2B-2	IWB39560	0	11	AA	AA	BB	BB	BB	BB	AA	AA	AA	BB	AA	BB	AA	BB	BB	BB	AA	AA	BB	BB	BB	BB	BB	AA	BB	AA	BB	AA	BB	AA	BB	AA	BB	BB	BB	AA	BB	AA	AA	AA	AA	BB	BB	AA
1339	2B	2B-2	IWB67250	0	11	AA	AA	BB	BB	BB	BB	AA	AA	AA	BB	AA	BB	AA	BB	BB	BB	--	AA	BB	BB	BB	BB	BB	--	BB	AA	BB	--	BB	AA	BB	AA	BB	BB	BB	AA	BB	AA	AA	AA	AA	BB	BB	AA
1340	2B	2B-2	IWB9359	0	11	AA	AA	BB	BB	BB	BB	AA	AA	AA	BB	AA	BB	AA	BB	BB	BB	--	AA	BB	BB	BB	BB	BB	AA	BB	AA	BB	--	BB	AA	BB	AA	BB	BB	BB	AA	BB	AA	AA	AA	AA	BB	BB	AA
1341	2B	2B-2	IWB67251	24.3	11	AA	AA	BB	BB	BB	BB	AA	AA	AA	BB	AA	BB	AA	BB	BB	BB	AA	AA	BB	BB	BB	BB	BB	AA	BB	AA	BB	AA	BB	AA	BB	AA	BB	BB	BB	AA	BB	AA	AA	AA	AA	BB	BB	AA
1342	2B	2B-2	IWB32293	0.3	35.3	AA	AA	AA	BB	BB	BB	--	BB	BB	BB	AA	BB	AA	BB	AA	BB	BB	AA	BB	AA	BB	BB	BB	AA	AA	AA	AA	AA	BB	AA	AA	AA	BB	BB	BB	AA	BB	BB	BB	AA	AA	BB	BB	AA
1343	2B	2B-2	IWB2482	0.3	35.6	AA	AA	AA	BB	BB	BB	AA	AA	BB	BB	AA	BB	AA	BB	AA	BB	BB	AA	BB	AA	BB	BB	BB	AA	AA	AA	AA	AA	BB	AA	AA	AA	BB	BB	BB	AA	BB	BB	BB	AA	AA	BB	BB	AA
1344	2B	2B-2	IWB71975	0	35.9	AA	AA	AA	BB	BB	BB	AA	AA	BB	BB	AA	BB	AA	BB	BB	BB	BB	AA	BB	AA	BB	BB	BB	AA	AA	AA	AA	AA	BB	AA	AA	AA	BB	BB	BB	AA	BB	BB	BB	AA	AA	BB	BB	AA
1345	2B	2B-2	IWB45291	0	35.9	AA	AA	AA	BB	BB	BB	AA	AA	BB	BB	AA	BB	AA	BB	BB	BB	BB	AA	BB	AA	BB	BB	BB	AA	AA	AA	AA	AA	BB	AA	AA	AA	BB	BB	BB	AA	BB	BB	BB	AA	AA	BB	BB	AA
1346	2B	2B-2	IWA5007	0	35.9	AA	AA	AA	BB	BB	BB	AA	AA	BB	BB	AA	BB	AA	BB	BB	BB	BB	AA	BB	AA	BB	BB	BB	AA	AA	AA	AA	AA	BB	AA	AA	AA	BB	BB	BB	AA	BB	BB	BB	AA	AA	BB	BB	AA
1347	2B	2B-2	IWB29591	0.3	35.9	AA	AA	AA	BB	BB	BB	AA	AA	BB	BB	AA	BB	AA	BB	BB	BB	BB	AA	BB	AA	BB	BB	BB	AA	AA	AA	AA	AA	BB	AA	AA	AA	BB	BB	BB	AA	BB	BB	BB	AA	AA	BB	BB	AA
1348	2B	2B-2	IWB4865	0	36.2	AA	AA	AA	BB	BB	BB	AA	AA	BB	BB	AA	BB	AA	BB	BB	BB	BB	AA	BB	AA	BB	BB	BB	AA	AA	AA	AA	AA	BB	AA	AA	AA	BB	BB	BB	AA	BB	BB	BB	AA	AA	BB	BB	AA
1349	2B	2B-2	IWB52447	0	36.2	AA	AA	AA	BB	BB	BB	AA	AA	BB	BB	AA	BB	AA	BB	BB	BB	BB	AA	BB	AA	BB	BB	BB	AA	AA	AA	AA	AA	BB	AA	AA	AA	BB	BB	BB	AA	BB	BB	BB	AA	AA	BB	BB	AA
1350	2B	2B-2	IWB73085	0.5	36.2	AA	AA	AA	BB	BB	BB	AA	AA	BB	BB	AA	BB	AA	BB	BB	BB	BB	AA	BB	AA	BB	BB	BB	AA	AA	AA	AA	AA	BB	AA	AA	AA	BB	BB	BB	AA	BB	BB	BB	AA	AA	BB	BB	AA
1351	2B	2B-2	IWB56627	0	36.7	AA	AA	AA	BB	BB	BB	AA	AA	BB	BB	AA	BB	AA	BB	BB	BB	BB	AA	BB	AA	BB	BB	AA	AA	AA	AA	AA	AA	BB	AA	AA	AA	BB	BB	BB	AA	BB	BB	BB	AA	AA	BB	BB	AA
1352	2B	2B-2	IWB22835	0	36.7	AA	AA	AA	BB	BB	BB	AA	AA	BB	BB	AA	BB	AA	BB	BB	BB	BB	AA	BB	AA	BB	BB	AA	AA	AA	AA	AA	AA	BB	AA	AA	AA	BB	BB	BB	AA	BB	BB	BB	AA	AA	BB	BB	AA
1353	2B	2B-2	IWB11123	0	36.7	AA	AA	AA	BB	BB	BB	AA	AA	BB	BB	AA	BB	AA	BB	BB	BB	BB	AA	BB	AA	BB	BB	AA	AA	AA	AA	AA	AA	BB	AA	AA	AA	BB	BB	BB	AA	BB	BB	BB	AA	AA	BB	BB	AA
1354	2B	2B-2	IWB36279	0	36.7	AA	AA	AA	BB	BB	BB	AA	AA	BB	BB	AA	BB	AA	BB	BB	BB	BB	AA	BB	AA	BB	BB	AA	AA	AA	AA	AA	AA	BB	AA	AA	AA	BB	BB	BB	AA	BB	BB	BB	AA	AA	BB	BB	AA
1355	2B	2B-2	IWB14219	0	36.7	AA	AA	AA	BB	BB	BB	AA	AA	BB	BB	AA	BB	AA	BB	BB	BB	BB	AA	BB	AA	BB	BB	AA	AA	AA	AA	AA	AA	BB	AA	AA	AA	BB	BB	BB	AA	BB	BB	BB	AA	AA	BB	BB	AA
1356	2B	2B-2	IWB59983	0	36.7	AA	AA	AA	BB	BB	BB	AA	AA	BB	BB	AA	BB	AA	BB	BB	BB	BB	AA	BB	AA	BB	BB	AA	AA	AA	AA	AA	AA	BB	AA	AA	AA	BB	BB	BB	AA	BB	BB	BB	AA	AA	BB	BB	AA
1357	2B	2B-2	IWB59226	0	36.7	AA	AA	AA	BB	BB	BB	AA	AA	BB	BB	AA	BB	AA	BB	BB	BB	BB	AA	BB	AA	BB	BB	AA	AA	AA	AA	AA	AA	BB	AA	AA	AA	BB	BB	BB	AA	BB	BB	BB	AA	AA	BB	BB	AA
1358	2B	2B-2	IWB12196	0	36.7	AA	AA	AA	BB	BB	BB	AA	AA	BB	BB	AA	BB	AA	BB	BB	BB	BB	AA	BB	AA	BB	BB	AA	AA	AA	AA	AA	AA	BB	AA	AA	AA	BB	BB	BB	AA	BB	BB	BB	AA	AA	BB	BB	AA
1359	2B	2B-2	IWB12358	0	36.7	AA	AA	AA	BB	BB	BB	AA	AA	BB	BB	AA	BB	AA	BB	BB	BB	BB	AA	BB	AA	BB	BB	AA	AA	AA	AA	AA	AA	BB	AA	AA	AA	BB	BB	BB	AA	BB	BB	BB	AA	AA	BB	BB	AA
1360	2B	2B-2	IWB47764	0	36.7	AA	AA	AA	BB	BB	BB	AA	AA	BB	BB	AA	BB	AA	BB	BB	BB	BB	AA	BB	AA	BB	BB	AA	AA	AA	AA	AA	AA	BB	AA	AA	AA	BB	BB	BB	AA	BB	BB	BB	AA	AA	BB	BB	AA
1361	2B	2B-2	IWB1091	0	36.7	AA	AA	AA	BB	BB	BB	AA	AA	BB	BB	AA	BB	AA	BB	BB	BB	BB	AA	BB	AA	BB	BB	AA	AA	AA	AA	AA	AA	BB	AA	AA	AA	BB	BB	BB	AA	BB	BB	BB	AA	AA	BB	BB	AA
1362	2B	2B-2	IWB35156	0	36.7	AA	AA	AA	BB	BB	BB	AA	AA	BB	BB	AA	BB	AA	BB	BB	BB	BB	AA	BB	AA	BB	BB	AA	AA	AA	AA	AA	AA	BB	AA	AA	AA	BB	BB	BB	AA	BB	BB	BB	AA	AA	BB	BB	AA
1363	2B	2B-2	IWB28191	0	36.7	AA	AA	AA	BB	BB	BB	AA	AA	BB	BB	AA	BB	AA	BB	BB	BB	BB	AA	BB	AA	BB	BB	AA	AA	AA	AA	AA	AA	BB	AA	AA	AA	BB	BB	BB	AA	BB	BB	BB	AA	AA	BB	BB	AA
1364	2B	2B-2	IWB58875	0	36.7	AA	AA	AA	BB	BB	BB	AA	AA	BB	BB	AA	BB	AA	BB	BB	BB	BB	AA	BB	AA	BB	BB	AA	AA	AA	AA	--	AA	BB	AA	AA	AA	BB	BB	BB	AA	BB	BB	BB	AA	AA	BB	BB	AA
1365	2B	2B-2	IWB55225	0	36.7	AA	AA	AA	BB	BB	BB	AA	AA	BB	BB	AA	BB	AA	BB	BB	BB	BB	AA	BB	AA	BB	BB	AA	AA	AA	AA	AA	AA	BB	AA	AA	AA	BB	BB	BB	AA	BB	BB	BB	AA	AA	BB	BB	AA
1366	2B	2B-2	IWA1324	0.3	36.7	AA	AA	AA	BB	BB	BB	AA	AA	BB	BB	AA	BB	AA	BB	BB	BB	BB	AA	BB	AA	BB	BB	AA	AA	AA	AA	AA	AA	BB	AA	AA	AA	BB	BB	BB	AA	BB	BB	BB	AA	AA	BB	BB	AA
1367	2B	2B-2	IWB64936	10.9	37	AA	AA	AA	BB	BB	BB	AA	AA	BB	BB	AA	BB	AA	BB	BB	BB	BB	AA	BB	AA	BB	BB	AA	AA	AA	AA	AA	AA	BB	AA	AA	AA	BB	BB	BB	AA	BB	BB	BB	AA	AA	BB	BB	AA
1368	2B	2B-2	IWB21063	8.5	47.9	AA	AA	AA	AA	BB	BB	AA	AA	BB	AA	AA	BB	AA	--	BB	BB	AA	AA	BB	AA	BB	AA	AA	AA	AA	AA	AA	AA	BB	AA	AA	AA	AA	BB	BB	AA	BB	BB	AA	AA	AA	BB	BB	AA
1369	2B	2B-2	IWB59762	0.3	56.4	AA	BB	AA	AA	BB	BB	AA	BB	BB	AA	AA	BB	AA	AA	BB	BB	AA	AA	BB	AA	BB	AA	AA	AA	AA	AA	AA	--	BB	AA	BB	AA	AA	BB	BB	AA	BB	BB	AA	AA	AA	BB	BB	BB
1370	2B	2B-2	IWB22132	0	56.7	AA	BB	AA	AA	BB	BB	AA	BB	BB	AA	AA	BB	AA	BB	BB	BB	AA	AA	BB	AA	BB	AA	AA	AA	AA	AA	AA	BB	BB	AA	BB	AA	AA	BB	BB	AA	BB	BB	AA	AA	AA	BB	BB	BB
1371	2B	2B-2	IWB9733	0	56.7	AA	BB	AA	AA	BB	BB	AA	BB	BB	AA	AA	BB	AA	--	BB	BB	AA	AA	BB	AA	BB	AA	AA	AA	AA	AA	AA	--	BB	AA	BB	AA	AA	BB	BB	AA	BB	BB	AA	AA	AA	BB	BB	BB
1372	2B	2B-2	IWB22131	0	56.7	AA	BB	AA	AA	BB	BB	AA	BB	BB	AA	AA	BB	AA	--	BB	BB	AA	AA	BB	AA	BB	AA	AA	AA	AA	AA	AA	--	BB	AA	BB	AA	AA	BB	BB	AA	BB	BB	AA	AA	AA	BB	BB	BB
1373	2B	2B-2	IWB12117	0	56.7	AA	BB	AA	AA	BB	BB	AA	BB	BB	AA	AA	BB	AA	--	BB	BB	AA	AA	BB	AA	BB	AA	AA	AA	AA	AA	AA	--	BB	AA	BB	AA	AA	BB	BB	AA	BB	BB	AA	AA	AA	BB	BB	BB
1374	2B	2B-2	IWB34450	0	56.7	AA	BB	AA	AA	BB	BB	AA	BB	BB	AA	AA	BB	AA	--	BB	BB	AA	AA	BB	AA	BB	AA	AA	AA	AA	AA	AA	--	BB	AA	BB	AA	AA	BB	BB	AA	BB	BB	AA	AA	AA	BB	BB	BB
1375	2B	2B-2	IWB22135	0	56.7	AA	BB	AA	AA	BB	BB	AA	BB	BB	AA	AA	BB	AA	--	BB	BB	AA	AA	BB	AA	BB	AA	AA	AA	AA	AA	AA	--	BB	AA	BB	AA	AA	BB	BB	AA	BB	BB	AA	AA	AA	BB	BB	BB
1376	2B	2B-2	IWB40427	0	56.7	AA	BB	AA	AA	BB	BB	AA	BB	BB	AA	AA	BB	AA	--	BB	BB	AA	AA	BB	AA	BB	AA	AA	AA	AA	AA	AA	--	BB	AA	BB	AA	AA	BB	BB	AA	BB	BB	AA	AA	AA	BB	BB	BB
1377	2B	2B-2	IWB56666	0	56.7	AA	BB	AA	AA	BB	BB	AA	BB	BB	AA	AA	BB	AA	--	BB	BB	AA	AA	BB	AA	BB	AA	AA	AA	AA	AA	AA	--	BB	AA	BB	AA	AA	BB	BB	AA	BB	BB	AA	AA	AA	BB	BB	BB
1378	2B	2B-2	IWB59474	0	56.7	AA	BB	AA	AA	BB	BB	AA	BB	BB	AA	AA	BB	AA	--	BB	BB	AA	AA	BB	AA	BB	AA	AA	AA	AA	AA	AA	--	BB	AA	BB	AA	AA	BB	BB	AA	BB	BB	AA	AA	AA	BB	BB	BB
1379	2B	2B-2	IWB28691	0	56.7	AA	BB	AA	AA	BB	BB	AA	BB	BB	AA	AA	BB	AA	--	BB	BB	AA	AA	BB	AA	BB	AA	AA	AA	AA	AA	AA	--	BB	AA	BB	AA	AA	BB	BB	AA	BB	BB	AA	AA	AA	BB	BB	BB
1380	2B	2B-2	IWB61303	0	56.7	AA	BB	AA	AA	BB	BB	AA	BB	BB	AA	AA	BB	AA	--	BB	BB	AA	AA	BB	AA	BB	AA	AA	AA	AA	AA	AA	--	BB	AA	BB	AA	AA	BB	BB	AA	BB	BB	AA	AA	AA	BB	BB	BB
1381	2B	2B-2	IWB9505	0	56.7	AA	BB	AA	AA	BB	BB	AA	BB	BB	AA	AA	BB	AA	--	BB	BB	AA	AA	BB	AA	BB	AA	AA	AA	AA	AA	AA	--	BB	AA	BB	AA	AA	BB	BB	AA	BB	BB	AA	AA	AA	BB	BB	BB
1382	2B	2B-2	IWA4658	0.3	56.7	AA	BB	AA	AA	BB	BB	AA	BB	BB	AA	AA	BB	AA	BB	BB	BB	AA	AA	BB	AA	BB	AA	AA	AA	AA	AA	AA	--	BB	AA	BB	AA	AA	BB	BB	AA	BB	BB	AA	AA	AA	BB	BB	BB
1383	2B	2B-2	IWB6731	0	57	AA	BB	AA	AA	BB	BB	AA	BB	BB	AA	AA	BB	AA	--	BB	BB	AA	AA	BB	AA	BB	AA	AA	AA	AA	AA	AA	--	BB	AA	BB	AA	AA	BB	BB	AA	BB	BB	AA	AA	AA	BB	BB	BB
1384	2B	2B-2	IWB36746	0	57	AA	BB	AA	AA	BB	BB	AA	BB	BB	AA	AA	BB	AA	--	BB	BB	AA	AA	BB	AA	BB	AA	AA	AA	AA	AA	AA	--	BB	AA	BB	AA	AA	BB	BB	AA	BB	BB	AA	AA	AA	BB	BB	BB
1385	2B	2B-2	IWB63562	0	57	AA	BB	AA	AA	BB	BB	AA	BB	BB	AA	AA	BB	AA	--	BB	BB	AA	AA	BB	AA	BB	AA	AA	AA	AA	AA	AA	--	BB	AA	BB	AA	AA	BB	BB	AA	BB	BB	AA	AA	AA	BB	BB	BB
1386	2B	2B-2	IWB36488	0	57	AA	BB	AA	AA	BB	BB	AA	BB	BB	AA	AA	BB	AA	--	BB	BB	AA	AA	BB	AA	BB	AA	AA	AA	AA	AA	AA	--	BB	AA	BB	AA	AA	BB	BB	AA	BB	BB	AA	AA	AA	BB	BB	BB
1387	2B	2B-2	IWB32079	0	57	AA	BB	AA	AA	BB	BB	AA	BB	BB	AA	AA	BB	AA	--	BB	BB	AA	AA	BB	AA	BB	AA	AA	AA	AA	AA	AA	--	BB	AA	BB	AA	AA	BB	BB	AA	BB	BB	AA	AA	AA	BB	BB	BB
1388	2B	2B-2	IWB10624	0	57	AA	BB	AA	AA	BB	BB	AA	BB	BB	AA	AA	BB	AA	--	BB	BB	AA	AA	BB	AA	BB	AA	AA	AA	AA	AA	AA	--	BB	AA	BB	AA	AA	BB	BB	AA	BB	BB	AA	AA	AA	BB	BB	BB
1389	2B	2B-2	IWB10623	0	57	AA	BB	AA	AA	BB	BB	AA	BB	BB	AA	AA	BB	AA	--	BB	BB	AA	AA	BB	AA	BB	AA	AA	AA	AA	AA	AA	--	BB	AA	BB	AA	AA	BB	BB	AA	BB	BB	AA	AA	AA	BB	BB	BB
1390	2B	2B-2	IWB29461	0	57	AA	BB	AA	AA	BB	BB	AA	BB	BB	AA	AA	BB	AA	--	BB	BB	AA	AA	BB	AA	BB	AA	AA	AA	AA	AA	AA	--	BB	AA	BB	AA	AA	BB	BB	AA	BB	BB	AA	AA	AA	BB	BB	BB
1391	2B	2B-2	IWB64953	0	57	AA	BB	AA	AA	BB	BB	AA	BB	BB	AA	AA	BB	AA	BB	BB	BB	AA	AA	BB	AA	BB	AA	AA	AA	AA	AA	AA	--	BB	AA	BB	AA	AA	BB	BB	AA	BB	BB	AA	AA	AA	BB	BB	BB
1392	2B	2B-2	IWB28692	0	57	AA	BB	AA	AA	BB	BB	AA	BB	BB	AA	AA	BB	AA	--	BB	BB	AA	AA	BB	AA	BB	AA	AA	AA	AA	AA	AA	--	BB	AA	BB	AA	AA	BB	BB	AA	BB	BB	AA	AA	AA	BB	BB	BB
1393	2B	2B-2	IWB44797	0	57	AA	BB	AA	AA	BB	BB	AA	BB	BB	AA	AA	BB	AA	--	BB	BB	AA	AA	BB	AA	BB	AA	AA	AA	AA	AA	AA	--	BB	AA	BB	AA	AA	BB	BB	AA	BB	BB	AA	AA	AA	BB	BB	BB
1394	2B	2B-2	IWB35499	0	57	AA	BB	AA	AA	BB	BB	AA	BB	BB	AA	AA	BB	AA	BB	BB	BB	AA	AA	BB	AA	BB	AA	AA	AA	AA	AA	AA	BB	BB	AA	BB	AA	AA	BB	BB	AA	BB	BB	AA	AA	AA	BB	BB	BB
1395	2B	2B-2	IWB65527	0	57	AA	BB	AA	AA	BB	BB	AA	BB	BB	AA	AA	BB	AA	--	BB	BB	AA	AA	BB	AA	BB	AA	AA	AA	AA	AA	AA	BB	BB	AA	BB	AA	AA	BB	BB	AA	BB	BB	AA	AA	AA	BB	BB	BB
1396	2B	2B-2	IWB75040	0.5	57	AA	BB	AA	AA	BB	BB	AA	BB	BB	AA	AA	BB	AA	BB	BB	BB	AA	AA	BB	AA	BB	AA	AA	AA	AA	AA	AA	BB	BB	AA	BB	AA	AA	BB	BB	AA	BB	BB	AA	AA	AA	BB	BB	BB
1397	2B	2B-2	IWB75041	0	57.5	AA	BB	AA	AA	BB	BB	AA	BB	BB	AA	AA	BB	AA	AA	BB	BB	AA	AA	BB	AA	BB	AA	AA	AA	AA	AA	AA	AA	BB	AA	BB	AA	AA	BB	BB	AA	BB	BB	AA	AA	AA	BB	BB	BB
1398	2B	2B-2	IWB64956	0.7	57.5	AA	BB	AA	AA	BB	BB	AA	BB	BB	AA	AA	BB	AA	AA	BB	BB	AA	AA	BB	AA	BB	AA	AA	AA	AA	AA	AA	AA	BB	AA	BB	AA	AA	BB	BB	AA	BB	BB	AA	AA	AA	BB	BB	BB
1399	2B	2B-2	IWB27274	0	58.2	AA	BB	AA	BB	BB	BB	AA	BB	BB	AA	AA	BB	AA	--	BB	BB	AA	AA	BB	AA	BB	AA	AA	AA	AA	AA	AA	--	BB	AA	BB	AA	AA	BB	BB	AA	BB	BB	AA	AA	AA	BB	BB	BB
1400	2B	2B-2	IWB41692	0	58.2	AA	BB	AA	BB	BB	BB	AA	BB	BB	AA	AA	BB	AA	AA	BB	BB	AA	AA	BB	AA	BB	AA	AA	AA	AA	AA	AA	--	BB	AA	BB	AA	AA	BB	BB	AA	BB	BB	AA	AA	AA	BB	BB	BB
1401	2B	2B-2	IWB65634	0	58.2	AA	BB	AA	BB	BB	BB	AA	BB	BB	AA	AA	BB	AA	AA	BB	BB	AA	AA	BB	AA	BB	AA	AA	AA	AA	AA	AA	--	BB	AA	BB	AA	AA	BB	BB	AA	BB	BB	AA	AA	AA	BB	BB	BB
1402	2B	2B-2	IWB11987	0.3	58.2	AA	BB	AA	BB	BB	BB	AA	BB	BB	AA	AA	BB	AA	--	BB	BB	AA	AA	BB	AA	BB	AA	AA	AA	AA	AA	AA	--	BB	AA	BB	AA	AA	BB	BB	AA	BB	BB	AA	AA	AA	BB	BB	BB
1403	2B	2B-2	IWB69343	0	58.5	AA	BB	AA	BB	BB	BB	AA	BB	BB	AA	AA	BB	AA	AA	BB	BB	AA	AA	BB	AA	BB	AA	AA	AA	AA	AA	AA	--	BB	AA	BB	AA	AA	BB	BB	AA	BB	BB	AA	AA	AA	BB	BB	BB
1404	2B	2B-2	IWB23478	0.3	58.5	AA	BB	AA	BB	BB	BB	AA	BB	BB	AA	AA	BB	AA	AA	BB	BB	AA	AA	BB	AA	BB	AA	AA	AA	AA	AA	AA	--	BB	AA	BB	AA	AA	BB	BB	AA	BB	BB	AA	AA	AA	BB	BB	BB
1405	2B	2B-2	IWB35022	0	58.8	AA	BB	AA	BB	BB	BB	AA	BB	BB	AA	AA	BB	AA	BB	BB	BB	AA	AA	BB	AA	BB	AA	AA	AA	AA	AA	AA	BB	BB	AA	BB	AA	AA	BB	BB	AA	BB	BB	AA	AA	AA	BB	BB	BB
1406	2B	2B-2	IWB28160	0	58.8	AA	BB	AA	BB	BB	BB	AA	BB	BB	AA	AA	BB	AA	--	BB	BB	AA	AA	BB	AA	BB	AA	AA	AA	AA	AA	AA	--	BB	AA	BB	AA	AA	BB	BB	AA	BB	BB	AA	AA	AA	BB	BB	BB
1407	2B	2B-2	IWB1354	0	58.8	AA	BB	AA	BB	BB	BB	AA	BB	BB	AA	AA	BB	AA	--	BB	BB	AA	AA	BB	AA	BB	AA	AA	AA	AA	AA	AA	--	BB	AA	BB	AA	AA	BB	BB	AA	BB	BB	AA	AA	AA	BB	BB	BB
1408	2B	2B-2	IWB73793	0	58.8	AA	BB	AA	BB	BB	BB	AA	BB	BB	AA	AA	BB	AA	BB	BB	BB	AA	AA	BB	AA	BB	AA	AA	AA	AA	AA	AA	BB	BB	AA	BB	AA	AA	BB	BB	AA	BB	BB	AA	AA	AA	BB	BB	BB
1409	2B	2B-2	IWB31257	0	58.8	AA	BB	AA	BB	BB	BB	AA	BB	BB	AA	AA	BB	AA	--	BB	BB	AA	AA	BB	AA	BB	AA	AA	AA	AA	AA	AA	BB	BB	AA	BB	AA	AA	BB	BB	AA	BB	BB	AA	AA	AA	BB	BB	BB
1410	2B	2B-2	IWB66438	0	58.8	AA	BB	AA	BB	BB	BB	AA	BB	BB	AA	AA	BB	AA	BB	BB	BB	AA	AA	BB	AA	BB	AA	AA	AA	AA	AA	AA	--	BB	AA	BB	AA	AA	BB	BB	AA	BB	BB	AA	AA	AA	BB	BB	BB
1411	2B	2B-2	IWB73791	0	58.8	AA	BB	AA	BB	BB	BB	AA	BB	BB	AA	AA	BB	AA	BB	BB	BB	AA	AA	BB	AA	BB	AA	AA	AA	AA	AA	AA	BB	BB	AA	BB	AA	AA	BB	BB	AA	BB	BB	AA	AA	AA	BB	BB	BB
1412	2B	2B-2	IWB41694	0	58.8	AA	BB	AA	BB	BB	BB	AA	BB	BB	AA	AA	BB	AA	--	BB	BB	AA	AA	BB	AA	BB	AA	AA	AA	AA	AA	AA	--	BB	AA	BB	AA	AA	BB	BB	AA	BB	BB	AA	AA	AA	BB	BB	BB
1413	2B	2B-2	IWB46858	0	58.8	AA	BB	AA	BB	BB	BB	AA	BB	BB	AA	AA	BB	AA	--	BB	BB	AA	AA	BB	AA	BB	AA	AA	AA	AA	AA	AA	--	BB	AA	BB	AA	AA	BB	BB	AA	BB	BB	AA	AA	AA	BB	BB	BB
1414	2B	2B-2	IWB53581	0	58.8	AA	BB	AA	BB	BB	BB	AA	BB	BB	AA	AA	BB	AA	--	BB	BB	AA	AA	BB	AA	BB	AA	AA	AA	AA	AA	AA	--	BB	AA	BB	AA	AA	BB	BB	AA	BB	BB	AA	AA	AA	BB	BB	BB
1415	2B	2B-2	IWB24905	0	58.8	AA	BB	AA	BB	BB	BB	AA	BB	BB	AA	AA	BB	AA	--	BB	BB	AA	AA	BB	AA	BB	AA	AA	AA	AA	AA	AA	--	BB	AA	BB	AA	AA	BB	BB	AA	BB	BB	AA	AA	AA	BB	BB	BB
1416	2B	2B-2	IWB14136	0	58.8	AA	BB	AA	BB	BB	BB	AA	BB	BB	AA	AA	BB	AA	--	BB	BB	AA	AA	BB	AA	BB	AA	AA	AA	AA	AA	AA	--	BB	AA	BB	AA	AA	BB	BB	AA	BB	BB	AA	AA	AA	BB	BB	BB
1417	2B	2B-2	IWB73794	0	58.8	AA	BB	AA	BB	BB	BB	AA	BB	BB	AA	AA	BB	AA	--	BB	BB	AA	AA	BB	AA	BB	AA	AA	AA	AA	AA	AA	--	BB	AA	BB	AA	AA	BB	BB	AA	BB	BB	AA	AA	AA	BB	BB	BB
1418	2B	2B-2	IWB30882	0	58.8	AA	BB	AA	BB	BB	BB	AA	BB	BB	AA	AA	BB	AA	--	BB	BB	AA	AA	BB	AA	BB	AA	AA	AA	AA	AA	AA	--	BB	AA	BB	AA	AA	BB	BB	AA	BB	BB	AA	AA	AA	BB	BB	BB
1419	2B	2B-2	IWB13959	0	58.8	AA	BB	AA	BB	BB	BB	AA	BB	BB	AA	AA	BB	AA	--	BB	BB	AA	AA	BB	AA	BB	AA	AA	AA	AA	AA	AA	--	BB	AA	BB	AA	AA	BB	BB	AA	BB	BB	AA	AA	AA	BB	BB	BB
1420	2B	2B-2	IWB48388	0	58.8	AA	BB	AA	BB	BB	BB	AA	BB	BB	AA	AA	BB	AA	--	BB	BB	AA	AA	BB	AA	BB	AA	AA	AA	AA	AA	AA	--	BB	AA	BB	AA	AA	BB	BB	AA	BB	BB	AA	AA	AA	BB	BB	BB
1421	2B	2B-2	IWB7323	0	58.8	AA	BB	AA	BB	BB	BB	AA	BB	BB	AA	AA	BB	AA	--	BB	BB	AA	AA	BB	AA	BB	AA	AA	AA	AA	AA	AA	--	BB	AA	BB	AA	AA	BB	BB	AA	BB	BB	AA	AA	AA	BB	BB	BB
1422	2B	2B-2	IWB69344	0	58.8	AA	BB	--	BB	BB	BB	AA	BB	BB	AA	AA	BB	--	--	BB	--	AA	AA	BB	AA	BB	AA	AA	AA	AA	AA	AA	--	BB	AA	BB	AA	AA	BB	BB	AA	BB	BB	AA	AA	AA	BB	BB	BB
1423	2B	2B-2	IWB14135	0.7	58.8	AA	BB	AA	BB	BB	BB	AA	BB	BB	AA	AA	BB	AA	--	BB	BB	AA	AA	BB	AA	BB	AA	AA	AA	AA	AA	AA	--	BB	AA	BB	AA	AA	BB	BB	AA	BB	BB	AA	AA	AA	BB	BB	BB
1424	2B	2B-2	IWB32256	0.3	59.5	AA	BB	AA	BB	BB	AA	AA	BB	BB	AA	AA	BB	AA	--	BB	BB	AA	AA	BB	AA	BB	AA	AA	AA	AA	AA	AA	--	BB	AA	BB	AA	AA	BB	BB	AA	BB	BB	AA	AA	AA	BB	BB	BB
1425	2B	2B-2	IWB55153	0.3	59.8	AA	BB	AA	BB	BB	AA	AA	BB	BB	AA	AA	BB	AA	BB	BB	BB	AA	AA	BB	AA	BB	AA	AA	AA	AA	AA	AA	--	BB	AA	BB	AA	AA	BB	BB	AA	BB	BB	AA	AA	AA	BB	BB	BB
1426	2B	2B-2	IWB5978	0	60.1	AA	BB	AA	BB	BB	AA	AA	BB	BB	AA	AA	BB	AA	--	BB	BB	AA	AA	BB	AA	BB	AA	AA	AA	AA	AA	AA	--	BB	AA	BB	AA	AA	BB	BB	AA	BB	BB	AA	AA	AA	BB	BB	BB
1427	2B	2B-2	IWB42438	0	60.1	AA	BB	AA	BB	BB	AA	AA	BB	BB	AA	AA	BB	AA	BB	BB	BB	AA	AA	BB	AA	BB	AA	AA	AA	AA	AA	AA	--	BB	AA	BB	AA	AA	BB	BB	AA	BB	BB	AA	AA	AA	BB	BB	BB
1428	2B	2B-2	IWB62498	0	60.1	AA	BB	AA	BB	BB	AA	AA	BB	BB	AA	AA	BB	AA	BB	BB	BB	AA	AA	BB	AA	BB	AA	AA	AA	AA	AA	AA	--	BB	AA	BB	AA	AA	BB	BB	AA	BB	BB	AA	AA	AA	BB	BB	BB
1429	2B	2B-2	IWB62759	0.8	60.1	AA	BB	AA	BB	BB	AA	AA	BB	BB	AA	AA	BB	AA	BB	BB	BB	AA	AA	BB	AA	BB	AA	AA	AA	AA	AA	AA	BB	BB	AA	BB	AA	AA	BB	BB	AA	BB	BB	AA	AA	AA	BB	BB	BB
1430	2B	2B-2	IWB56582	0	60.9	AA	BB	AA	BB	BB	AA	AA	BB	BB	AA	AA	BB	AA	BB	BB	BB	AA	AA	BB	AA	BB	AA	AA	AA	AA	AA	AA	--	BB	AA	BB	AA	AA	BB	BB	AA	BB	BB	AA	AA	AA	BB	BB	BB
1431	2B	2B-2	IWB58206	0	60.9	AA	BB	AA	BB	BB	AA	AA	BB	BB	AA	AA	BB	AA	BB	BB	BB	AA	AA	BB	AA	BB	AA	AA	AA	AA	AA	AA	--	BB	AA	BB	AA	AA	BB	BB	AA	BB	BB	AA	AA	AA	BB	BB	BB
1432	2B	2B-2	IWB36136	0	60.9	AA	BB	AA	BB	BB	AA	AA	BB	BB	AA	AA	BB	AA	BB	BB	BB	AA	AA	BB	AA	BB	AA	AA	AA	AA	AA	AA	--	BB	AA	BB	AA	AA	BB	BB	AA	BB	BB	AA	AA	AA	BB	BB	BB
1433	2B	2B-2	IWB55807	0	60.9	AA	BB	AA	BB	BB	AA	AA	BB	BB	AA	AA	BB	AA	BB	BB	BB	AA	AA	BB	AA	BB	AA	AA	AA	AA	AA	AA	--	BB	AA	BB	AA	AA	BB	BB	AA	BB	BB	AA	AA	AA	BB	BB	BB
1434	2B	2B-2	IWB74399	0	60.9	AA	BB	AA	BB	BB	AA	AA	BB	BB	AA	AA	BB	AA	BB	BB	BB	AA	AA	BB	AA	BB	AA	AA	AA	AA	AA	AA	--	BB	AA	BB	AA	AA	BB	BB	AA	BB	BB	AA	AA	AA	BB	BB	BB
1435	2B	2B-2	IWB12842	0	60.9	AA	BB	AA	BB	BB	AA	AA	BB	BB	AA	AA	BB	AA	BB	BB	BB	AA	AA	BB	AA	BB	AA	AA	AA	AA	AA	AA	--	BB	AA	BB	AA	AA	BB	BB	AA	BB	BB	AA	AA	AA	BB	BB	BB
1436	2B	2B-2	IWB7106	0	60.9	AA	BB	AA	BB	BB	AA	AA	BB	BB	AA	AA	BB	AA	BB	BB	BB	AA	AA	BB	AA	BB	AA	AA	AA	AA	AA	AA	--	BB	AA	BB	AA	AA	BB	BB	AA	BB	BB	AA	AA	AA	BB	BB	BB
1437	2B	2B-2	IWB60460	0	60.9	AA	BB	AA	BB	BB	AA	AA	BB	BB	AA	AA	BB	AA	BB	BB	BB	AA	AA	BB	AA	BB	AA	AA	AA	AA	AA	AA	--	BB	AA	BB	AA	AA	BB	BB	AA	BB	BB	AA	AA	AA	BB	BB	BB
1438	2B	2B-2	IWB8157	0	60.9	AA	BB	AA	BB	BB	AA	AA	BB	BB	AA	AA	BB	AA	BB	BB	BB	AA	AA	BB	AA	BB	AA	AA	AA	AA	AA	AA	--	BB	AA	BB	AA	AA	BB	BB	AA	BB	BB	AA	AA	AA	BB	BB	BB
1439	2B	2B-2	IWB24056	0	60.9	AA	BB	AA	BB	BB	AA	AA	BB	BB	AA	AA	BB	AA	BB	BB	BB	AA	AA	BB	AA	BB	AA	AA	AA	AA	AA	AA	--	BB	AA	BB	AA	AA	BB	BB	AA	BB	BB	AA	AA	AA	BB	BB	BB
1440	2B	2B-2	IWB428	0	60.9	AA	BB	AA	BB	BB	AA	AA	BB	BB	AA	AA	BB	AA	BB	BB	BB	AA	AA	BB	AA	BB	AA	AA	AA	AA	AA	AA	--	BB	AA	BB	AA	AA	BB	BB	AA	BB	BB	AA	AA	AA	BB	BB	BB
1441	2B	2B-2	IWB11295	0	60.9	AA	BB	AA	BB	BB	AA	AA	BB	BB	AA	AA	BB	AA	BB	BB	BB	AA	AA	BB	AA	BB	AA	AA	AA	AA	AA	AA	--	BB	AA	BB	AA	AA	BB	BB	AA	BB	BB	AA	AA	AA	BB	BB	BB
1442	2B	2B-2	IWB32143	0	60.9	AA	BB	AA	BB	BB	AA	AA	BB	BB	AA	AA	BB	AA	BB	BB	BB	AA	AA	BB	AA	BB	AA	AA	AA	AA	AA	AA	--	BB	AA	BB	AA	AA	BB	BB	AA	BB	BB	AA	AA	AA	BB	BB	BB
1443	2B	2B-2	IWB429	0	60.9	AA	BB	AA	BB	BB	AA	AA	BB	BB	AA	AA	BB	AA	BB	BB	BB	AA	AA	BB	AA	BB	AA	AA	AA	AA	AA	AA	--	BB	AA	BB	AA	AA	BB	BB	AA	BB	BB	AA	AA	AA	BB	BB	BB
1444	2B	2B-2	IWA5093	0	60.9	AA	BB	AA	BB	BB	AA	AA	BB	BB	AA	AA	BB	AA	BB	BB	BB	AA	AA	BB	AA	BB	AA	AA	AA	AA	AA	AA	AA	BB	AA	BB	AA	AA	BB	BB	AA	BB	BB	AA	AA	AA	BB	BB	BB
1445	2B	2B-2	IWB21105	0	60.9	AA	BB	AA	BB	BB	AA	AA	BB	BB	AA	AA	BB	AA	BB	BB	BB	AA	AA	BB	AA	BB	AA	AA	AA	AA	AA	AA	AA	BB	AA	BB	AA	AA	BB	BB	AA	BB	BB	AA	AA	AA	BB	BB	BB
1446	2B	2B-2	IWB39267	0	60.9	AA	BB	AA	BB	BB	AA	AA	BB	BB	AA	AA	BB	AA	BB	BB	BB	AA	AA	BB	AA	BB	AA	AA	AA	AA	AA	AA	AA	BB	AA	BB	AA	AA	BB	BB	AA	BB	BB	AA	AA	AA	BB	BB	BB
1447	2B	2B-2	IWB62757	0	60.9	AA	BB	AA	BB	BB	AA	AA	BB	BB	AA	AA	BB	AA	BB	BB	BB	AA	AA	BB	AA	BB	AA	AA	AA	AA	AA	AA	--	BB	AA	BB	AA	AA	BB	BB	AA	BB	BB	AA	AA	AA	BB	BB	BB
1448	2B	2B-2	IWB2227	0	60.9	AA	BB	AA	BB	BB	AA	AA	BB	BB	AA	AA	BB	AA	BB	BB	BB	AA	AA	BB	AA	BB	AA	AA	AA	AA	AA	AA	--	BB	AA	BB	AA	AA	BB	BB	AA	BB	BB	AA	AA	AA	BB	BB	BB
1449	2B	2B-2	IWB36313	0	60.9	AA	BB	AA	BB	BB	AA	AA	BB	BB	AA	AA	BB	AA	BB	BB	BB	AA	AA	BB	AA	BB	AA	AA	AA	AA	AA	AA	--	BB	AA	BB	AA	AA	BB	BB	AA	BB	BB	AA	AA	AA	BB	BB	BB
1450	2B	2B-2	IWB74780	0	60.9	AA	BB	AA	BB	BB	AA	AA	BB	BB	AA	AA	BB	AA	BB	BB	BB	AA	AA	BB	AA	BB	AA	AA	AA	AA	AA	AA	--	BB	AA	BB	AA	AA	BB	BB	AA	BB	BB	AA	AA	AA	BB	BB	BB
1451	2B	2B-2	IWB41547	0	60.9	AA	BB	AA	BB	BB	AA	AA	BB	BB	AA	AA	BB	AA	BB	BB	BB	AA	AA	BB	AA	BB	AA	AA	AA	AA	AA	AA	--	BB	AA	BB	AA	AA	BB	BB	AA	BB	BB	AA	AA	AA	BB	BB	BB
1452	2B	2B-2	IWB65625	0	60.9	AA	BB	AA	BB	BB	AA	AA	BB	BB	AA	AA	BB	AA	BB	BB	BB	AA	AA	BB	AA	BB	AA	AA	AA	AA	AA	AA	--	BB	AA	BB	AA	AA	BB	BB	AA	BB	BB	AA	AA	AA	BB	BB	BB
1453	2B	2B-2	IWB73565	0	60.9	AA	BB	AA	BB	BB	AA	AA	BB	BB	AA	AA	BB	AA	BB	BB	BB	AA	AA	BB	AA	BB	AA	AA	AA	AA	AA	AA	--	BB	AA	BB	AA	AA	BB	BB	AA	BB	BB	AA	AA	AA	BB	BB	BB
1454	2B	2B-2	IWA2377	0	60.9	AA	BB	AA	BB	BB	AA	AA	BB	BB	AA	AA	BB	AA	BB	BB	BB	AA	AA	BB	AA	BB	AA	AA	AA	AA	AA	AA	--	BB	AA	BB	AA	AA	BB	BB	AA	BB	BB	AA	AA	AA	BB	BB	BB
1455	2B	2B-2	IWB3073	0	60.9	AA	BB	AA	BB	BB	AA	AA	BB	BB	AA	AA	BB	AA	BB	BB	BB	AA	AA	BB	AA	BB	AA	AA	AA	AA	AA	AA	--	BB	AA	BB	AA	AA	BB	BB	AA	BB	BB	AA	AA	AA	BB	BB	BB
1456	2B	2B-2	IWB12724	0	60.9	AA	BB	AA	BB	BB	AA	AA	BB	BB	AA	AA	BB	AA	BB	BB	BB	AA	AA	BB	AA	BB	AA	AA	AA	AA	AA	AA	--	BB	AA	BB	AA	AA	BB	BB	AA	BB	BB	AA	AA	AA	BB	BB	BB
1457	2B	2B-2	IWB4585	0	60.9	AA	BB	AA	BB	BB	AA	AA	BB	BB	AA	AA	BB	AA	BB	BB	BB	AA	AA	BB	AA	BB	AA	AA	AA	AA	AA	AA	--	BB	AA	BB	AA	AA	BB	BB	AA	BB	BB	AA	AA	AA	BB	BB	BB
1458	2B	2B-2	IWA746	6.4	60.9	AA	BB	AA	BB	BB	AA	AA	BB	BB	AA	AA	BB	AA	BB	BB	BB	AA	AA	BB	AA	BB	AA	AA	AA	AA	AA	AA	--	BB	AA	BB	AA	AA	BB	BB	AA	BB	BB	AA	AA	AA	BB	BB	BB
1459	2B	2B-2	IWB70506	----------	67.3	AA	BB	AA	BB	BB	BB	AA	AA	BB	AA	AA	BB	BB	BB	BB	BB	AA	AA	BB	AA	BB	AA	AA	AA	AA	AA	AA	--	BB	AA	BB	AA	AA	BB	BB	AA	BB	BB	BB	AA	AA	BB	BB	BB
1460	3A	3A-1	IWB5950	0	0	AA	BB	AA	BB	AA	AA	AA	AA	AA	BB	AA	AA	AA	BB	BB	BB	AA	--	BB	BB	--	BB	BB	AA	AA	AA	AA	AA	AA	AA	AA	AA	BB	BB	BB	BB	AA	AA	BB	BB	AA	AA	BB	BB
1461	3A	3A-1	IWB12606	0	0	AA	BB	AA	BB	AA	AA	AA	AA	AA	BB	AA	AA	AA	BB	BB	BB	AA	--	BB	BB	--	BB	BB	AA	AA	AA	AA	AA	AA	AA	AA	AA	BB	BB	BB	BB	AA	AA	BB	BB	AA	AA	BB	BB
1462	3A	3A-1	IWA2993	0	0	AA	BB	AA	BB	AA	AA	AA	AA	AA	BB	AA	AA	AA	BB	BB	BB	AA	--	BB	BB	--	BB	BB	AA	AA	AA	AA	AA	AA	AA	AA	AA	BB	BB	BB	BB	AA	AA	BB	BB	AA	AA	BB	BB
1463	3A	3A-1	IWB11084	0	0	AA	BB	AA	BB	AA	AA	AA	AA	AA	BB	AA	AA	AA	BB	BB	BB	AA	--	BB	BB	--	BB	BB	AA	AA	AA	AA	AA	AA	AA	AA	AA	BB	BB	BB	BB	AA	AA	BB	BB	AA	AA	BB	BB
1464	3A	3A-1	IWB11377	0	0	AA	BB	AA	BB	AA	AA	AA	AA	AA	BB	AA	AA	AA	BB	BB	BB	AA	--	BB	BB	--	BB	BB	AA	AA	AA	AA	AA	AA	AA	AA	AA	BB	BB	BB	BB	AA	AA	BB	BB	AA	AA	BB	BB
1465	3A	3A-1	IWB12967	0	0	AA	BB	AA	BB	AA	AA	AA	AA	AA	BB	AA	AA	AA	BB	BB	BB	AA	--	BB	BB	--	BB	BB	AA	AA	AA	AA	AA	AA	AA	AA	AA	BB	BB	BB	BB	AA	AA	BB	BB	AA	AA	BB	BB
1466	3A	3A-1	IWB7037	0	0	AA	BB	AA	BB	AA	AA	AA	AA	AA	BB	AA	AA	AA	BB	BB	BB	AA	--	BB	BB	--	BB	BB	AA	AA	AA	AA	AA	AA	AA	AA	AA	BB	BB	BB	BB	AA	AA	BB	BB	AA	AA	BB	BB
1467	3A	3A-1	IWA6387	0	0	AA	BB	AA	BB	AA	AA	AA	AA	AA	BB	AA	AA	AA	BB	BB	BB	AA	AA	BB	BB	--	BB	BB	AA	AA	AA	AA	AA	AA	AA	AA	AA	BB	BB	BB	BB	AA	AA	BB	BB	AA	AA	BB	BB
1468	3A	3A-1	IWB7003	0.3	0	AA	BB	AA	BB	AA	AA	AA	AA	AA	BB	AA	AA	AA	BB	BB	BB	AA	--	BB	BB	--	BB	BB	AA	AA	AA	AA	AA	AA	AA	AA	AA	BB	BB	BB	BB	AA	AA	BB	BB	AA	AA	BB	BB
1469	3A	3A-1	IWB46438	0	0.3	AA	BB	AA	BB	AA	AA	AA	AA	AA	BB	AA	AA	AA	BB	BB	BB	AA	--	BB	BB	--	BB	BB	AA	AA	AA	AA	AA	AA	AA	AA	AA	BB	BB	BB	AA	AA	AA	BB	BB	AA	AA	BB	BB
1470	3A	3A-1	IWB10638	0	0.3	AA	BB	AA	BB	AA	AA	AA	AA	AA	BB	AA	AA	AA	BB	BB	BB	AA	--	BB	BB	--	BB	BB	AA	AA	AA	AA	AA	AA	AA	AA	AA	BB	BB	BB	AA	AA	AA	BB	BB	AA	AA	BB	BB
1471	3A	3A-1	IWB24565	0	0.3	AA	BB	AA	BB	AA	AA	AA	AA	AA	BB	AA	AA	AA	BB	BB	BB	AA	--	BB	BB	--	BB	BB	AA	AA	AA	AA	AA	AA	AA	AA	AA	BB	BB	BB	AA	AA	AA	BB	BB	AA	AA	BB	BB
1472	3A	3A-1	IWB28726	0	0.3	AA	BB	AA	BB	AA	AA	AA	AA	AA	BB	AA	AA	AA	BB	BB	BB	AA	--	BB	BB	--	BB	BB	AA	AA	AA	AA	AA	AA	AA	AA	AA	BB	BB	BB	AA	AA	AA	BB	BB	AA	AA	BB	BB
1473	3A	3A-1	IWB12170	0	0.3	AA	BB	AA	BB	AA	AA	AA	AA	AA	BB	AA	AA	AA	BB	BB	BB	AA	--	BB	BB	--	BB	BB	AA	AA	AA	AA	AA	AA	AA	AA	AA	BB	BB	BB	AA	AA	AA	BB	BB	AA	AA	BB	BB
1474	3A	3A-1	IWB21620	0	0.3	AA	BB	AA	BB	AA	AA	AA	AA	AA	BB	AA	AA	AA	BB	BB	BB	AA	--	BB	BB	--	BB	BB	AA	AA	AA	AA	AA	AA	AA	AA	AA	BB	BB	BB	AA	AA	AA	BB	BB	AA	AA	BB	BB
1475	3A	3A-1	IWB34333	0	0.3	AA	BB	AA	BB	AA	AA	AA	AA	AA	BB	AA	AA	AA	BB	BB	BB	AA	--	BB	BB	--	BB	BB	AA	AA	AA	AA	AA	AA	AA	AA	AA	BB	BB	BB	AA	AA	AA	BB	BB	AA	AA	BB	BB
1476	3A	3A-1	IWB1929	0	0.3	AA	BB	AA	BB	AA	AA	AA	AA	AA	BB	AA	AA	AA	BB	BB	BB	AA	--	BB	BB	--	BB	BB	AA	AA	AA	AA	AA	AA	AA	AA	AA	BB	BB	BB	AA	AA	AA	BB	BB	AA	AA	BB	BB
1477	3A	3A-1	IWA8280	0	0.3	AA	BB	AA	BB	AA	AA	AA	AA	AA	BB	AA	AA	AA	BB	BB	BB	AA	--	BB	BB	--	BB	BB	AA	AA	AA	AA	AA	AA	AA	AA	AA	BB	BB	BB	AA	AA	AA	BB	BB	AA	AA	BB	BB
1478	3A	3A-1	IWB5952	0	0.3	AA	BB	AA	BB	AA	AA	AA	AA	AA	BB	AA	AA	AA	BB	BB	BB	AA	--	BB	BB	--	BB	BB	AA	AA	AA	AA	AA	AA	AA	AA	AA	BB	BB	BB	AA	AA	AA	BB	BB	AA	AA	BB	BB
1479	3A	3A-1	IWB48677	0	0.3	AA	BB	AA	BB	AA	AA	AA	AA	AA	BB	AA	AA	AA	BB	BB	BB	AA	--	BB	BB	--	BB	BB	AA	AA	AA	AA	AA	AA	AA	AA	AA	BB	BB	BB	AA	AA	AA	BB	BB	AA	AA	BB	BB
1480	3A	3A-1	IWB30389	0	0.3	AA	BB	AA	BB	AA	AA	AA	AA	AA	BB	AA	AA	AA	BB	BB	BB	AA	--	BB	BB	--	BB	BB	AA	AA	AA	AA	AA	AA	AA	AA	AA	BB	BB	BB	AA	AA	AA	BB	BB	AA	AA	BB	BB
1481	3A	3A-1	IWB38606	0	0.3	AA	BB	AA	BB	AA	AA	AA	AA	AA	BB	AA	AA	AA	BB	BB	BB	AA	--	BB	BB	--	BB	BB	AA	AA	AA	AA	AA	AA	AA	AA	AA	BB	BB	BB	AA	AA	AA	BB	BB	AA	AA	BB	BB
1482	3A	3A-1	IWB50683	0	0.3	AA	BB	AA	BB	AA	AA	AA	AA	AA	BB	AA	AA	AA	BB	BB	BB	AA	--	BB	BB	--	BB	BB	AA	AA	AA	AA	AA	AA	AA	AA	AA	BB	BB	BB	AA	AA	AA	BB	BB	AA	AA	BB	BB
1483	3A	3A-1	IWB986	0	0.3	AA	BB	AA	BB	AA	AA	AA	AA	AA	BB	AA	AA	AA	BB	BB	BB	AA	--	BB	BB	--	BB	BB	AA	AA	AA	AA	AA	AA	AA	AA	AA	BB	BB	BB	AA	AA	AA	BB	BB	AA	AA	BB	BB
1484	3A	3A-1	IWB60530	0	0.3	AA	BB	AA	BB	AA	AA	AA	AA	AA	BB	AA	AA	AA	BB	BB	BB	AA	--	BB	BB	--	BB	BB	AA	AA	AA	AA	AA	AA	AA	AA	AA	BB	BB	BB	AA	AA	AA	BB	BB	AA	AA	BB	BB
1485	3A	3A-1	IWB1704	0	0.3	AA	BB	AA	BB	AA	AA	AA	AA	AA	BB	AA	AA	AA	BB	BB	BB	AA	--	BB	BB	--	BB	BB	AA	AA	AA	AA	AA	AA	AA	AA	AA	BB	BB	BB	AA	AA	AA	BB	BB	AA	AA	BB	BB
1486	3A	3A-1	IWB50684	0	0.3	AA	BB	AA	BB	AA	AA	AA	AA	AA	BB	AA	AA	AA	BB	BB	BB	AA	--	BB	BB	--	BB	BB	AA	AA	AA	AA	AA	AA	AA	AA	AA	BB	BB	BB	AA	AA	AA	BB	BB	AA	AA	BB	BB
1487	3A	3A-1	IWB21899	0	0.3	AA	BB	AA	BB	AA	AA	AA	AA	AA	BB	AA	AA	AA	BB	BB	BB	AA	--	BB	BB	--	BB	BB	AA	AA	AA	AA	AA	AA	AA	AA	AA	BB	BB	BB	AA	AA	AA	BB	BB	AA	AA	BB	BB
1488	3A	3A-1	IWB54955	0	0.3	AA	BB	AA	BB	AA	AA	AA	AA	AA	BB	AA	AA	AA	BB	BB	BB	AA	--	BB	BB	--	BB	BB	AA	AA	AA	AA	AA	AA	AA	AA	AA	BB	BB	BB	AA	AA	AA	BB	BB	AA	AA	BB	BB
1489	3A	3A-1	IWB1930	0	0.3	AA	BB	AA	BB	AA	AA	AA	AA	AA	BB	AA	AA	AA	BB	BB	BB	AA	--	BB	BB	--	BB	BB	AA	AA	AA	AA	AA	AA	AA	AA	AA	BB	BB	BB	AA	AA	AA	BB	BB	AA	AA	BB	BB
1490	3A	3A-1	IWB38608	0	0.3	AA	BB	AA	BB	AA	AA	AA	AA	AA	BB	AA	AA	AA	BB	BB	BB	AA	AA	BB	BB	--	BB	BB	AA	AA	AA	AA	AA	AA	AA	AA	AA	BB	BB	BB	AA	AA	AA	BB	BB	AA	AA	BB	BB
1491	3A	3A-1	IWA2738	0	0.3	AA	BB	AA	BB	AA	AA	AA	AA	AA	BB	AA	AA	AA	BB	BB	BB	AA	--	BB	BB	AA	BB	BB	AA	AA	AA	AA	AA	AA	AA	AA	AA	BB	BB	BB	AA	AA	AA	BB	BB	AA	AA	BB	BB
1492	3A	3A-1	IWB61740	0	0.3	AA	BB	AA	BB	AA	AA	AA	AA	AA	BB	AA	AA	AA	BB	BB	BB	AA	AA	BB	BB	AA	BB	BB	AA	AA	AA	AA	AA	AA	AA	AA	AA	BB	BB	BB	AA	AA	AA	BB	BB	AA	AA	BB	BB
1493	3A	3A-1	IWA2737	0	0.3	AA	BB	AA	BB	AA	AA	AA	AA	AA	BB	AA	AA	AA	BB	BB	BB	AA	AA	BB	BB	AA	BB	BB	AA	AA	AA	AA	AA	AA	AA	AA	AA	BB	BB	BB	AA	AA	AA	BB	BB	AA	AA	BB	BB
1494	3A	3A-1	IWB28314	0	0.3	AA	BB	AA	BB	AA	AA	AA	AA	AA	BB	AA	AA	AA	BB	BB	BB	AA	AA	BB	BB	AA	BB	BB	AA	AA	AA	AA	AA	AA	AA	AA	AA	BB	BB	BB	AA	AA	AA	BB	BB	AA	AA	BB	BB
1495	3A	3A-1	IWB60693	0.4	0.3	AA	BB	AA	BB	AA	AA	AA	AA	AA	BB	AA	AA	AA	BB	BB	BB	AA	--	BB	BB	--	BB	BB	AA	AA	AA	AA	AA	AA	AA	AA	AA	BB	BB	BB	AA	AA	AA	BB	BB	AA	AA	BB	BB
1496	3A	3A-1	IWB10377	0.6	0.7	AA	BB	AA	BB	AA	AA	AA	AA	AA	BB	AA	AA	AA	BB	BB	BB	AA	--	BB	BB	--	BB	BB	AA	AA	AA	AA	AA	AA	AA	AA	AA	BB	BB	BB	AA	AA	AA	BB	BB	AA	AA	BB	BB
1497	3A	3A-1	IWB63794	0.6	1.3	AA	BB	AA	BB	AA	AA	AA	AA	AA	BB	AA	AA	AA	BB	BB	BB	AA	--	--	BB	--	BB	BB	AA	AA	AA	AA	AA	AA	AA	AA	AA	BB	BB	BB	AA	AA	AA	BB	BB	AA	AA	BB	BB
1498	3A	3A-1	IWB24498	0	1.9	AA	BB	AA	BB	AA	AA	AA	AA	AA	BB	AA	AA	AA	BB	BB	BB	AA	BB	BB	BB	BB	BB	BB	AA	AA	AA	AA	AA	AA	AA	AA	AA	BB	BB	BB	AA	AA	AA	BB	BB	AA	AA	BB	BB
1499	3A	3A-1	IWA2736	0	1.9	AA	BB	AA	BB	AA	AA	AA	AA	AA	BB	AA	AA	AA	BB	BB	BB	AA	BB	BB	BB	--	BB	BB	AA	AA	AA	AA	AA	AA	AA	AA	AA	BB	BB	BB	AA	AA	AA	BB	BB	AA	AA	BB	BB
1500	3A	3A-1	IWA8587	0	1.9	AA	BB	AA	BB	AA	AA	AA	AA	AA	BB	AA	AA	AA	BB	BB	BB	AA	BB	BB	BB	BB	BB	BB	AA	AA	AA	AA	AA	AA	AA	AA	AA	BB	BB	BB	AA	AA	AA	BB	BB	AA	AA	BB	BB
1501	3A	3A-1	IWB30427	0	1.9	AA	BB	AA	BB	AA	AA	AA	AA	AA	BB	AA	AA	AA	BB	BB	BB	AA	--	BB	BB	BB	BB	BB	AA	AA	AA	AA	AA	AA	AA	AA	AA	BB	BB	BB	AA	AA	AA	BB	BB	AA	AA	BB	BB
1502	3A	3A-1	IWB50548	0.6	1.9	AA	BB	AA	BB	AA	AA	AA	AA	AA	BB	AA	AA	AA	BB	BB	BB	AA	BB	BB	BB	BB	BB	BB	AA	AA	AA	AA	AA	AA	AA	AA	AA	BB	BB	BB	AA	AA	AA	BB	BB	AA	AA	BB	BB
1503	3A	3A-1	IWB12994	0	2.5	AA	BB	AA	BB	AA	AA	AA	AA	AA	BB	AA	AA	AA	BB	BB	BB	AA	--	BB	BB	--	BB	BB	AA	AA	AA	AA	AA	AA	AA	AA	AA	BB	BB	BB	AA	AA	AA	BB	BB	AA	AA	BB	BB
1504	3A	3A-1	IWB29389	5.1	2.5	AA	BB	AA	BB	AA	AA	AA	AA	AA	BB	AA	AA	AA	BB	BB	BB	AA	--	BB	BB	--	BB	BB	AA	AA	AA	AA	AA	AA	AA	AA	AA	BB	BB	BB	AA	AA	AA	BB	BB	AA	AA	BB	BB
1505	3A	3A-1	IWB9026	0	7.6	AA	BB	AA	BB	AA	AA	AA	AA	AA	BB	AA	AA	AA	BB	BB	BB	BB	BB	BB	BB	--	AA	BB	AA	AA	AA	AA	AA	AA	AA	AA	AA	BB	BB	BB	AA	AA	AA	BB	BB	AA	AA	BB	BB
1506	3A	3A-1	IWB29131	0.6	7.6	AA	BB	AA	BB	AA	AA	AA	AA	AA	BB	AA	AA	AA	BB	BB	BB	BB	BB	BB	BB	--	AA	BB	AA	AA	AA	AA	AA	AA	AA	AA	AA	BB	BB	BB	AA	AA	AA	BB	BB	AA	AA	BB	BB
1507	3A	3A-1	IWB43889	0.3	8.2	AA	BB	AA	BB	AA	AA	AA	AA	AA	BB	AA	AA	AA	BB	BB	BB	BB	BB	BB	BB	--	AA	BB	AA	AA	AA	AA	AA	AA	AA	AA	AA	BB	BB	BB	AA	AA	AA	BB	BB	AA	AA	BB	BB
1508	3A	3A-1	IWB57247	12.2	8.5	AA	BB	AA	BB	AA	AA	AA	AA	AA	BB	AA	AA	AA	BB	BB	BB	BB	BB	BB	BB	AA	AA	BB	AA	AA	AA	AA	AA	AA	AA	AA	AA	BB	BB	BB	AA	AA	AA	BB	BB	AA	AA	BB	BB
1509	3A	3A-1	IWB40001	0.5	20.7	AA	BB	AA	BB	AA	AA	AA	AA	AA	BB	AA	BB	AA	BB	BB	BB	BB	BB	AA	BB	AA	AA	BB	AA	AA	BB	BB	AA	AA	AA	AA	BB	BB	AA	BB	AA	BB	AA	BB	BB	AA	AA	BB	BB
1510	3A	3A-1	IWB73310	0	21.2	AA	BB	AA	BB	AA	AA	AA	AA	AA	BB	AA	BB	AA	BB	BB	BB	BB	BB	AA	BB	AA	AA	BB	AA	AA	BB	BB	AA	AA	AA	AA	BB	BB	AA	BB	AA	BB	AA	BB	BB	AA	AA	BB	BB
1511	3A	3A-1	IWB73311	4.9	21.2	AA	BB	AA	BB	AA	AA	AA	AA	AA	BB	AA	BB	AA	BB	BB	BB	BB	BB	AA	BB	AA	AA	BB	AA	AA	BB	BB	AA	AA	AA	AA	BB	BB	AA	BB	AA	BB	AA	BB	BB	AA	AA	BB	BB
1512	3A	3A-1	IWB18995	27.1	26.1	AA	AA	AA	BB	AA	AA	AA	AA	AA	BB	BB	BB	BB	BB	BB	AA	BB	BB	BB	BB	--	AA	BB	AA	AA	BB	BB	AA	AA	AA	AA	BB	BB	AA	BB	AA	BB	AA	BB	BB	AA	AA	BB	BB
1513	3A	3A-1	IWB73640	0.3	53.2	BB	AA	BB	BB	AA	BB	AA	AA	AA	AA	AA	BB	AA	BB	BB	AA	BB	BB	BB	AA	BB	AA	BB	BB	AA	BB	--	AA	AA	AA	AA	AA	BB	AA	BB	AA	BB	BB	BB	BB	BB	BB	AA	BB
1514	3A	3A-1	IWA4676	0	53.5	BB	AA	BB	BB	AA	BB	AA	AA	AA	AA	AA	BB	AA	BB	BB	AA	BB	BB	BB	AA	BB	AA	BB	BB	AA	BB	BB	AA	AA	AA	AA	AA	BB	AA	BB	AA	BB	BB	BB	BB	BB	BB	AA	BB
1515	3A	3A-1	IWB6837	0	53.5	BB	AA	BB	BB	AA	BB	AA	AA	AA	AA	AA	BB	AA	BB	BB	AA	BB	BB	BB	AA	BB	AA	BB	BB	AA	BB	--	AA	AA	AA	AA	AA	BB	AA	BB	AA	BB	BB	BB	BB	BB	BB	AA	BB
1516	3A	3A-1	IWB7130	0	53.5	BB	AA	BB	BB	AA	BB	AA	AA	AA	AA	AA	BB	AA	BB	BB	AA	BB	BB	BB	AA	BB	AA	BB	BB	AA	BB	--	AA	AA	AA	AA	AA	BB	AA	BB	AA	BB	BB	BB	BB	BB	BB	AA	BB
1517	3A	3A-1	IWA6413	0	53.5	BB	AA	BB	BB	AA	BB	AA	AA	AA	AA	AA	BB	AA	BB	BB	AA	BB	BB	BB	AA	BB	AA	BB	BB	AA	BB	--	AA	AA	AA	AA	AA	BB	AA	BB	AA	BB	BB	BB	BB	BB	BB	AA	BB
1518	3A	3A-1	IWB7969	0	53.5	BB	AA	BB	BB	AA	BB	AA	AA	AA	AA	AA	BB	AA	BB	BB	AA	BB	BB	BB	AA	BB	AA	BB	BB	AA	BB	--	AA	AA	AA	AA	AA	BB	AA	BB	AA	BB	BB	BB	BB	BB	BB	AA	BB
1519	3A	3A-1	IWB36760	0	53.5	BB	AA	BB	BB	AA	BB	AA	AA	AA	AA	AA	BB	AA	BB	BB	AA	BB	BB	BB	AA	BB	AA	BB	BB	AA	BB	--	AA	AA	AA	AA	AA	BB	AA	BB	AA	BB	BB	BB	BB	BB	BB	AA	BB
1520	3A	3A-1	IWB31551	0	53.5	BB	AA	BB	BB	AA	BB	AA	AA	AA	AA	AA	BB	AA	BB	BB	AA	BB	BB	BB	AA	BB	AA	BB	BB	AA	BB	--	AA	AA	AA	AA	AA	BB	AA	BB	AA	BB	BB	BB	BB	BB	BB	AA	BB
1521	3A	3A-1	IWA4675	1.9	53.5	BB	AA	BB	BB	AA	BB	AA	AA	AA	AA	AA	BB	AA	BB	BB	AA	BB	BB	BB	AA	BB	AA	BB	BB	AA	BB	BB	AA	AA	AA	AA	AA	BB	AA	BB	AA	BB	BB	BB	BB	BB	BB	AA	BB
1522	3A	3A-1	IWB29885	0.3	55.4	BB	AA	BB	BB	AA	BB	AA	AA	AA	AA	AA	BB	AA	BB	BB	AA	BB	BB	BB	AA	BB	AA	BB	BB	AA	BB	AA	AA	AA	AA	AA	AA	BB	AA	BB	AA	BB	BB	BB	BB	BB	BB	AA	BB
1523	3A	3A-1	IWA5067	9.7	55.7	BB	AA	BB	BB	AA	BB	AA	AA	AA	AA	AA	BB	AA	BB	BB	AA	BB	BB	BB	AA	BB	AA	BB	BB	--	BB	--	AA	AA	AA	AA	AA	BB	AA	BB	AA	BB	BB	BB	BB	BB	BB	AA	BB
1524	3A	3A-1	IWB72529	0	65.4	BB	AA	BB	BB	AA	BB	AA	AA	AA	--	AA	BB	AA	BB	BB	BB	BB	BB	BB	AA	BB	AA	AA	BB	--	BB	--	AA	AA	AA	BB	AA	BB	AA	BB	AA	BB	BB	BB	AA	BB	AA	AA	BB
1525	3A	3A-1	IWB22700	0	65.4	BB	AA	BB	BB	AA	BB	AA	AA	AA	--	AA	BB	AA	BB	BB	BB	BB	BB	BB	AA	BB	AA	AA	BB	--	BB	--	AA	AA	AA	BB	AA	BB	AA	BB	AA	BB	BB	BB	AA	BB	AA	AA	BB
1526	3A	3A-1	IWB39272	0	65.4	BB	AA	BB	BB	AA	BB	AA	AA	AA	--	AA	BB	AA	BB	BB	BB	BB	BB	BB	AA	BB	AA	AA	BB	--	BB	--	AA	AA	AA	BB	AA	BB	AA	BB	AA	BB	BB	BB	AA	BB	AA	AA	BB
1527	3A	3A-1	IWA5616	0	65.4	BB	AA	BB	BB	AA	BB	AA	AA	AA	--	AA	BB	AA	BB	BB	BB	BB	BB	BB	AA	BB	AA	AA	BB	--	BB	--	AA	AA	AA	BB	AA	BB	AA	BB	AA	BB	BB	BB	AA	BB	AA	AA	BB
1528	3A	3A-1	IWB39542	0	65.4	BB	AA	BB	BB	AA	BB	AA	AA	AA	--	AA	BB	AA	BB	BB	BB	BB	BB	BB	AA	BB	AA	AA	BB	--	BB	--	AA	AA	AA	BB	AA	BB	AA	BB	AA	BB	BB	BB	AA	BB	AA	AA	BB
1529	3A	3A-1	IWB67857	0	65.4	BB	AA	BB	BB	AA	BB	AA	AA	AA	--	AA	BB	AA	BB	BB	BB	BB	BB	BB	AA	BB	AA	AA	BB	--	BB	--	AA	AA	AA	BB	AA	BB	AA	BB	AA	BB	BB	BB	AA	BB	AA	AA	BB
1530	3A	3A-1	IWB39273	0	65.4	BB	AA	BB	BB	AA	BB	AA	AA	AA	--	AA	BB	AA	BB	BB	BB	BB	BB	BB	AA	BB	AA	AA	BB	--	BB	--	AA	AA	AA	BB	AA	BB	AA	BB	AA	BB	BB	BB	AA	BB	AA	AA	BB
1531	3A	3A-1	IWA2069	0.3	65.4	BB	AA	BB	BB	AA	BB	AA	AA	AA	--	AA	BB	AA	BB	BB	BB	BB	BB	BB	AA	BB	AA	AA	BB	--	BB	--	AA	AA	AA	BB	AA	BB	AA	BB	AA	BB	BB	BB	AA	BB	AA	AA	BB
1532	3A	3A-1	IWB37891	0	65.7	BB	AA	BB	BB	AA	BB	AA	AA	AA	--	AA	BB	AA	BB	BB	BB	BB	BB	BB	AA	BB	AA	AA	BB	--	BB	--	AA	AA	AA	BB	AA	BB	AA	BB	AA	BB	BB	BB	AA	BB	AA	AA	BB
1533	3A	3A-1	IWB29267	0	65.7	BB	AA	BB	BB	AA	BB	AA	AA	AA	--	AA	BB	AA	BB	BB	BB	BB	BB	BB	AA	BB	AA	AA	BB	AA	BB	--	AA	AA	AA	BB	AA	BB	AA	BB	AA	BB	BB	BB	AA	BB	AA	AA	BB
1534	3A	3A-1	IWB14697	0.9	65.7	BB	AA	BB	BB	AA	BB	AA	AA	AA	--	AA	BB	AA	BB	BB	BB	BB	BB	BB	AA	BB	AA	AA	BB	--	BB	--	AA	AA	AA	BB	AA	BB	AA	BB	AA	BB	BB	BB	AA	BB	AA	AA	BB
1535	3A	3A-1	IWB49650	0	66.6	BB	AA	BB	BB	AA	BB	AA	AA	AA	AA	AA	BB	AA	BB	BB	BB	BB	BB	BB	AA	BB	BB	AA	BB	AA	BB	AA	AA	AA	AA	BB	AA	BB	AA	BB	AA	BB	BB	BB	AA	BB	AA	AA	BB
1536	3A	3A-1	IWB49649	3.7	66.6	BB	AA	BB	BB	AA	BB	AA	AA	AA	AA	AA	BB	AA	BB	BB	BB	BB	BB	BB	AA	BB	BB	AA	BB	AA	BB	AA	AA	AA	AA	BB	AA	BB	AA	BB	AA	BB	BB	BB	AA	BB	AA	AA	BB
1537	3A	3A-1	IWB9076	0	70.3	BB	AA	BB	BB	AA	BB	AA	AA	AA	BB	AA	BB	AA	BB	BB	BB	BB	BB	BB	AA	BB	BB	AA	BB	--	BB	BB	AA	AA	AA	BB	AA	BB	AA	BB	AA	BB	BB	BB	AA	BB	AA	AA	BB
1538	3A	3A-1	IWB68071	0	70.3	BB	AA	BB	BB	AA	BB	AA	AA	AA	--	AA	BB	AA	BB	BB	BB	BB	BB	BB	AA	BB	BB	AA	BB	--	BB	--	AA	AA	AA	BB	AA	BB	AA	BB	AA	BB	BB	BB	AA	BB	AA	AA	BB
1539	3A	3A-1	IWB72484	0	70.3	BB	AA	BB	BB	AA	BB	AA	AA	AA	--	AA	BB	AA	BB	BB	BB	BB	BB	BB	AA	BB	BB	AA	BB	--	BB	--	AA	AA	AA	BB	AA	BB	AA	BB	AA	BB	BB	BB	AA	BB	AA	AA	BB
1540	3A	3A-1	IWB7938	0.5	70.3	BB	AA	BB	BB	AA	BB	AA	AA	AA	BB	AA	BB	AA	BB	BB	BB	BB	BB	BB	AA	BB	BB	AA	BB	BB	BB	BB	AA	AA	AA	BB	AA	BB	AA	BB	AA	BB	BB	BB	AA	BB	AA	AA	BB
1541	3A	3A-1	IWB60051	0	70.8	BB	AA	BB	BB	AA	BB	AA	AA	AA	BB	AA	BB	AA	BB	BB	BB	BB	BB	BB	AA	BB	BB	AA	BB	BB	BB	BB	AA	AA	AA	BB	AA	BB	AA	BB	AA	BB	BB	BB	AA	BB	AA	AA	BB
1542	3A	3A-1	IWB67595	0	70.8	BB	AA	BB	BB	AA	BB	AA	AA	AA	--	AA	BB	AA	BB	BB	BB	BB	BB	BB	AA	BB	BB	AA	BB	--	BB	--	AA	AA	AA	BB	AA	BB	AA	BB	AA	BB	BB	BB	AA	BB	AA	AA	BB
1543	3A	3A-1	IWB64668	0	70.8	BB	AA	BB	BB	AA	BB	AA	AA	AA	--	AA	BB	AA	BB	BB	BB	BB	BB	BB	AA	BB	BB	AA	BB	--	BB	--	AA	AA	AA	BB	AA	BB	AA	BB	AA	BB	BB	BB	AA	BB	AA	AA	BB
1544	3A	3A-1	IWA1308	4.9	70.8	BB	AA	BB	BB	AA	BB	AA	AA	AA	BB	AA	BB	AA	BB	BB	BB	BB	BB	BB	AA	BB	BB	AA	BB	BB	BB	BB	AA	AA	AA	BB	AA	BB	AA	BB	AA	BB	BB	BB	AA	BB	AA	AA	BB
1545	3A	3A-1	IWB27368	0.3	75.7	BB	AA	BB	BB	--	BB	AA	--	AA	--	AA	BB	AA	BB	--	BB	BB	BB	BB	AA	BB	AA	AA	BB	BB	BB	BB	AA	AA	AA	BB	AA	BB	AA	BB	AA	BB	BB	BB	AA	BB	AA	AA	BB
1546	3A	3A-1	IWB29859	0	76	BB	AA	BB	BB	AA	BB	AA	AA	AA	--	AA	BB	AA	BB	--	BB	BB	BB	BB	AA	BB	AA	AA	BB	BB	BB	BB	AA	AA	AA	BB	AA	BB	AA	BB	AA	BB	BB	BB	AA	BB	AA	AA	BB
1547	3A	3A-1	IWA3498	0	76	BB	AA	BB	BB	AA	BB	AA	AA	AA	--	AA	BB	AA	BB	--	BB	BB	BB	BB	AA	BB	AA	AA	BB	BB	BB	BB	AA	AA	AA	BB	AA	BB	AA	BB	AA	BB	BB	BB	AA	BB	AA	AA	BB
1548	3A	3A-1	IWB20753	0	76	BB	AA	BB	BB	AA	BB	AA	AA	AA	--	AA	BB	AA	BB	--	BB	BB	BB	BB	AA	BB	AA	AA	BB	BB	BB	BB	AA	AA	AA	BB	AA	BB	AA	BB	AA	BB	BB	BB	AA	BB	AA	AA	BB
1549	3A	3A-1	IWB35157	2.5	76	BB	AA	BB	BB	AA	BB	AA	AA	AA	BB	AA	BB	AA	BB	BB	BB	BB	BB	BB	AA	BB	AA	AA	BB	BB	BB	BB	AA	AA	AA	BB	AA	BB	AA	BB	AA	BB	BB	BB	AA	BB	AA	AA	BB
1550	3A	3A-1	IWB58191	0	78.5	BB	AA	AA	BB	AA	BB	AA	AA	AA	--	AA	BB	AA	BB	--	BB	BB	BB	BB	AA	BB	AA	AA	BB	BB	BB	BB	AA	AA	AA	BB	AA	BB	AA	BB	AA	BB	BB	BB	AA	BB	AA	AA	BB
1551	3A	3A-1	IWB14495	0	78.5	BB	AA	AA	BB	AA	BB	AA	AA	AA	--	AA	BB	AA	BB	--	BB	BB	BB	BB	AA	BB	AA	AA	BB	BB	BB	BB	AA	AA	AA	BB	AA	BB	AA	BB	AA	BB	BB	BB	AA	BB	AA	AA	BB
1552	3A	3A-1	IWB49444	0	78.5	BB	AA	AA	BB	AA	BB	AA	AA	AA	--	AA	BB	AA	BB	--	BB	BB	BB	BB	AA	BB	AA	AA	BB	BB	BB	BB	AA	AA	AA	BB	AA	BB	AA	BB	AA	BB	BB	BB	AA	BB	AA	AA	BB
1553	3A	3A-1	IWA143	0	78.5	BB	AA	AA	BB	AA	BB	AA	AA	AA	--	AA	BB	AA	BB	--	BB	BB	BB	BB	AA	BB	AA	AA	BB	BB	BB	BB	AA	AA	AA	BB	AA	BB	AA	BB	AA	BB	BB	BB	AA	BB	AA	AA	BB
1554	3A	3A-1	IWA2156	0	78.5	BB	AA	AA	BB	AA	BB	AA	AA	AA	--	AA	BB	AA	BB	--	BB	BB	BB	BB	AA	BB	AA	AA	BB	BB	BB	BB	AA	AA	AA	BB	AA	BB	AA	BB	AA	BB	BB	BB	AA	BB	AA	AA	BB
1555	3A	3A-1	IWA3156	0	78.5	BB	AA	AA	BB	AA	BB	AA	AA	AA	--	AA	BB	AA	BB	--	BB	BB	BB	BB	AA	BB	AA	AA	BB	BB	BB	BB	AA	AA	AA	BB	AA	BB	AA	BB	AA	BB	BB	BB	AA	BB	AA	AA	BB
1556	3A	3A-1	IWA8590	0	78.5	BB	AA	AA	BB	AA	BB	AA	AA	AA	--	AA	BB	AA	BB	--	BB	BB	BB	BB	AA	BB	AA	AA	BB	BB	BB	BB	AA	AA	AA	BB	AA	BB	AA	BB	AA	BB	BB	BB	AA	BB	AA	AA	BB
1557	3A	3A-1	IWB27964	0	78.5	BB	AA	AA	BB	AA	BB	AA	AA	AA	--	AA	BB	AA	BB	--	BB	BB	BB	BB	AA	BB	AA	AA	BB	BB	BB	BB	AA	AA	AA	BB	AA	BB	AA	BB	AA	BB	BB	BB	AA	BB	AA	AA	BB
1558	3A	3A-1	IWA5782	0	78.5	BB	AA	AA	BB	AA	BB	AA	AA	AA	--	AA	BB	AA	BB	--	BB	BB	BB	BB	AA	BB	AA	AA	BB	BB	BB	BB	AA	AA	AA	BB	AA	BB	AA	BB	AA	BB	BB	BB	AA	BB	AA	AA	BB
1559	3A	3A-1	IWA5617	0.7	78.5	BB	AA	AA	BB	AA	BB	AA	AA	AA	BB	AA	BB	AA	BB	BB	BB	BB	BB	BB	AA	BB	AA	AA	BB	BB	BB	BB	AA	AA	AA	BB	AA	BB	AA	BB	AA	BB	BB	BB	AA	BB	AA	AA	BB
1560	3A	3A-1	IWB40301	2.1	79.2	BB	AA	AA	BB	--	BB	AA	AA	--	BB	AA	BB	AA	BB	BB	--	BB	BB	BB	AA	BB	--	AA	BB	BB	BB	BB	AA	AA	AA	BB	AA	BB	AA	BB	--	BB	BB	BB	AA	BB	--	AA	BB
1561	3A	3A-1	IWB51117	0	81.3	BB	AA	AA	BB	AA	BB	AA	AA	AA	--	AA	BB	AA	BB	--	BB	BB	BB	BB	AA	BB	AA	AA	BB	BB	BB	BB	AA	AA	AA	BB	AA	BB	AA	BB	AA	BB	BB	BB	AA	BB	AA	AA	BB
1562	3A	3A-1	IWA1922	0	81.3	BB	AA	AA	BB	AA	BB	AA	AA	AA	AA	AA	BB	AA	BB	AA	BB	BB	BB	BB	AA	BB	AA	AA	BB	BB	BB	BB	AA	AA	AA	BB	AA	BB	AA	BB	AA	BB	BB	BB	AA	BB	AA	AA	BB
1563	3A	3A-1	IWB42984	0	81.3	BB	AA	AA	BB	AA	BB	AA	AA	AA	AA	AA	BB	AA	BB	AA	BB	BB	BB	BB	AA	BB	AA	AA	BB	BB	BB	BB	AA	AA	AA	BB	AA	BB	AA	BB	AA	BB	BB	BB	AA	BB	AA	AA	BB
1564	3A	3A-1	IWA1422	0	81.3	BB	AA	AA	BB	AA	BB	AA	AA	AA	AA	AA	BB	AA	BB	AA	BB	BB	BB	BB	AA	BB	AA	AA	BB	BB	BB	BB	AA	AA	AA	BB	AA	BB	AA	BB	AA	BB	BB	BB	AA	BB	AA	AA	BB
1565	3A	3A-1	IWA4912	0	81.3	BB	AA	AA	BB	AA	BB	AA	AA	AA	AA	AA	BB	AA	BB	AA	BB	BB	BB	BB	AA	BB	AA	AA	BB	BB	BB	BB	AA	AA	AA	BB	AA	BB	AA	BB	AA	BB	BB	BB	AA	BB	AA	AA	BB
1566	3A	3A-1	IWA4913	0	81.3	BB	AA	AA	BB	AA	BB	AA	AA	AA	AA	AA	BB	AA	BB	AA	BB	BB	BB	BB	AA	BB	AA	AA	BB	BB	BB	BB	AA	AA	AA	BB	AA	BB	AA	BB	AA	BB	BB	BB	AA	BB	AA	AA	BB
1567	3A	3A-1	IWB49539	2.4	81.3	BB	AA	AA	BB	AA	BB	AA	AA	AA	--	AA	BB	AA	BB	--	BB	BB	BB	BB	AA	BB	AA	AA	BB	BB	BB	BB	AA	AA	AA	BB	AA	BB	AA	BB	AA	BB	BB	BB	AA	BB	AA	AA	BB
1568	3A	3A-1	IWB45727	0	83.7	BB	AA	AA	BB	--	BB	AA	AA	AA	--	AA	BB	AA	BB	--	BB	BB	BB	BB	AA	BB	AA	AA	BB	BB	BB	BB	AA	AA	AA	BB	AA	BB	AA	BB	AA	BB	BB	BB	AA	BB	AA	AA	BB
1569	3A	3A-1	IWA536	12.1	83.7	BB	AA	AA	BB	AA	BB	AA	AA	AA	--	AA	BB	AA	BB	--	BB	BB	BB	BB	AA	BB	AA	AA	BB	BB	BB	BB	AA	AA	AA	BB	AA	BB	AA	BB	AA	BB	BB	BB	AA	BB	AA	AA	BB
1570	3A	3A-1	IWB65513	0.3	95.8	BB	BB	AA	BB	AA	BB	AA	AA	AA	BB	BB	BB	BB	BB	BB	BB	BB	BB	BB	BB	BB	AA	AA	BB	BB	BB	BB	BB	AA	AA	BB	AA	AA	AA	BB	AA	BB	BB	BB	AA	BB	AA	AA	BB
1571	3A	3A-1	IWB67049	0	96.1	BB	BB	AA	BB	AA	BB	AA	AA	AA	BB	AA	BB	BB	BB	BB	BB	BB	BB	BB	BB	BB	AA	AA	BB	BB	BB	BB	BB	AA	AA	BB	AA	AA	AA	BB	AA	BB	BB	BB	AA	BB	AA	AA	BB
1572	3A	3A-1	IWB32801	0	96.1	BB	BB	AA	BB	AA	BB	AA	AA	AA	BB	AA	BB	BB	BB	BB	BB	BB	BB	BB	BB	BB	AA	AA	BB	BB	BB	BB	BB	AA	AA	BB	AA	AA	AA	BB	AA	BB	BB	BB	AA	BB	AA	AA	BB
1573	3A	3A-1	IWB72763	0	96.1	BB	BB	AA	BB	AA	BB	AA	AA	AA	BB	AA	BB	BB	BB	BB	BB	BB	BB	BB	BB	BB	AA	AA	BB	BB	BB	BB	BB	AA	AA	BB	AA	AA	AA	BB	AA	BB	BB	BB	AA	BB	AA	AA	BB
1574	3A	3A-1	IWB47447	0	96.1	BB	BB	AA	BB	AA	BB	AA	AA	AA	--	AA	BB	BB	BB	BB	BB	BB	BB	BB	BB	BB	AA	AA	BB	BB	BB	BB	BB	AA	AA	BB	AA	AA	AA	BB	AA	BB	BB	BB	AA	BB	AA	AA	BB
1575	3A	3A-1	IWB70411	0	96.1	BB	BB	AA	BB	AA	BB	AA	AA	AA	BB	AA	BB	BB	BB	--	BB	BB	BB	BB	BB	BB	AA	AA	BB	BB	BB	BB	BB	AA	AA	BB	AA	AA	AA	BB	AA	BB	BB	BB	AA	BB	AA	AA	BB
1576	3A	3A-1	IWB67050	0	96.1	BB	BB	AA	BB	AA	BB	AA	AA	AA	--	AA	BB	BB	--	BB	BB	BB	--	BB	BB	BB	AA	AA	BB	BB	BB	BB	BB	AA	AA	BB	AA	AA	AA	BB	AA	BB	BB	BB	AA	BB	AA	AA	BB
1577	3A	3A-1	IWB9012	0	96.1	BB	BB	AA	BB	AA	BB	AA	AA	AA	--	AA	BB	BB	--	--	BB	BB	--	BB	BB	BB	AA	AA	BB	BB	BB	BB	BB	AA	AA	BB	AA	AA	AA	BB	AA	BB	BB	BB	AA	BB	AA	AA	BB
1578	3A	3A-1	IWB33676	0	96.1	BB	BB	AA	BB	AA	BB	AA	AA	AA	--	AA	BB	BB	--	--	BB	BB	--	BB	BB	BB	AA	AA	BB	BB	BB	BB	BB	AA	AA	BB	AA	AA	AA	BB	AA	BB	BB	BB	AA	BB	AA	AA	BB
1579	3A	3A-1	IWB45790	0	96.1	BB	BB	AA	BB	AA	BB	AA	AA	AA	--	AA	BB	BB	--	--	BB	BB	--	BB	BB	BB	AA	AA	BB	BB	BB	BB	BB	AA	AA	BB	AA	AA	AA	BB	AA	BB	BB	BB	AA	BB	AA	AA	BB
1580	3A	3A-1	IWB66448	0	96.1	BB	BB	AA	BB	AA	BB	AA	AA	AA	--	AA	BB	BB	--	--	BB	BB	--	BB	BB	BB	AA	AA	BB	BB	BB	BB	BB	AA	AA	BB	AA	AA	AA	BB	AA	BB	BB	BB	AA	BB	AA	AA	BB
1581	3A	3A-1	IWB72102	0	96.1	BB	BB	AA	BB	AA	BB	AA	AA	AA	--	AA	BB	BB	--	--	BB	BB	--	BB	BB	BB	AA	AA	BB	BB	BB	BB	BB	AA	AA	BB	AA	AA	AA	BB	AA	BB	BB	BB	AA	BB	AA	AA	BB
1582	3A	3A-1	IWB6774	0	96.1	BB	BB	AA	BB	AA	BB	AA	AA	AA	--	AA	BB	BB	--	--	BB	BB	--	BB	BB	BB	AA	AA	BB	BB	BB	BB	BB	AA	AA	BB	AA	AA	AA	BB	AA	BB	BB	BB	AA	BB	AA	AA	BB
1583	3A	3A-1	IWB10508	0	96.1	BB	BB	AA	BB	AA	BB	AA	AA	AA	--	AA	BB	BB	--	--	BB	BB	--	BB	BB	BB	AA	AA	BB	BB	BB	BB	BB	AA	AA	BB	AA	AA	AA	BB	AA	BB	BB	BB	AA	BB	AA	AA	BB
1584	3A	3A-1	IWB33677	0	96.1	BB	BB	AA	BB	AA	BB	AA	AA	AA	--	AA	BB	BB	--	--	BB	BB	--	BB	BB	BB	AA	AA	BB	BB	BB	BB	BB	AA	AA	BB	AA	AA	AA	BB	AA	BB	BB	BB	AA	BB	AA	AA	BB
1585	3A	3A-1	IWB73647	0	96.1	BB	BB	AA	BB	AA	BB	AA	AA	AA	--	AA	BB	BB	--	--	BB	BB	--	BB	BB	BB	AA	AA	BB	BB	BB	BB	BB	AA	AA	BB	AA	AA	AA	BB	AA	BB	BB	BB	AA	BB	AA	AA	BB
1586	3A	3A-1	IWA234	0	96.1	BB	BB	AA	BB	AA	BB	AA	AA	AA	--	AA	BB	BB	--	--	BB	BB	--	BB	BB	BB	AA	AA	BB	BB	BB	BB	BB	AA	AA	BB	AA	AA	AA	BB	AA	BB	BB	BB	AA	BB	AA	AA	BB
1587	3A	3A-1	IWB9982	0	96.1	BB	BB	AA	BB	AA	BB	AA	AA	AA	--	--	BB	BB	--	--	BB	BB	--	BB	BB	BB	AA	AA	BB	BB	BB	BB	BB	AA	AA	BB	AA	AA	AA	BB	AA	BB	BB	BB	AA	BB	AA	AA	BB
1588	3A	3A-1	IWB25115	0	96.1	BB	BB	AA	BB	AA	BB	AA	AA	AA	--	--	BB	BB	--	--	BB	BB	--	BB	BB	BB	AA	AA	BB	BB	BB	BB	BB	AA	AA	BB	AA	AA	AA	BB	AA	BB	BB	BB	AA	BB	AA	AA	BB
1589	3A	3A-1	IWB72652	0	96.1	BB	BB	AA	BB	AA	BB	AA	AA	AA	--	--	BB	BB	--	--	BB	BB	--	BB	BB	BB	AA	AA	BB	BB	BB	BB	BB	AA	AA	BB	AA	AA	AA	BB	AA	BB	BB	BB	AA	BB	AA	AA	BB
1590	3A	3A-1	IWB72653	0	96.1	BB	BB	AA	BB	AA	BB	AA	AA	AA	--	--	BB	BB	--	--	BB	BB	--	BB	BB	BB	AA	AA	BB	BB	BB	BB	BB	AA	AA	BB	AA	AA	AA	BB	AA	BB	BB	BB	AA	BB	AA	AA	BB
1591	3A	3A-1	IWA4075	0	96.1	BB	BB	AA	BB	AA	BB	AA	AA	AA	--	--	BB	BB	--	--	BB	BB	--	BB	BB	BB	AA	AA	BB	BB	BB	BB	BB	AA	AA	BB	AA	AA	AA	BB	AA	BB	BB	BB	AA	BB	AA	AA	BB
1592	3A	3A-1	IWB8196	0	96.1	BB	BB	AA	BB	AA	BB	AA	--	AA	--	AA	BB	BB	--	--	BB	BB	--	BB	BB	BB	AA	AA	BB	BB	BB	BB	BB	AA	AA	BB	AA	AA	AA	BB	AA	BB	BB	BB	AA	BB	AA	AA	BB
1593	3A	3A-1	IWB7896	0	96.1	BB	BB	AA	BB	AA	BB	AA	AA	AA	--	AA	BB	BB	--	--	BB	BB	--	BB	BB	BB	AA	AA	BB	BB	BB	BB	BB	AA	AA	BB	AA	AA	AA	BB	AA	BB	BB	BB	AA	BB	AA	AA	BB
1594	3A	3A-1	IWB10592	0	96.1	BB	BB	AA	BB	AA	BB	AA	AA	AA	--	--	BB	BB	--	--	BB	BB	--	BB	BB	BB	AA	AA	BB	BB	BB	BB	BB	AA	AA	BB	AA	AA	AA	BB	AA	BB	BB	BB	AA	BB	AA	AA	BB
1595	3A	3A-1	IWB56927	2.8	96.1	BB	BB	AA	BB	AA	BB	AA	AA	AA	BB	AA	BB	BB	BB	BB	BB	BB	BB	BB	BB	BB	AA	AA	BB	BB	BB	BB	BB	AA	AA	BB	AA	AA	AA	BB	AA	BB	BB	BB	AA	BB	AA	AA	BB
1596	3A	3A-1	IWA8465	0	98.9	BB	BB	AA	BB	AA	BB	AA	AA	AA	AA	AA	BB	BB	AA	AA	BB	BB	AA	BB	BB	BB	AA	AA	BB	BB	BB	BB	BB	AA	AA	BB	AA	AA	AA	BB	AA	BB	BB	BB	AA	BB	AA	AA	BB
1597	3A	3A-1	IWB71639	1.9	98.9	BB	BB	AA	BB	AA	BB	AA	AA	AA	AA	AA	BB	BB	AA	AA	BB	BB	AA	BB	BB	BB	AA	AA	BB	BB	BB	BB	BB	AA	AA	BB	AA	AA	AA	BB	AA	BB	BB	BB	AA	BB	AA	AA	BB
1598	3A	3A-1	IWB66939	0	100.8	BB	AA	AA	BB	AA	BB	AA	AA	AA	--	AA	BB	BB	--	BB	BB	BB	--	BB	BB	BB	AA	AA	AA	BB	BB	BB	BB	AA	AA	BB	AA	AA	AA	BB	AA	BB	BB	BB	AA	BB	AA	AA	BB
1599	3A	3A-1	IWB66940	0	100.8	BB	AA	AA	BB	AA	BB	AA	AA	AA	--	AA	BB	BB	--	BB	BB	BB	--	BB	BB	BB	AA	AA	AA	BB	BB	BB	BB	AA	AA	BB	AA	AA	AA	BB	AA	BB	BB	BB	AA	BB	AA	AA	BB
1600	3A	3A-1	IWB66938	1.6	100.8	BB	AA	AA	BB	AA	BB	AA	AA	AA	--	AA	BB	BB	--	BB	BB	BB	--	BB	BB	BB	AA	AA	AA	BB	BB	BB	BB	AA	AA	BB	AA	AA	AA	BB	AA	BB	BB	BB	AA	BB	AA	AA	BB
1601	3A	3A-1	IWB38378	0	102.4	BB	AA	AA	BB	AA	BB	AA	AA	AA	AA	AA	BB	BB	AA	BB	BB	BB	AA	BB	BB	AA	AA	AA	AA	BB	BB	BB	BB	AA	AA	BB	AA	AA	BB	BB	AA	BB	BB	BB	AA	BB	AA	AA	BB
1602	3A	3A-1	IWA7564	0	102.4	BB	AA	AA	BB	AA	BB	AA	AA	AA	AA	AA	BB	BB	AA	BB	BB	BB	AA	BB	BB	AA	AA	AA	AA	BB	BB	BB	BB	AA	AA	BB	AA	AA	BB	BB	AA	BB	BB	BB	AA	BB	AA	AA	BB
1603	3A	3A-1	IWB6449	0	102.4	BB	AA	AA	BB	AA	BB	AA	AA	AA	--	AA	BB	BB	AA	BB	BB	BB	--	BB	BB	AA	AA	AA	AA	BB	BB	BB	BB	AA	AA	BB	AA	AA	BB	BB	AA	BB	BB	BB	AA	BB	AA	AA	BB
1604	3A	3A-1	IWA4001	0	102.4	BB	AA	AA	BB	AA	BB	AA	AA	AA	AA	AA	BB	BB	AA	BB	BB	BB	AA	BB	BB	AA	AA	AA	AA	BB	BB	BB	BB	AA	AA	BB	AA	AA	BB	BB	AA	BB	BB	BB	AA	BB	AA	AA	BB
1605	3A	3A-1	IWA1982	2.8	102.4	BB	AA	AA	BB	AA	BB	AA	AA	AA	--	AA	BB	BB	AA	BB	BB	BB	--	BB	BB	AA	AA	AA	AA	BB	BB	BB	BB	AA	AA	BB	AA	AA	BB	BB	AA	BB	BB	BB	AA	BB	AA	AA	BB
1606	3A	3A-1	IWA3771	0	105.2	BB	AA	AA	BB	AA	BB	AA	AA	AA	BB	AA	BB	BB	AA	BB	BB	BB	BB	BB	BB	AA	AA	AA	AA	BB	BB	BB	BB	AA	AA	BB	AA	AA	BB	BB	AA	BB	BB	BB	AA	BB	AA	AA	BB
1607	3A	3A-1	IWA2332	0	105.2	BB	AA	AA	BB	AA	BB	AA	AA	AA	--	AA	BB	BB	AA	BB	BB	BB	--	BB	BB	AA	AA	AA	AA	BB	BB	BB	BB	AA	AA	BB	AA	AA	BB	BB	AA	BB	BB	BB	AA	BB	AA	AA	BB
1608	3A	3A-1	IWB70678	0	105.2	BB	AA	AA	BB	AA	BB	AA	AA	AA	BB	AA	BB	BB	AA	BB	BB	BB	BB	BB	BB	AA	AA	AA	AA	BB	BB	BB	BB	AA	AA	BB	AA	AA	BB	BB	AA	BB	BB	BB	AA	BB	AA	AA	BB
1609	3A	3A-1	IWA6907	0	105.2	BB	AA	AA	BB	AA	BB	AA	AA	AA	--	AA	BB	BB	AA	BB	BB	BB	--	BB	BB	AA	AA	AA	AA	BB	BB	BB	BB	AA	AA	BB	AA	AA	BB	BB	AA	BB	BB	BB	AA	BB	AA	AA	BB
1610	3A	3A-1	IWB10468	0	105.2	BB	AA	AA	BB	AA	BB	AA	AA	AA	--	AA	BB	BB	AA	BB	BB	BB	--	BB	BB	AA	AA	AA	AA	BB	BB	BB	BB	AA	AA	BB	AA	AA	BB	BB	AA	BB	BB	BB	AA	BB	AA	AA	BB
1611	3A	3A-1	IWB19612	0	105.2	BB	AA	AA	BB	AA	BB	AA	AA	AA	--	AA	BB	BB	AA	BB	BB	BB	--	BB	BB	AA	AA	AA	AA	BB	BB	BB	BB	AA	AA	BB	AA	AA	BB	BB	AA	BB	BB	BB	AA	BB	AA	AA	BB
1612	3A	3A-1	IWB34362	0	105.2	BB	AA	AA	BB	AA	BB	AA	AA	AA	--	AA	BB	BB	AA	BB	BB	BB	--	BB	BB	AA	AA	AA	AA	BB	BB	BB	BB	AA	AA	BB	AA	AA	BB	BB	AA	BB	BB	BB	AA	BB	AA	AA	BB
1613	3A	3A-1	IWB34963	0	105.2	BB	AA	AA	BB	AA	BB	AA	AA	AA	--	AA	BB	BB	AA	BB	BB	BB	--	BB	BB	AA	AA	AA	AA	BB	BB	BB	BB	AA	AA	BB	AA	AA	BB	BB	AA	BB	BB	BB	AA	BB	AA	AA	BB
1614	3A	3A-1	IWB51986	0	105.2	BB	AA	AA	BB	AA	BB	AA	AA	AA	--	AA	BB	BB	AA	BB	BB	BB	--	BB	BB	AA	AA	AA	AA	BB	BB	BB	BB	AA	AA	BB	AA	AA	BB	BB	AA	BB	BB	BB	AA	BB	AA	AA	BB
1615	3A	3A-1	IWA2925	0	105.2	BB	AA	AA	BB	AA	BB	AA	AA	AA	--	AA	BB	BB	AA	BB	BB	BB	--	BB	BB	AA	AA	AA	AA	BB	BB	BB	BB	AA	AA	BB	AA	AA	BB	BB	AA	BB	BB	BB	AA	BB	AA	AA	BB
1616	3A	3A-1	IWA3772	0	105.2	BB	AA	AA	BB	AA	BB	AA	AA	AA	--	AA	BB	BB	AA	BB	BB	BB	--	BB	BB	AA	AA	AA	AA	BB	BB	BB	BB	AA	AA	BB	AA	AA	BB	BB	AA	BB	BB	BB	AA	BB	AA	AA	BB
1617	3A	3A-1	IWA7150	0	105.2	BB	AA	AA	BB	AA	BB	AA	AA	AA	--	AA	BB	BB	AA	BB	BB	BB	--	BB	BB	AA	AA	AA	AA	BB	BB	BB	BB	AA	AA	BB	AA	AA	BB	BB	AA	BB	BB	BB	AA	BB	AA	AA	BB
1618	3A	3A-1	IWB42389	0	105.2	BB	AA	AA	BB	AA	BB	AA	AA	AA	--	AA	BB	BB	AA	BB	BB	BB	--	BB	BB	AA	AA	AA	AA	BB	BB	BB	BB	AA	AA	BB	AA	AA	BB	BB	AA	BB	BB	BB	AA	BB	AA	AA	BB
1619	3A	3A-1	IWB38447	0	105.2	BB	AA	AA	BB	AA	BB	AA	AA	AA	--	AA	BB	BB	AA	BB	BB	BB	--	BB	BB	AA	AA	AA	AA	BB	BB	BB	BB	AA	AA	BB	AA	AA	BB	BB	AA	BB	BB	BB	AA	BB	AA	AA	BB
1620	3A	3A-1	IWB39592	0	105.2	BB	AA	AA	BB	AA	BB	AA	AA	AA	--	AA	BB	BB	AA	BB	BB	BB	--	BB	BB	AA	AA	AA	AA	BB	BB	BB	BB	AA	AA	BB	AA	AA	BB	BB	AA	BB	BB	BB	AA	BB	AA	AA	BB
1621	3A	3A-1	IWB62443	0	105.2	BB	AA	AA	BB	AA	BB	AA	AA	AA	--	AA	BB	BB	AA	BB	BB	BB	--	BB	BB	AA	AA	AA	AA	BB	BB	BB	BB	AA	AA	BB	AA	AA	BB	BB	AA	BB	BB	BB	AA	BB	AA	AA	BB
1622	3A	3A-1	IWB73166	0	105.2	BB	AA	AA	BB	AA	BB	AA	AA	AA	--	AA	BB	BB	AA	BB	BB	BB	--	BB	BB	AA	AA	AA	AA	BB	BB	BB	BB	AA	AA	BB	AA	AA	BB	BB	AA	BB	BB	BB	AA	BB	AA	AA	BB
1623	3A	3A-1	IWA1507	0	105.2	BB	AA	AA	BB	AA	BB	AA	AA	AA	--	AA	BB	BB	AA	BB	BB	BB	--	BB	BB	AA	AA	AA	AA	BB	BB	BB	BB	AA	AA	BB	AA	AA	BB	BB	AA	BB	BB	BB	AA	BB	AA	AA	BB
1624	3A	3A-1	IWB35184	0	105.2	BB	AA	AA	BB	AA	BB	AA	AA	AA	--	AA	BB	BB	AA	BB	BB	BB	--	BB	BB	AA	AA	AA	AA	BB	BB	BB	BB	AA	AA	BB	AA	AA	BB	BB	AA	BB	BB	BB	AA	BB	AA	AA	BB
1625	3A	3A-1	IWB6301	0	105.2	BB	AA	AA	BB	AA	BB	AA	AA	AA	--	AA	BB	BB	AA	BB	BB	BB	--	BB	BB	AA	AA	AA	AA	BB	BB	BB	BB	AA	AA	BB	AA	AA	BB	BB	AA	BB	BB	BB	AA	BB	AA	AA	BB
1626	3A	3A-1	IWB61453	0	105.2	BB	AA	AA	BB	AA	BB	AA	AA	AA	--	AA	BB	BB	AA	BB	BB	BB	--	BB	BB	AA	AA	AA	AA	BB	BB	BB	BB	AA	AA	BB	AA	AA	BB	BB	AA	BB	BB	BB	AA	BB	AA	AA	BB
1627	3A	3A-1	IWA3600	0	105.2	BB	AA	AA	BB	AA	BB	AA	AA	AA	--	AA	BB	BB	AA	BB	BB	BB	--	BB	BB	AA	AA	AA	AA	BB	BB	BB	BB	AA	AA	BB	AA	AA	BB	BB	AA	BB	BB	BB	AA	BB	AA	AA	BB
1628	3A	3A-1	IWA7817	0	105.2	BB	AA	AA	BB	AA	BB	AA	AA	AA	--	AA	BB	BB	AA	BB	BB	BB	--	BB	BB	AA	AA	AA	AA	BB	BB	BB	BB	AA	AA	BB	AA	AA	BB	BB	AA	BB	BB	BB	AA	BB	AA	AA	BB
1629	3A	3A-1	IWA7891	0	105.2	BB	AA	AA	BB	AA	BB	AA	AA	AA	--	AA	BB	BB	AA	BB	BB	BB	--	BB	BB	AA	AA	AA	AA	BB	BB	BB	BB	AA	AA	BB	AA	AA	BB	BB	AA	BB	BB	BB	AA	BB	AA	AA	BB
1630	3A	3A-1	IWA7970	0	105.2	BB	AA	AA	BB	AA	BB	AA	AA	AA	--	AA	BB	BB	AA	BB	BB	BB	--	BB	BB	AA	AA	AA	AA	BB	BB	BB	BB	AA	AA	BB	AA	AA	BB	BB	AA	BB	BB	BB	AA	BB	AA	AA	BB
1631	3A	3A-1	IWB39823	0	105.2	BB	AA	AA	BB	AA	BB	AA	AA	AA	--	AA	BB	BB	AA	BB	BB	BB	--	BB	BB	AA	AA	AA	AA	BB	BB	BB	BB	AA	AA	BB	AA	AA	BB	BB	AA	BB	BB	BB	AA	BB	AA	AA	BB
1632	3A	3A-1	IWA1604	0	105.2	BB	AA	AA	BB	--	BB	AA	AA	AA	--	AA	BB	BB	AA	BB	BB	BB	--	BB	BB	AA	AA	AA	AA	BB	BB	BB	BB	AA	AA	BB	AA	AA	BB	BB	AA	BB	BB	BB	AA	BB	AA	AA	BB
1633	3A	3A-1	IWB12173	0.3	105.2	BB	AA	AA	BB	AA	BB	AA	AA	AA	--	AA	BB	BB	AA	BB	BB	BB	--	BB	BB	AA	AA	AA	AA	BB	BB	BB	BB	AA	AA	BB	AA	AA	BB	BB	AA	BB	BB	BB	AA	BB	AA	AA	BB
1634	3A	3A-1	IWB69427	20.4	105.5	BB	AA	AA	BB	AA	BB	AA	AA	AA	BB	AA	BB	BB	AA	BB	BB	BB	--	BB	BB	BB	AA	AA	AA	BB	BB	BB	BB	AA	AA	BB	AA	AA	BB	BB	AA	BB	BB	BB	AA	BB	AA	AA	BB
1635	3A	3A-1	IWB49486	1.2	125.9	BB	AA	AA	BB	AA	BB	AA	BB	AA	BB	AA	BB	AA	BB	BB	BB	BB	BB	BB	BB	AA	BB	AA	BB	AA	AA	BB	BB	BB	AA	AA	BB	AA	AA	BB	AA	AA	BB	BB	BB	AA	BB	AA	BB
1636	3A	3A-1	IWA1462	0.4	127.1	BB	AA	AA	BB	AA	BB	AA	BB	AA	BB	AA	BB	AA	BB	BB	BB	BB	BB	BB	BB	AA	BB	AA	BB	AA	AA	BB	BB	BB	AA	AA	BB	AA	AA	BB	AA	AA	BB	BB	--	AA	BB	AA	BB
1637	3A	3A-1	IWA2291	0	127.5	BB	AA	AA	BB	AA	BB	AA	BB	AA	BB	AA	BB	AA	BB	BB	BB	BB	BB	BB	BB	AA	BB	AA	BB	AA	AA	BB	BB	BB	AA	AA	BB	AA	AA	BB	AA	AA	BB	BB	--	AA	BB	AA	BB
1638	3A	3A-1	IWB5446	0	127.5	BB	AA	AA	BB	AA	BB	AA	BB	AA	BB	AA	BB	AA	BB	BB	BB	BB	BB	BB	BB	AA	BB	AA	BB	AA	AA	BB	BB	BB	AA	AA	BB	AA	AA	BB	AA	AA	BB	BB	--	AA	BB	AA	BB
1639	3A	3A-1	IWB6177	0	127.5	BB	AA	AA	BB	AA	BB	AA	BB	AA	BB	AA	BB	AA	BB	BB	BB	BB	BB	BB	BB	AA	BB	AA	BB	AA	AA	BB	BB	BB	AA	AA	BB	AA	AA	BB	AA	AA	BB	BB	--	AA	BB	AA	BB
1640	3A	3A-1	IWB52753	0	127.5	BB	AA	AA	BB	AA	BB	AA	BB	AA	BB	AA	BB	AA	BB	BB	BB	BB	BB	BB	BB	AA	BB	AA	BB	AA	AA	BB	BB	BB	AA	AA	BB	AA	AA	BB	AA	AA	BB	BB	--	AA	BB	AA	BB
1641	3A	3A-1	IWB19672	0	127.5	BB	AA	AA	BB	AA	BB	AA	BB	AA	BB	AA	BB	AA	BB	BB	BB	BB	BB	BB	BB	AA	BB	AA	BB	AA	AA	BB	BB	BB	AA	AA	BB	AA	AA	BB	AA	AA	BB	BB	--	AA	BB	AA	BB
1642	3A	3A-1	IWB51308	0	127.5	BB	AA	AA	BB	AA	BB	AA	BB	AA	BB	AA	BB	AA	BB	BB	BB	BB	BB	BB	BB	AA	BB	AA	BB	AA	AA	BB	BB	BB	AA	AA	BB	AA	AA	BB	AA	AA	BB	BB	AA	AA	BB	AA	BB
1643	3A	3A-1	IWA2649	0.3	127.5	BB	AA	AA	BB	AA	BB	AA	BB	AA	BB	AA	BB	AA	BB	BB	BB	BB	BB	BB	BB	AA	BB	AA	BB	AA	AA	BB	BB	BB	AA	AA	BB	AA	AA	BB	AA	AA	BB	BB	--	AA	BB	AA	BB
1644	3A	3A-1	IWB39719	0	127.8	BB	AA	AA	BB	AA	BB	AA	BB	AA	BB	AA	BB	AA	BB	BB	BB	BB	BB	BB	BB	AA	BB	AA	BB	AA	AA	BB	BB	BB	AA	AA	BB	AA	AA	BB	AA	AA	BB	BB	AA	AA	BB	AA	BB
1645	3A	3A-1	IWB39720	0	127.8	BB	AA	AA	BB	AA	BB	AA	BB	AA	BB	AA	BB	AA	BB	BB	BB	BB	BB	BB	BB	AA	BB	AA	BB	AA	AA	BB	BB	BB	AA	AA	BB	AA	AA	BB	AA	AA	BB	BB	AA	AA	BB	AA	BB
1646	3A	3A-1	IWB20268	3.3	127.8	BB	AA	AA	BB	AA	BB	AA	BB	AA	BB	AA	BB	AA	BB	BB	BB	BB	BB	BB	BB	AA	BB	AA	BB	AA	AA	BB	BB	BB	AA	AA	BB	AA	AA	BB	AA	AA	BB	BB	--	AA	BB	AA	BB
1647	3A	3A-1	IWA3078	0.9	131.1	BB	AA	AA	BB	AA	BB	AA	BB	AA	BB	AA	BB	AA	BB	BB	BB	BB	BB	BB	BB	AA	BB	AA	BB	AA	AA	BB	BB	BB	AA	AA	BB	AA	AA	BB	AA	AA	BB	BB	--	AA	BB	AA	BB
1648	3A	3A-1	IWB72994	0	132	BB	AA	AA	BB	AA	BB	AA	BB	AA	BB	AA	BB	AA	BB	BB	BB	BB	BB	BB	BB	AA	BB	AA	BB	AA	AA	BB	BB	BB	AA	AA	BB	AA	AA	BB	AA	AA	BB	BB	--	AA	BB	AA	BB
1649	3A	3A-1	IWB72995	0	132	BB	AA	AA	BB	AA	BB	AA	BB	AA	BB	AA	BB	AA	BB	BB	BB	BB	BB	BB	BB	AA	BB	AA	BB	AA	AA	BB	BB	BB	AA	AA	BB	AA	AA	BB	AA	AA	BB	BB	--	AA	BB	AA	BB
1650	3A	3A-1	IWB72993	2.4	132	BB	AA	AA	BB	AA	BB	AA	BB	AA	BB	AA	BB	AA	BB	BB	BB	BB	BB	BB	BB	AA	BB	AA	BB	AA	AA	BB	BB	BB	AA	AA	BB	AA	AA	BB	AA	AA	BB	BB	--	AA	BB	AA	BB
1651	3A	3A-1	IWB67653	0	134.4	BB	AA	AA	BB	AA	BB	AA	BB	AA	BB	AA	AA	AA	BB	BB	BB	BB	BB	BB	BB	AA	BB	AA	BB	AA	AA	BB	BB	BB	AA	AA	BB	AA	AA	BB	AA	AA	BB	BB	--	AA	BB	AA	BB
1652	3A	3A-1	IWB9778	2.4	134.4	BB	AA	AA	BB	AA	BB	AA	BB	AA	BB	AA	AA	AA	BB	BB	BB	BB	BB	BB	BB	AA	BB	AA	BB	AA	AA	BB	BB	BB	AA	AA	BB	AA	AA	BB	AA	AA	BB	BB	--	AA	BB	AA	BB
1653	3A	3A-1	IWB26018	0	136.8	BB	AA	AA	BB	AA	BB	AA	BB	AA	BB	AA	AA	AA	BB	BB	BB	BB	BB	BB	BB	AA	BB	AA	BB	AA	AA	BB	BB	BB	AA	AA	BB	AA	AA	BB	AA	AA	BB	BB	--	AA	BB	AA	BB
1654	3A	3A-1	IWB36738	0	136.8	BB	AA	AA	BB	AA	BB	AA	BB	AA	BB	AA	AA	AA	BB	BB	BB	BB	BB	BB	BB	AA	BB	AA	BB	AA	AA	BB	BB	BB	AA	AA	BB	AA	AA	BB	AA	AA	BB	BB	--	AA	BB	AA	BB
1655	3A	3A-1	IWB8830	0	136.8	BB	AA	AA	BB	AA	BB	AA	BB	AA	BB	AA	AA	AA	BB	BB	BB	BB	BB	BB	BB	AA	BB	AA	BB	AA	AA	BB	BB	BB	AA	AA	BB	AA	AA	BB	AA	AA	BB	BB	--	AA	BB	AA	BB
1656	3A	3A-1	IWB8831	0	136.8	BB	AA	AA	BB	AA	BB	AA	BB	AA	BB	AA	AA	AA	BB	BB	BB	BB	BB	BB	BB	AA	BB	AA	BB	AA	AA	BB	BB	BB	AA	AA	BB	AA	AA	BB	AA	AA	BB	BB	--	AA	BB	AA	BB
1657	3A	3A-1	IWB5751	0	136.8	BB	AA	AA	BB	AA	BB	AA	BB	AA	BB	AA	AA	AA	BB	BB	BB	BB	BB	BB	BB	AA	BB	AA	BB	AA	AA	BB	BB	BB	AA	AA	BB	AA	AA	BB	AA	AA	BB	BB	--	AA	BB	AA	BB
1658	3A	3A-1	IWB23583	0.3	136.8	BB	AA	AA	BB	AA	BB	AA	BB	AA	BB	AA	AA	AA	BB	BB	BB	BB	BB	BB	BB	AA	BB	AA	BB	AA	AA	BB	BB	BB	AA	AA	BB	AA	AA	BB	AA	AA	BB	BB	--	AA	BB	AA	BB
1659	3A	3A-1	IWB65332	0	137.1	BB	AA	AA	BB	AA	BB	AA	BB	AA	BB	AA	AA	AA	BB	BB	BB	BB	BB	BB	BB	AA	BB	AA	BB	AA	AA	BB	BB	BB	AA	AA	BB	AA	AA	BB	AA	AA	BB	BB	--	AA	BB	AA	BB
1660	3A	3A-1	IWA1260	0	137.1	BB	AA	AA	BB	AA	BB	AA	BB	AA	BB	AA	AA	AA	BB	BB	BB	BB	BB	BB	BB	AA	BB	AA	BB	AA	AA	BB	BB	BB	AA	AA	BB	AA	AA	BB	AA	AA	BB	BB	--	AA	BB	AA	BB
1661	3A	3A-1	IWB5794	0	137.1	BB	AA	AA	BB	AA	BB	AA	BB	AA	BB	AA	AA	AA	BB	BB	BB	BB	BB	BB	BB	AA	BB	AA	BB	AA	AA	BB	BB	BB	AA	AA	BB	AA	AA	BB	AA	AA	BB	BB	--	AA	BB	AA	BB
1662	3A	3A-1	IWB11835	0	137.1	BB	AA	AA	BB	AA	BB	AA	BB	AA	BB	AA	AA	AA	BB	BB	BB	BB	BB	BB	BB	AA	BB	AA	BB	AA	AA	BB	BB	BB	AA	AA	BB	AA	AA	BB	AA	AA	BB	BB	--	AA	BB	AA	BB
1663	3A	3A-1	IWA4926	0	137.1	BB	AA	AA	BB	AA	BB	AA	BB	AA	BB	AA	AA	AA	BB	BB	BB	BB	BB	BB	BB	AA	BB	AA	BB	AA	AA	BB	BB	BB	AA	AA	BB	AA	AA	BB	AA	AA	BB	BB	--	AA	BB	AA	BB
1664	3A	3A-1	IWA6652	0	137.1	BB	AA	AA	BB	AA	BB	AA	BB	AA	BB	AA	AA	AA	BB	BB	BB	BB	BB	BB	BB	AA	BB	AA	BB	AA	AA	BB	BB	BB	AA	AA	BB	AA	AA	BB	AA	AA	BB	BB	AA	AA	BB	AA	BB
1665	3A	3A-1	IWB11155	0.8	137.1	BB	AA	AA	BB	AA	BB	AA	BB	AA	BB	AA	AA	AA	BB	BB	BB	BB	BB	BB	BB	AA	BB	AA	BB	AA	AA	BB	BB	BB	AA	AA	BB	AA	AA	BB	AA	AA	BB	BB	--	AA	BB	AA	BB
1666	3A	3A-1	IWA6997	0	137.9	BB	AA	AA	BB	AA	BB	AA	BB	AA	BB	AA	AA	AA	BB	BB	BB	AA	BB	BB	BB	AA	BB	AA	BB	AA	AA	BB	BB	BB	AA	AA	BB	AA	BB	BB	AA	AA	BB	BB	--	AA	BB	AA	BB
1667	3A	3A-1	IWB30159	0	137.9	BB	AA	AA	BB	AA	BB	AA	BB	AA	BB	AA	AA	AA	BB	BB	BB	AA	BB	BB	BB	AA	BB	AA	BB	AA	AA	BB	BB	BB	AA	AA	BB	AA	BB	BB	AA	AA	BB	BB	--	AA	BB	AA	BB
1668	3A	3A-1	IWA6996	0	137.9	BB	AA	AA	BB	AA	BB	AA	BB	AA	BB	AA	AA	AA	BB	BB	BB	AA	BB	BB	BB	AA	BB	AA	BB	AA	AA	BB	BB	BB	AA	AA	BB	AA	BB	BB	AA	AA	BB	BB	--	AA	BB	AA	BB
1669	3A	3A-1	IWB6793	2.1	137.9	BB	AA	AA	BB	AA	BB	AA	BB	AA	BB	AA	AA	AA	BB	BB	BB	AA	BB	BB	BB	AA	BB	AA	BB	AA	AA	BB	BB	BB	AA	AA	BB	AA	BB	BB	AA	AA	BB	BB	--	AA	BB	AA	BB
1670	3A	3A-1	IWB23609	0.9	140	BB	AA	AA	BB	AA	BB	AA	BB	AA	BB	BB	AA	AA	BB	BB	BB	AA	BB	BB	BB	AA	BB	AA	BB	AA	AA	BB	BB	BB	AA	AA	BB	AA	BB	BB	AA	AA	AA	BB	--	AA	BB	AA	BB
1671	3A	3A-1	IWB8499	0.3	140.9	BB	AA	AA	BB	AA	BB	AA	BB	AA	BB	BB	AA	AA	BB	BB	BB	AA	BB	BB	BB	AA	BB	AA	BB	AA	AA	BB	BB	BB	AA	AA	BB	AA	BB	BB	AA	AA	AA	BB	--	AA	BB	AA	BB
1672	3A	3A-1	IWB50229	4.3	141.2	BB	AA	AA	BB	AA	BB	AA	BB	AA	BB	BB	AA	AA	BB	BB	BB	AA	BB	BB	BB	AA	BB	AA	BB	AA	AA	BB	BB	BB	AA	AA	BB	AA	BB	BB	AA	AA	AA	BB	AA	AA	BB	AA	BB
1673	3A	3A-1	IWB4503	0	145.5	BB	AA	AA	BB	AA	BB	AA	BB	AA	BB	BB	AA	BB	BB	BB	BB	AA	BB	BB	BB	AA	BB	AA	BB	AA	AA	BB	BB	BB	BB	BB	BB	AA	BB	BB	AA	AA	AA	BB	--	AA	AA	AA	BB
1674	3A	3A-1	IWA3544	0	145.5	BB	AA	AA	BB	AA	BB	AA	BB	AA	BB	BB	AA	BB	BB	BB	BB	AA	BB	BB	BB	AA	BB	AA	BB	AA	AA	BB	BB	BB	BB	BB	BB	AA	BB	BB	AA	AA	AA	BB	--	AA	AA	AA	BB
1675	3A	3A-1	IWB43455	30.5	145.5	BB	AA	AA	BB	AA	BB	AA	BB	AA	BB	BB	AA	BB	BB	BB	BB	AA	BB	BB	BB	AA	BB	AA	BB	AA	AA	BB	BB	BB	BB	BB	BB	AA	BB	BB	AA	AA	AA	BB	BB	AA	AA	AA	BB
1676	3A	3A-1	IWB35450	0	176	BB	AA	AA	BB	AA	BB	AA	BB	AA	BB	--	AA	AA	AA	AA	BB	BB	BB	BB	BB	AA	AA	AA	AA	AA	AA	AA	BB	AA	BB	AA	BB	BB	AA	AA	AA	BB	AA	AA	AA	AA	AA	BB	AA
1677	3A	3A-1	IWB7317	0.3	176	BB	AA	AA	BB	AA	BB	AA	BB	AA	BB	--	AA	AA	AA	AA	BB	BB	BB	BB	BB	AA	AA	AA	AA	AA	AA	AA	BB	AA	BB	AA	BB	BB	AA	AA	AA	BB	AA	AA	AA	AA	AA	BB	AA
1678	3A	3A-1	IWB41858	0	176.3	BB	AA	AA	BB	AA	BB	AA	BB	AA	BB	AA	AA	AA	AA	AA	BB	BB	BB	BB	BB	AA	AA	AA	AA	BB	AA	AA	BB	AA	BB	AA	BB	BB	AA	AA	AA	BB	AA	AA	AA	AA	AA	BB	AA
1679	3A	3A-1	IWB18246	0	176.3	BB	AA	AA	BB	AA	BB	AA	BB	AA	BB	AA	AA	AA	AA	AA	BB	BB	BB	BB	BB	AA	AA	AA	AA	BB	AA	AA	BB	AA	BB	AA	BB	BB	AA	AA	AA	BB	AA	AA	AA	AA	AA	BB	AA
1680	3A	3A-1	IWB72662	0	176.3	BB	AA	AA	BB	AA	BB	AA	BB	AA	BB	AA	AA	AA	AA	AA	BB	BB	BB	BB	BB	AA	AA	AA	AA	BB	AA	AA	BB	AA	BB	AA	BB	BB	AA	AA	AA	BB	AA	AA	AA	AA	AA	BB	AA
1681	3A	3A-1	IWB6370	0	176.3	BB	AA	AA	BB	AA	BB	AA	BB	AA	BB	AA	AA	AA	AA	AA	BB	BB	BB	BB	BB	AA	AA	AA	AA	BB	AA	AA	BB	AA	BB	AA	BB	BB	AA	AA	AA	BB	AA	AA	AA	AA	AA	BB	AA
1682	3A	3A-1	IWB35016	0	176.3	BB	AA	AA	BB	AA	BB	AA	BB	AA	BB	AA	AA	AA	AA	AA	BB	BB	BB	BB	BB	AA	AA	AA	AA	BB	AA	AA	BB	AA	BB	AA	BB	BB	AA	AA	AA	BB	AA	AA	AA	AA	AA	BB	AA
1683	3A	3A-1	IWB26079	0	176.3	BB	AA	AA	BB	AA	BB	AA	BB	AA	BB	AA	AA	AA	AA	AA	BB	BB	BB	BB	BB	AA	AA	AA	AA	BB	AA	AA	BB	AA	BB	AA	BB	BB	AA	AA	AA	BB	AA	AA	AA	AA	AA	BB	AA
1684	3A	3A-1	IWA1612	0	176.3	BB	AA	AA	BB	AA	BB	AA	BB	AA	BB	AA	AA	AA	AA	AA	BB	BB	BB	BB	BB	AA	AA	AA	AA	BB	AA	AA	BB	AA	BB	AA	BB	BB	AA	AA	AA	BB	AA	AA	AA	AA	AA	BB	AA
1685	3A	3A-1	IWA2362	0	176.3	BB	AA	AA	BB	AA	BB	AA	BB	AA	BB	AA	AA	AA	AA	AA	BB	BB	BB	BB	BB	AA	AA	AA	AA	BB	AA	AA	BB	AA	BB	AA	BB	BB	AA	AA	AA	BB	AA	AA	AA	AA	AA	BB	AA
1686	3A	3A-1	IWA7602	0	176.3	BB	AA	AA	BB	AA	BB	AA	BB	AA	BB	AA	AA	AA	AA	AA	BB	BB	BB	BB	BB	AA	AA	AA	AA	BB	AA	AA	BB	AA	BB	AA	BB	BB	AA	AA	AA	BB	AA	AA	AA	AA	AA	BB	AA
1687	3A	3A-1	IWB54042	0	176.3	BB	AA	AA	BB	AA	BB	AA	BB	AA	BB	AA	AA	AA	AA	AA	BB	BB	BB	BB	BB	AA	AA	AA	AA	BB	AA	AA	BB	AA	BB	AA	BB	BB	AA	AA	AA	BB	AA	AA	AA	AA	AA	BB	AA
1688	3A	3A-1	IWB51545	0	176.3	BB	AA	AA	BB	AA	BB	AA	BB	AA	BB	AA	AA	AA	AA	AA	BB	BB	BB	BB	BB	AA	AA	AA	AA	BB	AA	AA	BB	AA	BB	AA	BB	BB	AA	AA	AA	BB	AA	AA	AA	AA	AA	BB	AA
1689	3A	3A-1	IWA5213	0	176.3	BB	AA	AA	BB	AA	BB	AA	BB	AA	BB	AA	AA	AA	AA	AA	BB	BB	BB	BB	BB	AA	AA	AA	AA	BB	AA	AA	BB	AA	BB	AA	BB	BB	AA	AA	AA	BB	AA	AA	AA	AA	AA	BB	AA
1690	3A	3A-1	IWA855	0	176.3	BB	AA	AA	BB	AA	BB	AA	BB	AA	BB	AA	AA	AA	AA	AA	BB	BB	BB	BB	BB	AA	AA	AA	AA	BB	AA	AA	BB	AA	BB	AA	BB	BB	AA	AA	AA	BB	AA	AA	AA	AA	AA	BB	AA
1691	3A	3A-1	IWA5982	0	176.3	BB	AA	AA	BB	AA	BB	AA	BB	AA	BB	AA	AA	AA	AA	AA	BB	BB	BB	BB	BB	AA	AA	AA	AA	BB	AA	AA	BB	AA	BB	AA	BB	BB	AA	AA	AA	BB	AA	AA	AA	AA	AA	BB	AA
1692	3A	3A-1	IWB40736	0	176.3	BB	AA	AA	BB	AA	BB	AA	BB	AA	BB	AA	AA	AA	AA	AA	BB	BB	BB	BB	BB	AA	AA	AA	AA	BB	AA	AA	BB	AA	BB	AA	BB	BB	AA	AA	AA	BB	AA	AA	AA	AA	AA	BB	AA
1693	3A	3A-1	IWA5212	0	176.3	BB	AA	AA	BB	AA	BB	AA	BB	AA	BB	AA	AA	AA	AA	AA	BB	BB	BB	BB	BB	AA	AA	AA	AA	BB	AA	AA	BB	AA	BB	AA	BB	BB	AA	AA	AA	BB	AA	AA	AA	AA	AA	BB	AA
1694	3A	3A-1	IWB72661	0	176.3	BB	AA	AA	BB	AA	BB	AA	BB	AA	BB	AA	AA	AA	AA	AA	BB	BB	BB	BB	BB	AA	AA	AA	AA	BB	AA	AA	BB	AA	BB	AA	BB	BB	AA	AA	AA	BB	AA	AA	AA	AA	AA	BB	AA
1695	3A	3A-1	IWA616	0	176.3	BB	AA	AA	BB	AA	BB	AA	BB	AA	BB	AA	AA	AA	AA	AA	BB	BB	BB	BB	BB	AA	AA	AA	AA	BB	AA	AA	BB	AA	BB	AA	BB	BB	AA	AA	AA	BB	AA	AA	AA	AA	AA	BB	AA
1696	3A	3A-1	IWB8177	0	176.3	BB	AA	AA	BB	AA	BB	AA	BB	AA	BB	AA	AA	AA	AA	AA	BB	BB	BB	BB	BB	AA	AA	AA	AA	BB	AA	AA	BB	AA	BB	AA	BB	BB	AA	AA	AA	BB	AA	AA	AA	AA	AA	BB	AA
1697	3A	3A-1	IWB21070	0	176.3	BB	AA	AA	BB	AA	BB	AA	BB	AA	BB	AA	AA	AA	AA	AA	BB	BB	BB	BB	BB	AA	AA	AA	AA	BB	AA	AA	BB	AA	BB	AA	BB	BB	AA	AA	AA	BB	AA	AA	AA	AA	AA	BB	AA
1698	3A	3A-1	IWB29375	0	176.3	BB	AA	AA	BB	AA	BB	AA	BB	AA	BB	AA	AA	AA	AA	AA	BB	BB	BB	BB	BB	AA	AA	AA	AA	BB	AA	AA	BB	AA	BB	AA	BB	BB	AA	AA	AA	BB	AA	AA	AA	AA	AA	BB	AA
1699	3A	3A-1	IWB48013	0	176.3	BB	AA	AA	BB	AA	BB	AA	BB	AA	BB	AA	AA	AA	AA	AA	BB	BB	BB	BB	BB	AA	AA	AA	AA	BB	AA	AA	BB	AA	BB	AA	BB	BB	AA	AA	AA	BB	AA	AA	AA	AA	AA	BB	AA
1700	3A	3A-1	IWB34379	0	176.3	BB	AA	AA	BB	AA	BB	AA	BB	AA	BB	AA	AA	AA	AA	AA	BB	BB	BB	BB	BB	AA	AA	AA	AA	BB	AA	AA	BB	AA	BB	AA	BB	BB	AA	AA	AA	BB	AA	AA	AA	AA	AA	BB	AA
1701	3A	3A-1	IWB11200	0	176.3	BB	AA	AA	BB	AA	BB	AA	BB	AA	BB	AA	AA	AA	AA	AA	BB	BB	BB	BB	BB	AA	AA	AA	AA	BB	AA	AA	BB	AA	BB	AA	BB	BB	AA	AA	AA	BB	AA	AA	AA	AA	AA	BB	AA
1702	3A	3A-1	IWA5980	0	176.3	BB	AA	AA	BB	AA	BB	AA	BB	AA	BB	AA	AA	AA	AA	AA	BB	BB	BB	BB	BB	AA	AA	AA	AA	BB	AA	AA	BB	AA	BB	AA	BB	BB	AA	AA	AA	BB	AA	AA	AA	AA	AA	BB	AA
1703	3A	3A-1	IWB24861	0	176.3	BB	AA	AA	BB	AA	BB	AA	BB	AA	BB	AA	AA	AA	AA	AA	BB	BB	BB	BB	BB	AA	AA	AA	AA	BB	AA	AA	BB	AA	BB	AA	BB	BB	AA	AA	AA	BB	AA	AA	AA	AA	AA	BB	AA
1704	3A	3A-1	IWB1493	0	176.3	BB	AA	AA	BB	AA	BB	AA	BB	AA	BB	--	AA	AA	AA	AA	BB	BB	BB	BB	BB	AA	AA	AA	AA	BB	AA	AA	BB	AA	BB	AA	BB	BB	AA	AA	AA	BB	AA	AA	AA	AA	AA	BB	AA
1705	3A	3A-1	IWB52940	0	176.3	BB	AA	AA	BB	AA	BB	AA	BB	AA	BB	--	AA	AA	AA	AA	BB	BB	BB	BB	BB	AA	AA	AA	AA	BB	AA	AA	BB	AA	BB	AA	BB	BB	AA	AA	AA	BB	AA	AA	AA	AA	AA	BB	AA
1706	3A	3A-1	IWA3111	0.5	176.3	BB	AA	AA	BB	AA	BB	AA	BB	AA	BB	AA	AA	AA	AA	AA	BB	BB	BB	BB	BB	AA	AA	AA	AA	BB	AA	AA	BB	AA	BB	AA	BB	BB	AA	AA	AA	BB	AA	AA	AA	AA	AA	BB	AA
1707	3A	3A-1	IWB35106	0	176.8	BB	AA	AA	BB	AA	BB	AA	BB	AA	BB	AA	AA	AA	AA	AA	BB	BB	BB	BB	BB	AA	AA	AA	AA	BB	AA	AA	BB	AA	BB	AA	BB	BB	AA	AA	AA	BB	AA	AA	AA	AA	AA	BB	AA
1708	3A	3A-1	IWB7486	0	176.8	BB	AA	AA	BB	AA	BB	AA	BB	AA	BB	AA	AA	AA	AA	AA	BB	BB	BB	BB	BB	AA	AA	AA	AA	BB	AA	AA	BB	AA	BB	AA	BB	BB	AA	AA	AA	BB	AA	AA	AA	AA	AA	BB	AA
1709	3A	3A-1	IWB20248	0.3	176.8	BB	AA	AA	BB	AA	BB	AA	BB	AA	BB	AA	AA	AA	AA	AA	BB	BB	BB	BB	BB	AA	AA	AA	AA	BB	AA	AA	BB	AA	BB	AA	BB	BB	AA	AA	AA	BB	AA	AA	AA	AA	AA	BB	AA
1710	3A	3A-1	IWB2973	1.4	177.1	BB	AA	AA	BB	AA	BB	AA	BB	AA	BB	AA	AA	AA	AA	AA	BB	BB	BB	BB	BB	AA	AA	AA	AA	BB	AA	AA	BB	AA	BB	AA	BB	BB	AA	AA	AA	BB	AA	AA	AA	AA	AA	BB	AA
1711	3A	3A-1	IWB63055	0	178.5	BB	AA	AA	BB	AA	BB	AA	BB	AA	BB	AA	AA	AA	AA	AA	BB	BB	AA	BB	BB	AA	AA	AA	AA	BB	AA	AA	BB	AA	BB	AA	BB	BB	AA	AA	AA	BB	AA	AA	AA	BB	AA	BB	AA
1712	3A	3A-1	IWB11580	0	178.5	BB	AA	AA	BB	AA	BB	AA	BB	AA	BB	AA	AA	AA	AA	AA	BB	BB	AA	BB	BB	AA	AA	AA	AA	BB	AA	AA	BB	AA	BB	AA	BB	BB	AA	AA	AA	BB	AA	AA	AA	--	AA	BB	AA
1713	3A	3A-1	IWB73103	0	178.5	BB	AA	AA	BB	AA	BB	AA	BB	AA	BB	AA	AA	AA	AA	AA	BB	BB	AA	BB	BB	AA	AA	AA	AA	BB	AA	AA	BB	AA	BB	AA	BB	BB	AA	AA	AA	BB	AA	AA	AA	--	AA	BB	AA
1714	3A	3A-1	IWB11581	0	178.5	BB	AA	AA	BB	AA	BB	AA	BB	AA	BB	AA	AA	AA	AA	AA	BB	BB	AA	BB	BB	AA	AA	AA	AA	BB	AA	AA	BB	AA	BB	AA	BB	BB	AA	AA	AA	BB	AA	AA	AA	--	AA	BB	AA
1715	3A	3A-1	IWB8010	0	178.5	BB	AA	AA	BB	AA	BB	AA	BB	AA	BB	AA	AA	AA	AA	AA	BB	BB	AA	BB	BB	AA	AA	AA	AA	BB	AA	AA	BB	AA	BB	AA	BB	BB	AA	AA	AA	BB	AA	AA	AA	--	AA	BB	AA
1716	3A	3A-1	IWB35125	0	178.5	BB	AA	AA	BB	AA	BB	AA	BB	AA	BB	AA	AA	AA	AA	AA	BB	BB	AA	BB	BB	AA	AA	AA	AA	BB	AA	AA	BB	AA	BB	AA	BB	BB	AA	AA	AA	BB	AA	AA	AA	--	AA	BB	AA
1717	3A	3A-1	IWB73101	0	178.5	BB	AA	AA	BB	AA	BB	AA	BB	AA	BB	AA	AA	AA	AA	AA	BB	BB	AA	BB	BB	AA	AA	AA	AA	BB	AA	AA	BB	AA	BB	AA	BB	BB	AA	AA	AA	BB	AA	AA	AA	--	AA	BB	AA
1718	3A	3A-1	IWB3798	0	178.5	BB	AA	AA	BB	AA	BB	AA	--	AA	BB	AA	AA	AA	AA	AA	BB	BB	AA	BB	BB	AA	AA	AA	AA	BB	AA	AA	BB	AA	BB	AA	BB	BB	AA	AA	AA	BB	AA	AA	AA	--	AA	BB	AA
1719	3A	3A-1	IWB72897	0	178.5	BB	AA	AA	BB	AA	BB	AA	BB	AA	BB	AA	AA	AA	AA	AA	BB	BB	AA	BB	BB	AA	AA	AA	AA	BB	AA	AA	BB	AA	BB	AA	BB	BB	AA	AA	AA	BB	AA	AA	AA	--	AA	BB	AA
1720	3A	3A-1	IWB73102	0.9	178.5	BB	AA	AA	BB	AA	BB	AA	BB	AA	BB	AA	AA	AA	AA	AA	BB	BB	AA	BB	BB	AA	AA	AA	AA	BB	AA	AA	BB	AA	BB	AA	BB	BB	AA	AA	AA	BB	AA	AA	AA	--	AA	BB	AA
1721	3A	3A-1	IWB8793	0	179.4	BB	AA	AA	BB	AA	BB	AA	BB	AA	BB	AA	AA	AA	AA	AA	BB	BB	BB	BB	BB	AA	AA	AA	AA	BB	AA	AA	BB	AA	BB	AA	BB	BB	AA	AA	AA	BB	AA	AA	AA	--	AA	BB	AA
1722	3A	3A-1	IWB55389	0	179.4	BB	AA	AA	BB	AA	BB	AA	BB	AA	BB	AA	AA	AA	AA	AA	BB	BB	BB	BB	BB	AA	AA	AA	AA	BB	AA	AA	BB	AA	BB	AA	BB	BB	AA	AA	AA	BB	AA	AA	AA	--	AA	BB	AA
1723	3A	3A-1	IWB22148	0.9	179.4	BB	AA	AA	BB	AA	BB	AA	BB	AA	BB	AA	AA	AA	AA	AA	BB	BB	BB	BB	BB	AA	AA	AA	AA	BB	AA	AA	BB	AA	BB	AA	BB	BB	AA	AA	AA	BB	AA	AA	AA	BB	AA	BB	AA
1724	3A	3A-1	IWB30806	0.4	180.3	BB	AA	AA	BB	AA	BB	AA	BB	AA	BB	AA	AA	AA	AA	AA	BB	BB	AA	BB	BB	AA	AA	AA	AA	BB	AA	AA	BB	AA	BB	AA	BB	BB	AA	AA	AA	BB	AA	AA	AA	BB	AA	BB	AA
1725	3A	3A-1	IWB54057	0	180.7	BB	AA	AA	BB	AA	BB	AA	BB	AA	BB	AA	AA	AA	AA	AA	BB	BB	AA	BB	BB	AA	AA	AA	AA	BB	AA	--	BB	AA	BB	AA	BB	BB	AA	AA	AA	BB	AA	AA	AA	--	AA	BB	AA
1726	3A	3A-1	IWA523	0	180.7	BB	AA	AA	BB	AA	BB	AA	BB	AA	BB	AA	AA	AA	AA	AA	BB	BB	AA	BB	BB	AA	AA	AA	AA	BB	AA	--	BB	AA	BB	AA	BB	BB	AA	AA	AA	BB	AA	AA	AA	--	AA	BB	AA
1727	3A	3A-1	IWA524	0	180.7	BB	AA	AA	BB	AA	BB	AA	BB	AA	BB	AA	AA	AA	AA	AA	BB	BB	AA	BB	BB	AA	AA	AA	AA	BB	AA	--	BB	AA	BB	AA	BB	BB	AA	AA	AA	BB	AA	AA	AA	--	AA	BB	AA
1728	3A	3A-1	IWA799	0	180.7	BB	AA	AA	BB	AA	BB	AA	BB	AA	BB	AA	AA	AA	AA	AA	BB	BB	AA	BB	BB	AA	AA	AA	AA	BB	AA	--	BB	AA	BB	AA	BB	BB	AA	AA	AA	BB	AA	AA	AA	--	AA	BB	AA
1729	3A	3A-1	IWA926	0	180.7	BB	AA	AA	BB	AA	BB	AA	BB	AA	BB	AA	AA	AA	AA	AA	BB	BB	AA	BB	BB	AA	AA	AA	AA	BB	AA	--	BB	AA	BB	AA	BB	BB	AA	AA	AA	BB	AA	AA	AA	--	AA	BB	AA
1730	3A	3A-1	IWB64637	0	180.7	BB	AA	AA	BB	AA	BB	AA	BB	AA	BB	AA	AA	AA	AA	AA	BB	BB	AA	BB	BB	AA	AA	AA	AA	BB	AA	--	BB	AA	BB	AA	BB	BB	AA	AA	AA	BB	AA	AA	AA	--	AA	BB	AA
1731	3A	3A-1	IWB30485	0	180.7	BB	AA	AA	BB	AA	BB	AA	BB	AA	BB	AA	AA	AA	AA	AA	BB	BB	AA	BB	BB	AA	AA	AA	AA	BB	AA	--	BB	AA	BB	AA	BB	BB	AA	AA	AA	BB	AA	AA	AA	--	AA	BB	AA
1732	3A	3A-1	IWB27078	0	180.7	BB	AA	AA	BB	AA	BB	AA	BB	AA	BB	AA	AA	AA	AA	AA	BB	BB	AA	BB	BB	AA	AA	AA	AA	BB	AA	--	BB	AA	BB	AA	BB	BB	AA	AA	AA	BB	AA	AA	AA	--	AA	BB	AA
1733	3A	3A-1	IWB8043	0.4	180.7	BB	AA	AA	BB	AA	BB	AA	BB	AA	BB	AA	AA	AA	AA	AA	BB	BB	AA	BB	BB	AA	AA	AA	AA	BB	AA	--	BB	AA	BB	AA	BB	BB	AA	AA	AA	BB	AA	AA	AA	--	AA	BB	AA
1734	3A	3A-1	IWB35344	0	181.1	BB	AA	AA	BB	AA	BB	AA	BB	AA	BB	AA	AA	AA	AA	AA	BB	BB	AA	BB	BB	AA	AA	AA	AA	BB	AA	--	BB	AA	BB	AA	BB	BB	AA	AA	AA	BB	AA	AA	AA	--	AA	BB	AA
1735	3A	3A-1	IWB40418	0	181.1	BB	AA	AA	BB	AA	BB	AA	BB	AA	BB	AA	AA	AA	AA	AA	BB	BB	AA	BB	BB	AA	AA	AA	AA	BB	AA	--	BB	AA	BB	AA	BB	BB	AA	AA	AA	BB	AA	AA	AA	--	AA	BB	AA
1736	3A	3A-1	IWB40422	0	181.1	BB	AA	AA	BB	AA	BB	AA	BB	AA	BB	AA	AA	AA	AA	AA	BB	BB	AA	BB	BB	AA	AA	AA	AA	BB	AA	--	BB	AA	BB	AA	BB	BB	AA	AA	AA	BB	AA	AA	AA	--	AA	BB	AA
1737	3A	3A-1	IWA2028	0	181.1	BB	AA	AA	BB	AA	BB	AA	BB	AA	BB	AA	AA	AA	AA	AA	BB	BB	AA	BB	BB	AA	AA	AA	AA	BB	AA	--	BB	AA	BB	AA	BB	BB	AA	AA	AA	BB	AA	AA	AA	--	AA	BB	AA
1738	3A	3A-1	IWB40419	0	181.1	BB	AA	AA	BB	AA	BB	AA	BB	AA	BB	AA	AA	AA	AA	AA	BB	BB	AA	BB	BB	AA	AA	AA	AA	BB	AA	--	BB	AA	BB	AA	BB	BB	AA	AA	AA	BB	AA	AA	AA	--	AA	BB	AA
1739	3A	3A-1	IWB6678	0	181.1	BB	AA	AA	BB	AA	BB	AA	BB	AA	BB	AA	AA	AA	AA	AA	BB	BB	AA	BB	BB	AA	AA	AA	AA	BB	AA	--	BB	AA	BB	AA	BB	BB	AA	AA	AA	BB	AA	AA	AA	--	AA	BB	AA
1740	3A	3A-1	IWB8579	0	181.1	BB	AA	AA	BB	AA	BB	AA	BB	AA	BB	AA	AA	AA	AA	AA	BB	BB	AA	BB	BB	AA	AA	AA	AA	BB	AA	--	BB	AA	BB	AA	BB	BB	AA	AA	AA	BB	AA	AA	AA	--	AA	BB	AA
1741	3A	3A-1	IWA2029	0	181.1	BB	AA	AA	BB	AA	BB	AA	BB	AA	BB	AA	AA	AA	AA	AA	BB	BB	AA	BB	BB	AA	AA	AA	AA	BB	AA	--	BB	AA	BB	AA	BB	BB	AA	AA	AA	BB	AA	AA	AA	--	AA	BB	AA
1742	3A	3A-1	IWB40420	0.7	181.1	BB	AA	AA	BB	AA	BB	AA	BB	AA	BB	AA	AA	AA	AA	AA	BB	BB	AA	BB	BB	AA	AA	AA	AA	BB	AA	BB	BB	AA	BB	AA	BB	BB	AA	AA	AA	BB	AA	AA	AA	BB	AA	BB	AA
1743	3A	3A-1	IWB72394	1.1	181.8	BB	AA	AA	BB	AA	BB	AA	BB	AA	BB	AA	AA	AA	AA	AA	BB	BB	AA	BB	BB	AA	AA	AA	AA	BB	AA	--	BB	AA	BB	AA	BB	BB	AA	AA	AA	BB	AA	AA	AA	--	AA	BB	AA
1744	3A	3A-1	IWB25443	0	182.9	BB	AA	AA	BB	AA	BB	AA	BB	AA	BB	AA	AA	AA	AA	AA	BB	BB	AA	BB	BB	AA	AA	AA	AA	BB	AA	BB	BB	BB	BB	AA	BB	BB	AA	AA	AA	BB	AA	AA	AA	--	AA	BB	AA
1745	3A	3A-1	IWB41338	0.8	182.9	BB	AA	AA	BB	AA	BB	AA	BB	AA	BB	AA	AA	AA	AA	AA	BB	BB	AA	BB	BB	AA	AA	AA	AA	BB	AA	BB	BB	BB	BB	AA	BB	BB	AA	AA	AA	BB	AA	AA	AA	BB	AA	BB	AA
1746	3A	3A-1	IWB57769	0.5	183.7	BB	AA	AA	BB	AA	BB	AA	BB	AA	BB	AA	AA	AA	AA	AA	BB	BB	AA	BB	BB	AA	AA	AA	AA	BB	AA	BB	BB	BB	BB	AA	BB	BB	AA	AA	AA	BB	AA	AA	AA	--	AA	BB	AA
1747	3A	3A-1	IWB899	0	184.2	BB	AA	AA	BB	AA	BB	AA	BB	AA	BB	AA	AA	AA	AA	AA	BB	BB	AA	BB	BB	AA	AA	AA	AA	BB	AA	BB	BB	BB	BB	AA	BB	BB	AA	AA	AA	BB	AA	AA	AA	BB	AA	BB	AA
1748	3A	3A-1	IWB4110	0	184.2	BB	AA	AA	BB	AA	BB	AA	BB	AA	BB	AA	AA	AA	AA	AA	BB	BB	AA	BB	BB	AA	AA	AA	AA	BB	AA	BB	BB	BB	BB	AA	BB	BB	AA	AA	AA	BB	AA	AA	AA	BB	AA	BB	AA
1749	3A	3A-1	IWB8645	0	184.2	BB	AA	AA	BB	AA	BB	AA	BB	AA	BB	AA	AA	AA	AA	AA	BB	BB	AA	BB	BB	AA	AA	AA	AA	BB	AA	BB	BB	BB	BB	AA	BB	BB	AA	AA	AA	BB	AA	AA	AA	BB	AA	BB	AA
1750	3A	3A-1	IWB25213	0	184.2	BB	AA	AA	BB	AA	BB	AA	BB	AA	BB	AA	AA	AA	AA	AA	BB	BB	AA	BB	BB	AA	AA	AA	AA	BB	AA	BB	BB	BB	BB	AA	BB	BB	AA	AA	AA	BB	AA	AA	AA	--	AA	BB	AA
1751	3A	3A-1	IWB38325	0	184.2	BB	AA	AA	BB	AA	BB	AA	BB	AA	BB	AA	AA	AA	AA	AA	BB	BB	AA	BB	BB	AA	AA	AA	AA	BB	AA	BB	BB	BB	BB	AA	BB	BB	AA	AA	AA	BB	AA	AA	AA	--	AA	BB	AA
1752	3A	3A-1	IWB51045	0	184.2	BB	AA	AA	BB	AA	BB	AA	BB	AA	BB	AA	AA	AA	AA	AA	BB	BB	AA	BB	BB	AA	AA	AA	AA	BB	AA	BB	BB	BB	BB	AA	BB	BB	AA	AA	AA	BB	AA	AA	AA	--	AA	BB	AA
1753	3A	3A-1	IWB39922	0	184.2	BB	AA	AA	BB	AA	BB	AA	BB	AA	BB	AA	AA	AA	AA	AA	BB	BB	AA	BB	BB	AA	AA	AA	AA	BB	AA	BB	BB	BB	BB	AA	BB	BB	AA	AA	AA	BB	AA	AA	AA	--	AA	BB	AA
1754	3A	3A-1	IWB10433	0	184.2	BB	AA	AA	BB	AA	BB	AA	BB	AA	BB	AA	AA	AA	AA	AA	BB	BB	AA	BB	BB	AA	AA	AA	AA	BB	AA	BB	BB	BB	BB	AA	BB	BB	AA	AA	AA	BB	AA	AA	AA	--	AA	BB	AA
1755	3A	3A-1	IWB2844	0	184.2	BB	AA	AA	BB	AA	BB	AA	BB	AA	BB	AA	AA	AA	AA	AA	BB	BB	AA	BB	BB	AA	AA	AA	AA	BB	AA	BB	BB	BB	BB	AA	BB	BB	AA	AA	AA	BB	AA	AA	AA	--	AA	BB	AA
1756	3A	3A-1	IWB20737	0	184.2	BB	AA	AA	BB	AA	BB	AA	BB	AA	BB	AA	AA	AA	AA	AA	BB	BB	AA	BB	BB	AA	AA	AA	AA	BB	AA	BB	BB	BB	BB	AA	BB	BB	AA	AA	AA	BB	AA	AA	AA	--	AA	BB	AA
1757	3A	3A-1	IWB46039	0.3	184.2	BB	AA	AA	BB	AA	BB	AA	BB	AA	BB	AA	AA	AA	AA	AA	BB	BB	AA	BB	BB	AA	AA	AA	AA	BB	AA	BB	BB	BB	BB	AA	BB	BB	AA	AA	AA	BB	AA	AA	AA	BB	AA	BB	AA
1758	3A	3A-1	IWB7306	0	184.5	BB	AA	AA	BB	AA	BB	AA	BB	AA	BB	AA	AA	AA	AA	AA	BB	BB	AA	BB	BB	AA	AA	AA	AA	BB	AA	BB	BB	BB	BB	AA	BB	BB	AA	AA	AA	BB	AA	AA	AA	--	AA	BB	AA
1759	3A	3A-1	IWB23450	0	184.5	BB	AA	AA	BB	AA	BB	AA	BB	AA	BB	AA	AA	AA	AA	AA	BB	BB	AA	BB	BB	AA	AA	AA	AA	BB	AA	BB	BB	BB	BB	AA	BB	BB	AA	AA	AA	BB	AA	AA	AA	--	AA	BB	AA
1760	3A	3A-1	IWA2518	1	184.5	BB	AA	AA	BB	AA	BB	AA	BB	AA	BB	AA	AA	AA	AA	AA	BB	BB	AA	BB	BB	AA	AA	AA	AA	BB	AA	BB	BB	BB	BB	AA	BB	BB	AA	AA	AA	BB	AA	AA	AA	--	AA	BB	AA
1761	3A	3A-1	IWA5015	0	185.5	BB	AA	AA	BB	AA	BB	AA	BB	AA	BB	AA	AA	AA	AA	AA	BB	BB	AA	BB	BB	AA	AA	AA	AA	BB	AA	BB	BB	BB	BB	AA	BB	BB	AA	AA	AA	BB	AA	AA	AA	--	AA	BB	AA
1762	3A	3A-1	IWB68916	0.3	185.5	BB	AA	AA	BB	AA	BB	AA	BB	AA	BB	AA	AA	AA	AA	AA	BB	BB	AA	BB	BB	AA	AA	AA	AA	BB	AA	BB	BB	BB	BB	AA	BB	BB	AA	AA	AA	BB	AA	AA	AA	--	AA	BB	AA
1763	3A	3A-1	IWB46239	0	185.8	BB	AA	AA	BB	AA	BB	AA	BB	AA	BB	AA	AA	AA	AA	AA	BB	BB	AA	BB	BB	AA	AA	AA	AA	BB	AA	BB	BB	BB	BB	AA	BB	BB	AA	AA	AA	BB	AA	AA	AA	--	AA	BB	AA
1764	3A	3A-1	IWB12566	0.3	185.8	BB	AA	AA	BB	AA	BB	AA	BB	AA	BB	AA	AA	AA	AA	AA	BB	BB	AA	BB	BB	AA	AA	AA	AA	BB	AA	BB	BB	BB	BB	AA	BB	BB	AA	AA	AA	BB	AA	AA	AA	--	AA	BB	AA
1765	3A	3A-1	IWB11738	0	186.1	BB	AA	AA	BB	AA	BB	AA	BB	AA	BB	AA	AA	AA	AA	AA	BB	BB	AA	BB	BB	AA	AA	AA	AA	BB	AA	BB	BB	BB	BB	AA	BB	BB	AA	AA	AA	BB	AA	AA	AA	--	AA	BB	AA
1766	3A	3A-1	IWB36105	0	186.1	BB	AA	AA	BB	AA	BB	AA	BB	AA	BB	AA	AA	AA	AA	AA	BB	BB	AA	BB	BB	AA	AA	AA	AA	BB	AA	BB	BB	BB	BB	AA	BB	BB	AA	AA	AA	BB	AA	AA	AA	--	AA	BB	AA
1767	3A	3A-1	IWB5927	0.6	186.1	BB	AA	AA	BB	AA	BB	AA	BB	AA	BB	AA	AA	AA	AA	AA	BB	BB	AA	BB	BB	AA	AA	AA	AA	BB	AA	BB	BB	BB	BB	AA	BB	BB	AA	AA	AA	BB	AA	AA	AA	--	AA	BB	AA
1768	3A	3A-1	IWA2008	0	186.7	BB	AA	AA	BB	AA	BB	AA	BB	AA	BB	AA	AA	AA	AA	AA	BB	BB	AA	BB	BB	AA	AA	AA	AA	BB	AA	BB	BB	BB	BB	AA	BB	BB	AA	AA	AA	BB	AA	AA	AA	--	AA	BB	AA
1769	3A	3A-1	IWB63289	1.2	186.7	BB	AA	AA	BB	AA	BB	AA	BB	AA	BB	AA	AA	AA	AA	AA	BB	BB	AA	BB	BB	AA	AA	AA	AA	BB	AA	BB	BB	BB	BB	AA	BB	BB	AA	AA	AA	BB	AA	AA	AA	--	AA	BB	AA
1770	3A	3A-1	IWB7097	0	187.9	BB	AA	AA	BB	AA	BB	AA	BB	AA	BB	AA	AA	AA	AA	AA	BB	BB	AA	BB	BB	AA	AA	AA	AA	BB	AA	BB	BB	BB	BB	AA	BB	BB	AA	AA	AA	BB	AA	AA	AA	--	AA	BB	AA
1771	3A	3A-1	IWB12563	0	187.9	BB	AA	AA	BB	AA	BB	AA	BB	AA	BB	AA	AA	AA	AA	AA	BB	BB	AA	BB	BB	AA	AA	AA	AA	BB	AA	BB	BB	BB	BB	AA	BB	BB	AA	AA	AA	BB	AA	AA	AA	--	AA	BB	AA
1772	3A	3A-1	IWB6988	0	187.9	BB	AA	AA	BB	AA	BB	AA	BB	AA	BB	AA	AA	AA	AA	AA	BB	BB	AA	BB	BB	AA	AA	AA	AA	BB	AA	BB	BB	BB	BB	AA	BB	BB	AA	AA	AA	BB	AA	AA	AA	--	AA	BB	AA
1773	3A	3A-1	IWB12516	4.3	187.9	BB	AA	AA	BB	AA	BB	AA	BB	AA	BB	AA	AA	AA	AA	AA	BB	BB	AA	BB	BB	AA	AA	AA	AA	BB	AA	BB	BB	BB	BB	AA	BB	BB	AA	AA	AA	BB	AA	AA	AA	--	AA	BB	AA
1774	3A	3A-1	IWB29572	0	192.2	BB	AA	AA	BB	AA	BB	AA	BB	--	BB	AA	--	AA	AA	AA	BB	BB	AA	BB	BB	AA	AA	AA	AA	BB	AA	BB	AA	BB	AA	AA	BB	BB	AA	AA	AA	BB	AA	AA	AA	--	--	BB	AA
1775	3A	3A-1	IWB54195	0	192.2	BB	AA	AA	BB	AA	BB	AA	BB	--	BB	AA	--	AA	AA	AA	BB	BB	AA	BB	BB	AA	AA	AA	AA	BB	AA	BB	AA	BB	AA	AA	BB	BB	AA	AA	AA	BB	AA	AA	AA	--	--	BB	AA
1776	3A	3A-1	IWB31321	0.4	192.2	BB	AA	AA	BB	AA	BB	AA	BB	--	BB	AA	--	AA	AA	AA	BB	BB	AA	BB	BB	AA	AA	AA	AA	BB	AA	BB	AA	BB	AA	AA	BB	BB	AA	AA	AA	BB	AA	AA	AA	--	--	BB	AA
1777	3A	3A-1	IWA6396	0	192.6	BB	AA	AA	BB	AA	BB	AA	BB	--	BB	AA	--	AA	AA	AA	BB	BB	AA	BB	BB	AA	AA	AA	AA	BB	AA	BB	AA	BB	AA	AA	BB	BB	AA	AA	AA	BB	AA	AA	AA	--	--	BB	AA
1778	3A	3A-1	IWB7623	0	192.6	BB	AA	AA	BB	AA	BB	AA	BB	--	BB	AA	--	AA	AA	AA	BB	BB	AA	BB	BB	AA	AA	AA	AA	BB	AA	BB	AA	BB	AA	AA	BB	BB	AA	AA	AA	BB	AA	AA	AA	--	--	BB	AA
1779	3A	3A-1	IWB11993	0	192.6	BB	AA	AA	BB	AA	BB	AA	BB	--	BB	AA	--	AA	AA	AA	BB	BB	AA	BB	BB	AA	AA	AA	AA	BB	AA	BB	AA	BB	AA	AA	BB	BB	AA	AA	AA	BB	AA	AA	AA	--	--	BB	AA
1780	3A	3A-1	IWB11992	0	192.6	BB	AA	AA	BB	AA	BB	AA	BB	--	BB	AA	--	AA	AA	AA	BB	BB	AA	BB	BB	AA	AA	AA	AA	BB	AA	BB	AA	BB	AA	AA	BB	BB	AA	AA	AA	BB	AA	AA	AA	--	--	BB	AA
1781	3A	3A-1	IWB39724	0	192.6	BB	AA	AA	BB	AA	BB	AA	BB	--	BB	AA	--	AA	AA	AA	BB	BB	AA	BB	BB	AA	AA	AA	AA	BB	AA	BB	AA	BB	AA	AA	BB	BB	AA	AA	AA	BB	AA	AA	AA	--	--	BB	AA
1782	3A	3A-1	IWA6395	43	192.6	BB	AA	AA	BB	AA	BB	AA	BB	BB	BB	AA	BB	AA	AA	AA	BB	BB	AA	BB	BB	AA	AA	AA	AA	BB	AA	BB	AA	BB	AA	AA	BB	BB	AA	AA	AA	BB	AA	AA	AA	BB	BB	BB	AA
1783	3A	3A-1	IWB56532	0.3	235.6	AA	AA	BB	BB	BB	BB	AA	BB	BB	AA	AA	AA	AA	BB	BB	AA	AA	BB	BB	BB	AA	BB	BB	AA	BB	BB	AA	--	BB	BB	BB	AA	BB	AA	BB	AA	BB	AA	BB	BB	BB	AA	BB	AA
1784	3A	3A-1	IWB25665	0.8	235.9	AA	AA	BB	BB	BB	BB	AA	BB	BB	AA	AA	AA	AA	BB	BB	AA	AA	BB	BB	BB	AA	BB	BB	AA	BB	BB	AA	AA	BB	BB	BB	AA	BB	AA	BB	AA	BB	AA	BB	BB	BB	AA	BB	AA
1785	3A	3A-1	IWB10331	0.8	236.7	AA	AA	BB	BB	BB	BB	AA	BB	BB	AA	AA	AA	AA	BB	BB	AA	AA	BB	BB	BB	AA	BB	BB	AA	BB	BB	AA	--	BB	BB	BB	AA	BB	AA	BB	AA	BB	AA	BB	BB	BB	AA	BB	AA
1786	3A	3A-1	IWB35582	0.8	237.5	AA	AA	BB	BB	BB	BB	AA	BB	BB	AA	AA	AA	AA	BB	BB	AA	AA	BB	BB	BB	AA	BB	BB	AA	BB	BB	AA	--	BB	BB	BB	AA	BB	AA	BB	AA	BB	AA	BB	BB	BB	AA	BB	AA
1787	3A	3A-1	IWB35035		238.3	AA	AA	BB	BB	BB	BB	AA	BB	BB	AA	AA	AA	AA	BB	BB	AA	AA	BB	BB	BB	AA	BB	BB	AA	BB	BB	AA	BB	BB	BB	BB	AA	BB	AA	BB	AA	BB	AA	BB	BB	BB	AA	BB	AA
1788	3A	3A-2	IWB151	0	0	AA	AA	AA	BB	AA	AA	BB	--	BB	BB	BB	AA	AA	AA	AA	AA	BB	AA	BB	BB	AA	BB	AA	AA	AA	BB	AA	BB	BB	AA	BB	BB	BB	BB	AA	AA	BB	AA	BB	BB	AA	BB	BB	BB
1789	3A	3A-2	IWB43178	0	0	AA	AA	AA	BB	AA	AA	BB	--	BB	BB	BB	AA	AA	AA	AA	AA	BB	AA	BB	BB	AA	BB	AA	AA	AA	BB	AA	BB	BB	AA	BB	BB	BB	BB	AA	AA	BB	AA	BB	BB	AA	BB	BB	BB
1790	3A	3A-2	IWB152	20	0	AA	AA	AA	BB	AA	AA	BB	--	BB	BB	BB	AA	AA	AA	AA	AA	BB	AA	BB	BB	AA	BB	AA	AA	AA	BB	AA	BB	BB	AA	BB	BB	BB	BB	AA	AA	BB	AA	BB	BB	AA	BB	BB	BB
1791	3A	3A-2	IWB48069	0.6	20	AA	BB	AA	BB	AA	BB	BB	--	BB	AA	BB	AA	AA	AA	AA	--	BB	AA	--	BB	AA	BB	AA	AA	AA	AA	AA	BB	BB	AA	BB	BB	BB	BB	AA	BB	BB	AA	BB	AA	BB	AA	BB	BB
1792	3A	3A-2	IWB2932	0	20.6	AA	BB	AA	BB	AA	BB	BB	--	BB	AA	BB	AA	AA	AA	AA	--	BB	AA	--	BB	AA	BB	AA	AA	AA	AA	AA	BB	BB	AA	BB	BB	BB	BB	AA	BB	BB	AA	BB	AA	BB	AA	BB	BB
1793	3A	3A-2	IWB741	0	20.6	AA	BB	AA	BB	AA	BB	BB	--	BB	AA	BB	AA	AA	AA	AA	--	BB	AA	--	BB	AA	BB	AA	AA	AA	AA	AA	BB	BB	AA	BB	BB	BB	BB	AA	BB	BB	AA	BB	AA	BB	AA	BB	BB
1794	3A	3A-2	IWB53203	0	20.6	AA	BB	AA	BB	AA	BB	BB	--	BB	AA	BB	AA	AA	AA	AA	--	BB	AA	--	BB	AA	BB	AA	AA	AA	AA	AA	BB	BB	AA	BB	BB	BB	BB	AA	BB	BB	AA	BB	AA	BB	AA	BB	BB
1795	3A	3A-2	IWB7087	0	20.6	AA	BB	AA	BB	AA	BB	BB	--	BB	AA	BB	AA	AA	AA	AA	--	BB	AA	--	BB	AA	BB	AA	AA	AA	AA	AA	BB	BB	AA	BB	BB	BB	BB	AA	BB	BB	AA	BB	AA	BB	AA	BB	BB
1796	3A	3A-2	IWB67339	0	20.6	AA	BB	AA	BB	AA	BB	BB	--	BB	AA	BB	AA	AA	AA	AA	--	BB	AA	--	BB	AA	BB	AA	AA	AA	AA	AA	BB	BB	AA	BB	BB	BB	BB	AA	BB	BB	AA	BB	AA	BB	AA	BB	BB
1797	3A	3A-2	IWB39004	0.3	20.6	AA	BB	AA	BB	AA	BB	BB	AA	BB	AA	BB	AA	AA	AA	AA	--	BB	AA	--	BB	AA	BB	AA	AA	AA	AA	AA	BB	BB	AA	BB	BB	BB	BB	AA	BB	BB	AA	BB	AA	BB	AA	BB	BB
1798	3A	3A-2	IWA4311	1.3	20.9	AA	BB	AA	BB	AA	BB	BB	--	BB	AA	BB	AA	AA	AA	AA	--	BB	AA	--	BB	AA	BB	AA	AA	AA	AA	AA	BB	BB	AA	BB	BB	BB	BB	AA	BB	BB	AA	BB	AA	BB	AA	BB	BB
1799	3A	3A-2	IWB65503	0.3	22.2	AA	BB	AA	BB	AA	BB	BB	--	BB	AA	BB	AA	AA	AA	AA	BB	BB	AA	BB	BB	AA	BB	AA	AA	AA	AA	AA	BB	BB	AA	BB	BB	BB	BB	AA	BB	BB	AA	BB	AA	BB	AA	BB	BB
1800	3A	3A-2	IWB72077	0.3	22.5	AA	BB	AA	BB	AA	BB	BB	AA	BB	AA	BB	AA	AA	AA	AA	BB	BB	AA	AA	BB	AA	BB	AA	AA	AA	AA	AA	BB	BB	AA	BB	BB	BB	BB	AA	BB	BB	AA	BB	AA	BB	AA	BB	BB
1801	3A	3A-2	IWB74075	0	22.8	AA	BB	AA	BB	AA	BB	BB	AA	BB	AA	BB	AA	AA	AA	AA	BB	BB	AA	AA	BB	AA	BB	AA	AA	AA	AA	AA	BB	BB	AA	BB	BB	BB	BB	AA	BB	BB	AA	BB	AA	BB	AA	BB	BB
1802	3A	3A-2	IWB24432	0.3	22.8	AA	BB	AA	BB	AA	BB	BB	AA	BB	AA	BB	AA	AA	AA	AA	BB	BB	AA	AA	BB	AA	BB	AA	AA	AA	AA	AA	BB	BB	AA	BB	BB	BB	BB	AA	BB	BB	AA	BB	AA	BB	AA	BB	BB
1803	3A	3A-2	IWB32925	0	23.1	AA	BB	AA	BB	AA	BB	BB	AA	BB	AA	BB	AA	AA	AA	AA	BB	BB	AA	--	BB	AA	BB	AA	AA	AA	AA	AA	BB	BB	AA	BB	BB	BB	BB	AA	BB	BB	AA	BB	AA	BB	AA	BB	BB
1804	3A	3A-2	IWB73670	0	23.1	AA	BB	AA	BB	AA	BB	BB	AA	BB	AA	BB	AA	AA	AA	AA	BB	BB	AA	--	BB	AA	BB	AA	AA	AA	AA	AA	BB	BB	AA	BB	BB	BB	BB	AA	BB	BB	AA	BB	AA	BB	AA	BB	BB
1805	3A	3A-2	IWB33033	0	23.1	AA	BB	AA	BB	AA	BB	BB	AA	BB	AA	BB	AA	AA	AA	AA	BB	BB	AA	--	BB	AA	BB	AA	AA	AA	AA	AA	BB	BB	AA	BB	BB	BB	BB	AA	BB	BB	AA	BB	AA	BB	AA	BB	BB
1806	3A	3A-2	IWB22558	0	23.1	AA	BB	AA	BB	AA	BB	BB	AA	BB	AA	BB	AA	AA	AA	AA	BB	BB	AA	--	BB	AA	BB	AA	AA	AA	AA	AA	BB	BB	AA	BB	BB	BB	BB	AA	BB	BB	AA	BB	AA	BB	AA	BB	BB
1807	3A	3A-2	IWB72945	0	23.1	AA	BB	AA	BB	AA	BB	BB	AA	BB	AA	BB	AA	AA	AA	AA	BB	BB	AA	--	BB	AA	BB	AA	AA	AA	AA	AA	BB	BB	AA	BB	BB	BB	BB	AA	BB	BB	AA	BB	AA	BB	AA	BB	BB
1808	3A	3A-2	IWB73987	0	23.1	AA	BB	AA	BB	AA	BB	BB	AA	BB	AA	BB	AA	AA	AA	AA	BB	BB	AA	--	BB	AA	BB	AA	AA	AA	AA	AA	BB	BB	AA	BB	BB	BB	BB	AA	BB	BB	AA	BB	AA	BB	AA	BB	BB
1809	3A	3A-2	IWB73988	0	23.1	AA	BB	AA	BB	AA	BB	BB	AA	BB	AA	BB	AA	AA	AA	AA	BB	BB	AA	--	BB	AA	BB	AA	AA	AA	AA	AA	BB	BB	AA	BB	BB	BB	BB	AA	BB	BB	AA	BB	AA	BB	AA	BB	BB
1810	3A	3A-2	IWB72294	0	23.1	AA	BB	AA	BB	AA	BB	BB	AA	BB	AA	BB	AA	AA	AA	AA	BB	BB	AA	--	BB	AA	BB	AA	AA	AA	AA	AA	BB	BB	AA	BB	BB	BB	BB	AA	BB	BB	AA	BB	AA	BB	AA	BB	BB
1811	3A	3A-2	IWB10521	0	23.1	AA	BB	AA	BB	AA	BB	BB	AA	BB	AA	BB	AA	AA	AA	AA	BB	BB	AA	--	BB	AA	BB	AA	AA	AA	AA	AA	BB	BB	AA	BB	BB	BB	BB	AA	BB	BB	AA	BB	AA	BB	AA	BB	BB
1812	3A	3A-2	IWB42978	0	23.1	AA	BB	AA	BB	AA	BB	BB	AA	BB	AA	BB	AA	AA	AA	AA	BB	BB	AA	--	BB	AA	BB	AA	AA	AA	AA	AA	BB	BB	AA	BB	BB	BB	BB	AA	BB	BB	AA	BB	AA	BB	AA	BB	BB
1813	3A	3A-2	IWB72293	0	23.1	AA	BB	AA	BB	AA	BB	BB	AA	BB	AA	BB	AA	AA	AA	AA	BB	BB	AA	--	BB	AA	BB	AA	AA	AA	AA	AA	BB	BB	AA	BB	BB	BB	BB	AA	BB	BB	AA	BB	AA	BB	AA	BB	BB
1814	3A	3A-2	IWB74076	0	23.1	AA	BB	AA	BB	AA	BB	BB	AA	BB	AA	BB	AA	AA	AA	AA	BB	BB	AA	--	BB	AA	BB	AA	AA	AA	AA	AA	BB	BB	AA	BB	BB	BB	BB	AA	BB	BB	AA	BB	AA	BB	AA	BB	BB
1815	3A	3A-2	IWB54878	0	23.1	AA	BB	AA	BB	AA	BB	BB	AA	BB	AA	BB	AA	AA	AA	AA	BB	BB	AA	AA	BB	AA	BB	AA	AA	AA	AA	AA	BB	BB	AA	BB	BB	BB	BB	AA	BB	BB	AA	BB	AA	BB	AA	BB	BB
1816	3A	3A-2	IWB8510	0	23.1	AA	BB	AA	BB	AA	BB	BB	--	BB	AA	BB	AA	AA	AA	AA	BB	BB	AA	--	BB	AA	BB	AA	AA	AA	AA	AA	BB	BB	AA	BB	BB	BB	BB	AA	BB	BB	AA	BB	AA	BB	AA	BB	BB
1817	3A	3A-2	IWB7224	6.6	23.1	AA	BB	AA	BB	AA	BB	BB	AA	BB	AA	BB	AA	AA	AA	AA	BB	BB	AA	--	BB	AA	BB	AA	AA	AA	AA	AA	BB	BB	AA	BB	BB	BB	BB	AA	BB	BB	AA	BB	AA	BB	AA	BB	BB
1818	3A	3A-2	IWB71566	0.8	29.7	AA	BB	AA	BB	AA	BB	BB	AA	BB	AA	BB	AA	AA	AA	AA	BB	BB	AA	AA	BB	AA	BB	AA	AA	AA	AA	BB	BB	BB	AA	BB	BB	BB	BB	AA	BB	BB	AA	BB	AA	BB	AA	BB	BB
1819	3A	3A-2	IWB59521	0	30.5	AA	BB	BB	BB	AA	BB	BB	AA	BB	AA	BB	AA	AA	AA	AA	BB	BB	AA	BB	BB	AA	BB	AA	AA	AA	AA	BB	BB	BB	AA	BB	BB	BB	BB	AA	BB	BB	AA	BB	AA	BB	AA	BB	BB
1820	3A	3A-2	IWB52089	0	30.5	AA	BB	BB	BB	AA	BB	BB	AA	BB	AA	BB	AA	AA	AA	AA	BB	BB	AA	--	BB	AA	BB	AA	AA	AA	AA	BB	BB	BB	AA	BB	BB	BB	BB	AA	BB	BB	AA	BB	AA	BB	AA	BB	BB
1821	3A	3A-2	IWB6624	0	30.5	AA	BB	BB	BB	AA	BB	BB	AA	BB	AA	BB	AA	AA	AA	AA	BB	BB	AA	--	BB	AA	BB	AA	AA	AA	AA	BB	BB	BB	AA	BB	BB	BB	BB	AA	BB	BB	AA	BB	AA	BB	AA	BB	BB
1822	3A	3A-2	IWB44587	0	30.5	AA	BB	BB	BB	AA	BB	BB	AA	BB	AA	BB	AA	AA	AA	AA	BB	BB	AA	--	BB	AA	BB	AA	AA	AA	AA	BB	BB	BB	AA	BB	BB	BB	BB	AA	BB	BB	AA	BB	AA	BB	AA	BB	BB
1823	3A	3A-2	IWB68336	0	30.5	AA	BB	BB	BB	AA	BB	BB	AA	BB	AA	BB	AA	AA	AA	AA	BB	BB	AA	--	BB	AA	BB	AA	AA	AA	AA	BB	BB	BB	AA	BB	BB	BB	BB	AA	BB	BB	AA	BB	AA	BB	AA	BB	BB
1824	3A	3A-2	IWB52090	----------	30.5	AA	BB	BB	BB	AA	BB	BB	AA	BB	AA	BB	AA	AA	AA	AA	BB	BB	AA	--	BB	AA	BB	AA	--	AA	AA	BB	BB	BB	AA	BB	BB	BB	BB	AA	BB	BB	AA	BB	AA	BB	AA	BB	BB
1825	3B	3B	IWB74974	1.1	0	AA	BB	AA	AA	BB	AA	BB	AA	BB	AA	BB	BB	BB	AA	AA	AA	AA	AA	BB	AA	BB	AA	BB	--	BB	AA	AA	BB	BB	BB	BB	AA	AA	AA	AA	BB	BB	AA	BB	BB	--	BB	AA	BB
1826	3B	3B	IWB29453	0	1.1	AA	BB	AA	AA	BB	AA	BB	AA	BB	AA	BB	BB	BB	AA	AA	AA	AA	AA	BB	AA	BB	AA	BB	AA	BB	AA	AA	BB	BB	AA	BB	AA	AA	AA	AA	BB	BB	AA	BB	BB	--	BB	AA	BB
1827	3B	3B	IWB73672	0	1.1	AA	BB	AA	AA	BB	AA	BB	AA	BB	AA	BB	BB	BB	AA	AA	AA	AA	AA	BB	AA	BB	AA	BB	AA	BB	AA	AA	BB	BB	AA	BB	AA	AA	AA	AA	BB	BB	AA	BB	BB	AA	BB	AA	BB
1828	3B	3B	IWA3271	0	1.1	AA	BB	AA	AA	BB	AA	BB	AA	BB	AA	BB	BB	BB	AA	AA	AA	AA	AA	BB	AA	BB	AA	BB	AA	BB	AA	AA	BB	BB	AA	BB	AA	AA	AA	AA	BB	BB	AA	BB	BB	AA	BB	AA	BB
1829	3B	3B	IWB62539	0	1.1	AA	BB	AA	AA	BB	AA	BB	AA	BB	AA	BB	BB	BB	AA	AA	AA	AA	AA	BB	AA	BB	AA	BB	AA	BB	AA	AA	BB	BB	AA	BB	AA	AA	AA	AA	BB	BB	AA	BB	BB	--	BB	AA	BB
1830	3B	3B	IWB12026	0	1.1	AA	BB	AA	AA	BB	AA	BB	AA	BB	AA	BB	BB	BB	AA	AA	AA	AA	AA	BB	AA	BB	AA	BB	AA	BB	AA	AA	BB	BB	AA	BB	AA	AA	AA	AA	BB	BB	AA	BB	BB	--	BB	AA	BB
1831	3B	3B	IWB33644	0	1.1	AA	BB	AA	AA	BB	AA	BB	AA	BB	AA	BB	BB	BB	AA	AA	AA	AA	AA	BB	AA	BB	AA	BB	AA	BB	AA	AA	BB	BB	AA	BB	AA	AA	AA	AA	BB	BB	AA	BB	BB	--	BB	AA	BB
1832	3B	3B	IWB24960	0	1.1	AA	BB	AA	AA	BB	AA	BB	AA	BB	AA	BB	BB	BB	AA	AA	AA	AA	AA	BB	AA	BB	AA	BB	AA	BB	AA	AA	BB	BB	AA	BB	AA	AA	AA	AA	BB	BB	AA	BB	BB	--	BB	AA	BB
1833	3B	3B	IWA6587	0	1.1	AA	BB	AA	AA	BB	AA	BB	AA	BB	AA	BB	BB	BB	AA	AA	AA	AA	AA	BB	AA	BB	AA	BB	AA	BB	AA	AA	BB	BB	AA	BB	AA	AA	AA	AA	BB	BB	AA	BB	BB	--	BB	AA	BB
1834	3B	3B	IWB73673	0	1.1	AA	BB	AA	AA	BB	AA	BB	AA	BB	AA	BB	BB	BB	AA	AA	AA	AA	AA	BB	AA	BB	AA	BB	AA	BB	AA	AA	BB	BB	AA	BB	AA	AA	AA	AA	BB	BB	AA	BB	BB	--	BB	AA	BB
1835	3B	3B	IWB31170	0	1.1	AA	BB	AA	AA	BB	AA	BB	AA	BB	AA	BB	BB	BB	AA	AA	AA	AA	AA	BB	AA	BB	AA	BB	AA	BB	AA	AA	BB	BB	AA	BB	AA	AA	AA	AA	BB	BB	AA	BB	BB	--	BB	AA	BB
1836	3B	3B	IWA7918	0	1.1	AA	BB	AA	AA	BB	AA	BB	AA	BB	AA	BB	BB	BB	AA	AA	AA	AA	AA	BB	AA	BB	AA	BB	AA	BB	AA	AA	BB	BB	AA	BB	AA	AA	AA	AA	BB	BB	AA	BB	BB	--	BB	AA	BB
1837	3B	3B	IWB52910	0.3	1.1	AA	BB	AA	AA	BB	AA	BB	AA	BB	AA	BB	BB	BB	AA	AA	AA	AA	AA	BB	AA	BB	AA	BB	AA	BB	AA	AA	BB	BB	AA	BB	AA	AA	AA	AA	BB	BB	AA	BB	BB	--	BB	AA	BB
1838	3B	3B	IWB41429	0.3	1.4	AA	BB	AA	AA	BB	AA	AA	AA	BB	AA	BB	BB	BB	AA	AA	AA	AA	AA	BB	AA	BB	AA	BB	AA	BB	AA	AA	BB	BB	AA	BB	AA	AA	AA	AA	BB	BB	AA	BB	BB	--	BB	AA	BB
1839	3B	3B	IWB64176	0	1.7	AA	BB	BB	AA	BB	AA	AA	AA	BB	AA	BB	BB	BB	AA	AA	AA	AA	AA	BB	AA	BB	AA	BB	AA	BB	AA	AA	BB	BB	AA	BB	AA	AA	AA	AA	BB	BB	AA	BB	BB	--	BB	AA	BB
1840	3B	3B	IWB72020	0	1.7	AA	BB	BB	AA	BB	AA	AA	AA	BB	AA	BB	BB	BB	AA	AA	AA	AA	AA	BB	AA	BB	AA	BB	AA	BB	AA	AA	BB	BB	AA	BB	AA	AA	AA	AA	BB	BB	AA	BB	BB	--	BB	AA	BB
1841	3B	3B	IWB5790	0.3	1.7	AA	BB	BB	AA	BB	AA	AA	AA	BB	AA	BB	BB	BB	AA	AA	AA	AA	AA	BB	AA	BB	AA	BB	AA	BB	AA	AA	BB	BB	AA	BB	AA	AA	AA	AA	BB	BB	AA	BB	BB	--	BB	AA	BB
1842	3B	3B	IWB8884	0	2	AA	BB	BB	AA	BB	AA	AA	AA	BB	AA	BB	BB	BB	AA	AA	AA	AA	AA	BB	AA	BB	AA	BB	AA	BB	AA	AA	BB	BB	AA	BB	AA	AA	AA	AA	BB	BB	AA	BB	BB	--	BB	AA	BB
1843	3B	3B	IWB9366	0	2	AA	BB	BB	AA	BB	AA	AA	AA	BB	AA	BB	BB	BB	AA	AA	AA	AA	AA	BB	AA	BB	AA	BB	AA	BB	AA	AA	BB	BB	AA	BB	AA	AA	AA	AA	BB	BB	AA	BB	BB	--	BB	AA	BB
1844	3B	3B	IWB71815	0	2	AA	BB	BB	AA	BB	AA	AA	AA	BB	AA	BB	BB	BB	AA	AA	AA	AA	AA	BB	AA	BB	AA	BB	AA	BB	AA	AA	BB	BB	AA	BB	AA	AA	AA	AA	BB	BB	AA	BB	BB	--	BB	AA	BB
1845	3B	3B	IWB71814	0	2	AA	BB	BB	AA	BB	AA	AA	AA	BB	AA	BB	BB	BB	AA	AA	AA	AA	AA	BB	AA	BB	AA	BB	AA	BB	AA	AA	BB	BB	AA	BB	AA	AA	AA	AA	BB	BB	AA	BB	BB	--	BB	AA	BB
1846	3B	3B	IWB71813	0	2	AA	BB	BB	AA	BB	AA	AA	AA	BB	AA	BB	BB	BB	AA	AA	AA	AA	AA	BB	AA	BB	AA	BB	AA	BB	AA	AA	BB	BB	AA	BB	AA	AA	AA	AA	BB	BB	AA	BB	BB	--	BB	AA	BB
1847	3B	3B	IWB8883	0.7	2	AA	BB	BB	AA	BB	AA	AA	AA	BB	AA	BB	BB	BB	AA	AA	AA	AA	AA	BB	AA	BB	AA	BB	AA	BB	AA	AA	BB	BB	AA	BB	AA	AA	AA	AA	BB	BB	AA	BB	BB	--	BB	AA	BB
1848	3B	3B	IWB69146	0.3	2.7	AA	BB	BB	AA	BB	AA	AA	AA	BB	AA	BB	BB	BB	AA	AA	AA	AA	AA	BB	AA	BB	AA	BB	AA	BB	AA	AA	BB	BB	AA	BB	AA	AA	AA	AA	BB	BB	AA	BB	BB	AA	BB	AA	BB
1849	3B	3B	IWB12046	0.3	3	AA	BB	BB	AA	BB	AA	AA	AA	BB	AA	BB	BB	BB	AA	AA	AA	AA	AA	BB	AA	BB	AA	BB	AA	BB	AA	AA	BB	BB	AA	BB	AA	AA	AA	AA	BB	BB	AA	BB	BB	AA	BB	AA	BB
1850	3B	3B	IWB73356	0	3.3	AA	BB	BB	AA	BB	AA	AA	AA	BB	AA	BB	BB	BB	AA	AA	AA	AA	AA	BB	AA	BB	AA	BB	AA	BB	AA	AA	BB	BB	AA	BB	AA	AA	AA	AA	BB	BB	AA	BB	BB	--	BB	AA	BB
1851	3B	3B	IWA6799	0	3.3	AA	BB	BB	AA	BB	AA	AA	AA	BB	AA	BB	BB	BB	AA	AA	AA	AA	AA	BB	AA	BB	AA	BB	AA	BB	AA	AA	BB	BB	AA	BB	AA	AA	AA	AA	BB	BB	AA	BB	BB	AA	BB	AA	BB
1852	3B	3B	IWB72951	0	3.3	AA	BB	BB	AA	BB	AA	AA	AA	BB	AA	BB	BB	BB	AA	AA	AA	AA	AA	BB	AA	BB	AA	BB	AA	BB	AA	AA	BB	BB	AA	BB	AA	AA	AA	AA	BB	BB	AA	BB	BB	AA	BB	AA	BB
1853	3B	3B	IWB58514	0	3.3	AA	BB	BB	AA	BB	AA	AA	AA	BB	AA	BB	BB	BB	AA	AA	AA	AA	AA	BB	AA	BB	AA	BB	AA	BB	AA	AA	BB	BB	AA	BB	AA	AA	AA	AA	BB	BB	AA	BB	BB	AA	BB	AA	BB
1854	3B	3B	IWB11873	0	3.3	AA	BB	BB	AA	BB	AA	AA	AA	BB	AA	BB	BB	BB	AA	AA	AA	AA	AA	BB	AA	BB	AA	BB	AA	BB	AA	AA	BB	BB	AA	BB	AA	AA	AA	AA	BB	BB	AA	BB	BB	--	BB	AA	BB
1855	3B	3B	IWB47239	0	3.3	AA	BB	BB	AA	BB	AA	AA	AA	BB	AA	BB	BB	BB	AA	AA	AA	AA	AA	BB	AA	BB	AA	BB	AA	BB	AA	AA	BB	BB	AA	BB	AA	AA	AA	AA	BB	BB	AA	BB	BB	AA	BB	AA	BB
1856	3B	3B	IWB11112	0	3.3	AA	BB	BB	AA	BB	AA	AA	AA	BB	AA	BB	BB	BB	AA	AA	AA	AA	AA	BB	AA	BB	AA	BB	AA	BB	AA	AA	BB	BB	AA	BB	AA	AA	AA	AA	BB	BB	AA	BB	BB	--	BB	AA	BB
1857	3B	3B	IWB71689	0	3.3	AA	BB	BB	AA	BB	AA	AA	AA	BB	AA	BB	BB	BB	AA	AA	AA	AA	AA	BB	AA	BB	AA	BB	AA	BB	AA	AA	BB	BB	AA	BB	AA	AA	AA	AA	BB	BB	AA	BB	BB	AA	BB	AA	BB
1858	3B	3B	IWB72138	0	3.3	AA	BB	BB	AA	BB	AA	AA	AA	BB	AA	BB	BB	BB	AA	AA	AA	AA	AA	BB	AA	BB	AA	BB	AA	BB	AA	AA	BB	BB	AA	BB	AA	AA	AA	AA	BB	BB	AA	BB	BB	AA	BB	AA	BB
1859	3B	3B	IWB41709	0	3.3	AA	BB	BB	AA	BB	AA	AA	AA	BB	AA	BB	BB	BB	AA	AA	AA	AA	AA	BB	AA	BB	AA	BB	AA	BB	AA	AA	BB	BB	AA	BB	AA	AA	AA	AA	BB	BB	AA	BB	BB	--	BB	AA	BB
1860	3B	3B	IWB53328	0.3	3.3	AA	BB	BB	AA	BB	AA	AA	AA	BB	AA	BB	BB	BB	AA	AA	AA	AA	AA	BB	AA	BB	AA	BB	AA	BB	AA	AA	BB	BB	AA	BB	AA	AA	AA	AA	BB	BB	AA	BB	BB	--	BB	AA	BB
1861	3B	3B	IWB63635	1.9	3.6	AA	BB	BB	AA	BB	AA	AA	AA	BB	AA	BB	BB	BB	AA	AA	AA	AA	AA	BB	AA	BB	AA	BB	AA	BB	AA	AA	BB	BB	AA	BB	AA	AA	AA	AA	BB	BB	AA	BB	BB	AA	BB	AA	BB
1862	3B	3B	IWB72133	0	5.5	AA	BB	BB	AA	BB	AA	AA	AA	BB	AA	BB	BB	BB	AA	AA	AA	AA	AA	BB	AA	BB	AA	BB	AA	BB	AA	AA	BB	BB	AA	BB	AA	AA	AA	AA	BB	BB	AA	BB	BB	BB	BB	AA	BB
1863	3B	3B	IWB73424	0	5.5	AA	BB	BB	AA	BB	AA	AA	AA	BB	AA	BB	BB	BB	AA	AA	AA	AA	AA	BB	AA	BB	AA	BB	AA	BB	AA	AA	BB	BB	AA	BB	AA	AA	AA	AA	BB	BB	AA	BB	BB	--	BB	AA	BB
1864	3B	3B	IWB55980	0	5.5	AA	BB	BB	AA	BB	AA	AA	AA	BB	AA	BB	BB	BB	AA	AA	AA	AA	AA	BB	AA	BB	AA	BB	AA	BB	AA	AA	BB	BB	AA	BB	AA	AA	AA	AA	BB	BB	AA	BB	BB	--	BB	AA	BB
1865	3B	3B	IWB74350	0	5.5	AA	BB	BB	AA	BB	AA	AA	AA	BB	AA	BB	BB	BB	AA	AA	AA	AA	AA	BB	AA	BB	AA	BB	AA	BB	AA	AA	BB	BB	AA	BB	AA	AA	AA	AA	BB	BB	AA	BB	BB	--	BB	AA	BB
1866	3B	3B	IWB4059	0	5.5	AA	BB	BB	AA	BB	AA	AA	AA	BB	AA	BB	BB	BB	AA	AA	AA	AA	AA	BB	AA	BB	AA	BB	AA	BB	AA	AA	BB	BB	AA	BB	AA	AA	AA	AA	BB	BB	AA	BB	BB	--	BB	AA	BB
1867	3B	3B	IWB71522	0	5.5	AA	BB	BB	AA	BB	AA	AA	AA	BB	AA	BB	BB	BB	AA	AA	AA	AA	AA	BB	AA	BB	AA	BB	AA	BB	AA	AA	BB	BB	AA	BB	AA	AA	AA	AA	BB	BB	AA	BB	BB	--	BB	AA	BB
1868	3B	3B	IWB4058	0	5.5	AA	BB	BB	AA	BB	AA	AA	AA	BB	AA	BB	BB	BB	AA	AA	AA	AA	AA	BB	AA	BB	AA	BB	AA	BB	AA	AA	BB	BB	AA	BB	AA	AA	AA	AA	BB	BB	AA	BB	BB	--	BB	AA	BB
1869	3B	3B	IWB72135	0	5.5	AA	BB	BB	AA	BB	AA	AA	AA	BB	AA	BB	BB	BB	AA	AA	AA	AA	AA	BB	AA	BB	AA	BB	AA	BB	AA	AA	BB	BB	AA	BB	AA	AA	AA	AA	BB	BB	AA	BB	BB	--	BB	AA	BB
1870	3B	3B	IWB12047	0	5.5	AA	BB	BB	AA	BB	AA	AA	AA	BB	AA	BB	BB	BB	AA	AA	AA	AA	AA	BB	AA	BB	AA	BB	AA	BB	AA	AA	BB	BB	AA	BB	AA	AA	AA	AA	BB	BB	AA	BB	BB	--	BB	AA	BB
1871	3B	3B	IWA195	0	5.5	AA	BB	BB	AA	BB	AA	AA	AA	BB	AA	BB	BB	BB	AA	AA	AA	AA	AA	BB	AA	BB	AA	BB	AA	BB	AA	AA	BB	BB	AA	BB	AA	AA	AA	AA	BB	BB	AA	BB	BB	--	BB	AA	BB
1872	3B	3B	IWB72137	0	5.5	AA	BB	BB	AA	BB	AA	AA	AA	BB	AA	BB	BB	BB	AA	AA	AA	AA	AA	BB	AA	BB	AA	BB	AA	BB	AA	AA	BB	BB	AA	BB	AA	AA	AA	AA	BB	BB	AA	BB	BB	--	BB	AA	BB
1873	3B	3B	IWB73423	0	5.5	AA	BB	BB	AA	BB	AA	AA	AA	BB	AA	BB	BB	BB	AA	AA	AA	AA	AA	BB	AA	BB	AA	BB	AA	BB	AA	AA	BB	BB	AA	BB	AA	AA	AA	AA	BB	BB	AA	BB	BB	--	BB	AA	BB
1874	3B	3B	IWB34942	0	5.5	AA	BB	BB	AA	BB	AA	AA	AA	BB	AA	BB	BB	BB	AA	AA	AA	AA	AA	BB	AA	BB	AA	BB	AA	BB	AA	AA	BB	BB	AA	BB	AA	AA	AA	AA	BB	BB	AA	BB	BB	--	BB	AA	BB
1875	3B	3B	IWB64431	0	5.5	AA	BB	BB	AA	BB	AA	AA	AA	BB	AA	BB	BB	BB	AA	AA	AA	AA	AA	BB	AA	BB	AA	BB	AA	BB	AA	AA	BB	BB	AA	BB	AA	AA	AA	AA	BB	BB	AA	BB	BB	--	BB	AA	BB
1876	3B	3B	IWB44439	0	5.5	AA	BB	BB	AA	BB	AA	AA	AA	BB	AA	BB	BB	BB	AA	AA	AA	AA	AA	BB	AA	BB	AA	BB	AA	BB	AA	AA	BB	BB	AA	BB	AA	AA	AA	AA	BB	BB	AA	BB	BB	--	BB	AA	BB
1877	3B	3B	IWB73355	0	5.5	AA	BB	BB	AA	BB	AA	AA	AA	BB	AA	BB	BB	BB	AA	AA	AA	AA	AA	BB	AA	BB	AA	BB	AA	BB	AA	AA	BB	BB	AA	BB	AA	AA	AA	AA	BB	BB	AA	BB	BB	--	BB	AA	BB
1878	3B	3B	IWB8326	0	5.5	AA	BB	BB	AA	BB	AA	AA	AA	BB	AA	BB	BB	BB	AA	AA	AA	AA	AA	BB	AA	BB	AA	BB	AA	BB	AA	AA	BB	BB	AA	BB	AA	AA	AA	AA	BB	BB	AA	BB	BB	--	BB	AA	BB
1879	3B	3B	IWB26097	0	5.5	AA	BB	BB	AA	BB	AA	AA	AA	BB	AA	BB	BB	BB	AA	AA	AA	AA	AA	BB	AA	BB	AA	BB	AA	BB	AA	AA	BB	BB	AA	BB	AA	AA	AA	AA	BB	BB	AA	BB	BB	--	BB	AA	BB
1880	3B	3B	IWB40900	0	5.5	AA	BB	BB	AA	BB	AA	AA	AA	BB	AA	BB	BB	BB	AA	AA	AA	AA	AA	BB	AA	BB	AA	BB	AA	BB	AA	AA	BB	BB	AA	BB	AA	AA	AA	AA	BB	BB	AA	BB	BB	--	BB	AA	BB
1881	3B	3B	IWB72136	0	5.5	AA	BB	BB	AA	BB	AA	AA	AA	BB	AA	BB	BB	BB	AA	AA	AA	AA	AA	BB	AA	BB	AA	BB	AA	BB	AA	AA	BB	BB	AA	BB	AA	AA	AA	AA	BB	BB	AA	BB	BB	--	BB	AA	BB
1882	3B	3B	IWB59693	0	5.5	AA	BB	BB	AA	BB	AA	AA	AA	BB	AA	BB	BB	BB	AA	AA	AA	AA	AA	BB	AA	BB	AA	BB	AA	BB	AA	AA	BB	BB	AA	BB	AA	AA	AA	AA	BB	BB	AA	BB	BB	BB	BB	AA	BB
1883	3B	3B	IWB3685	0	5.5	AA	BB	BB	AA	BB	AA	AA	AA	BB	AA	BB	BB	BB	AA	AA	AA	AA	AA	BB	AA	BB	AA	BB	AA	BB	AA	AA	BB	BB	AA	BB	AA	AA	AA	AA	BB	BB	AA	BB	BB	BB	BB	AA	BB
1884	3B	3B	IWB72134	0	5.5	AA	BB	BB	AA	BB	AA	AA	AA	BB	AA	BB	BB	BB	AA	AA	AA	AA	AA	BB	AA	BB	AA	BB	AA	BB	AA	AA	BB	BB	AA	BB	AA	AA	AA	AA	BB	BB	AA	BB	BB	BB	BB	AA	BB
1885	3B	3B	IWB74349	0	5.5	AA	BB	BB	AA	BB	AA	AA	AA	BB	AA	BB	BB	BB	AA	AA	AA	AA	AA	BB	AA	BB	AA	BB	AA	BB	AA	AA	BB	BB	AA	BB	AA	AA	AA	AA	BB	BB	AA	BB	BB	BB	BB	AA	BB
1886	3B	3B	IWB10842	0.3	5.5	AA	BB	BB	AA	BB	AA	AA	AA	BB	AA	BB	BB	BB	AA	AA	AA	AA	AA	BB	AA	BB	AA	BB	AA	BB	AA	AA	BB	BB	AA	BB	AA	AA	AA	AA	BB	BB	AA	BB	BB	--	BB	AA	BB
1887	3B	3B	IWB47165	1.4	5.8	AA	BB	BB	AA	BB	AA	AA	AA	BB	AA	BB	BB	BB	AA	AA	AA	AA	AA	BB	AA	BB	AA	BB	AA	BB	AA	AA	BB	BB	AA	BB	AA	AA	AA	AA	BB	BB	AA	BB	BB	--	BB	AA	BB
1888	3B	3B	IWB25566	1.1	7.2	AA	BB	AA	AA	BB	AA	BB	AA	BB	AA	BB	BB	BB	AA	AA	AA	AA	AA	BB	AA	BB	AA	BB	AA	BB	AA	AA	BB	BB	AA	BB	AA	AA	AA	AA	BB	BB	AA	BB	BB	BB	BB	AA	BB
1889	3B	3B	IWA6471	0	8.3	AA	BB	AA	AA	BB	AA	BB	AA	BB	AA	BB	BB	BB	AA	AA	AA	AA	AA	BB	AA	BB	AA	BB	AA	BB	AA	AA	BB	BB	BB	BB	AA	AA	AA	AA	BB	BB	AA	BB	BB	BB	BB	AA	BB
1890	3B	3B	IWB66970	0	8.3	AA	BB	AA	AA	BB	AA	BB	AA	BB	AA	BB	BB	BB	AA	AA	AA	AA	AA	BB	AA	BB	AA	BB	AA	BB	AA	AA	BB	BB	BB	BB	AA	AA	AA	AA	BB	BB	AA	BB	BB	--	BB	AA	BB
1891	3B	3B	IWB8756	0	8.3	AA	BB	AA	AA	BB	AA	BB	AA	BB	AA	BB	BB	BB	AA	AA	AA	AA	AA	BB	AA	BB	AA	BB	AA	BB	AA	AA	BB	BB	BB	BB	AA	AA	AA	AA	BB	BB	AA	BB	BB	--	BB	AA	BB
1892	3B	3B	IWA4796	0	8.3	AA	BB	AA	AA	BB	AA	BB	AA	BB	AA	BB	BB	BB	AA	AA	AA	AA	AA	BB	AA	BB	AA	BB	AA	BB	AA	AA	BB	BB	BB	BB	AA	AA	AA	AA	BB	BB	AA	BB	BB	--	BB	AA	BB
1893	3B	3B	IWB8755	1.1	8.3	AA	BB	AA	AA	BB	AA	BB	AA	BB	AA	BB	BB	BB	AA	AA	AA	AA	AA	BB	AA	BB	AA	BB	AA	BB	AA	AA	BB	BB	BB	BB	AA	AA	AA	AA	BB	BB	AA	BB	BB	--	BB	AA	BB
1894	3B	3B	IWA1702	0.3	9.4	AA	BB	AA	AA	BB	AA	BB	AA	BB	AA	BB	BB	BB	AA	AA	BB	AA	AA	BB	AA	BB	AA	BB	AA	BB	AA	AA	BB	BB	BB	BB	AA	AA	AA	AA	BB	BB	AA	BB	BB	BB	BB	AA	BB
1895	3B	3B	IWB57531	0	9.7	AA	BB	AA	AA	BB	AA	BB	AA	BB	AA	BB	BB	BB	AA	AA	BB	AA	AA	BB	AA	BB	AA	BB	AA	BB	AA	AA	BB	BB	BB	BB	AA	AA	AA	AA	BB	BB	AA	BB	BB	BB	BB	AA	BB
1896	3B	3B	IWB53982	0	9.7	AA	BB	AA	AA	BB	AA	BB	AA	BB	AA	BB	BB	BB	AA	AA	BB	AA	AA	BB	AA	BB	AA	BB	AA	BB	AA	AA	BB	BB	BB	BB	AA	AA	AA	AA	BB	BB	AA	BB	BB	BB	BB	AA	BB
1897	3B	3B	IWB8745	0	9.7	AA	BB	AA	AA	BB	AA	BB	AA	BB	AA	BB	BB	BB	AA	AA	BB	AA	AA	BB	AA	BB	AA	BB	AA	BB	AA	AA	BB	BB	BB	BB	AA	AA	AA	AA	BB	BB	AA	BB	BB	BB	BB	AA	BB
1898	3B	3B	IWB30664	0	9.7	AA	BB	AA	AA	BB	AA	BB	AA	BB	AA	BB	BB	BB	AA	AA	BB	AA	AA	BB	AA	BB	AA	BB	AA	BB	AA	AA	BB	BB	BB	BB	AA	AA	AA	AA	BB	BB	AA	BB	BB	BB	BB	AA	BB
1899	3B	3B	IWB11317	0	9.7	AA	BB	AA	AA	BB	AA	BB	AA	BB	AA	BB	BB	BB	AA	AA	BB	AA	AA	BB	AA	BB	AA	BB	AA	BB	AA	AA	BB	BB	BB	BB	AA	AA	AA	AA	BB	BB	AA	BB	BB	BB	BB	AA	BB
1900	3B	3B	IWB62613	0	9.7	AA	BB	AA	AA	BB	AA	BB	AA	BB	AA	BB	BB	BB	AA	AA	BB	AA	AA	BB	AA	BB	AA	BB	AA	BB	AA	AA	BB	BB	BB	BB	AA	AA	AA	AA	BB	BB	AA	BB	BB	BB	BB	AA	BB
1901	3B	3B	IWB10683	0	9.7	AA	BB	AA	AA	BB	AA	BB	AA	BB	AA	BB	BB	BB	AA	AA	BB	AA	AA	BB	AA	BB	AA	BB	AA	BB	AA	AA	BB	BB	BB	BB	AA	AA	AA	AA	BB	BB	AA	BB	BB	BB	BB	AA	BB
1902	3B	3B	IWB55213	0	9.7	AA	BB	AA	AA	BB	AA	BB	AA	BB	AA	BB	BB	BB	AA	AA	BB	AA	AA	BB	AA	BB	AA	BB	AA	BB	AA	AA	BB	BB	BB	BB	AA	AA	AA	AA	BB	BB	AA	BB	BB	BB	BB	AA	BB
1903	3B	3B	IWB25095	0	9.7	AA	BB	AA	AA	BB	AA	BB	AA	BB	AA	BB	BB	BB	AA	AA	BB	AA	AA	BB	AA	BB	AA	BB	AA	BB	AA	AA	BB	BB	BB	BB	AA	AA	AA	AA	BB	BB	AA	BB	BB	BB	BB	AA	BB
1904	3B	3B	IWB61250	0	9.7	AA	BB	AA	AA	BB	AA	BB	AA	BB	AA	BB	BB	BB	AA	AA	BB	AA	AA	BB	AA	BB	AA	BB	AA	BB	AA	AA	BB	BB	BB	BB	AA	AA	AA	AA	BB	BB	AA	BB	BB	BB	BB	AA	BB
1905	3B	3B	IWB21495	0	9.7	AA	BB	AA	AA	BB	AA	BB	AA	BB	AA	BB	BB	BB	AA	AA	BB	AA	AA	BB	AA	BB	AA	BB	AA	BB	AA	AA	BB	BB	BB	BB	AA	AA	AA	AA	BB	BB	AA	BB	BB	BB	BB	AA	BB
1906	3B	3B	IWB6430	0	9.7	AA	BB	AA	AA	BB	AA	BB	AA	BB	AA	BB	BB	BB	AA	AA	BB	AA	AA	BB	AA	BB	AA	BB	AA	BB	AA	AA	BB	BB	BB	BB	AA	AA	AA	AA	BB	BB	AA	BB	BB	BB	BB	AA	BB
1907	3B	3B	IWB58566	0	9.7	AA	BB	AA	AA	BB	AA	BB	AA	BB	AA	BB	BB	BB	AA	AA	BB	AA	AA	BB	AA	BB	AA	BB	AA	BB	AA	AA	BB	BB	BB	BB	AA	AA	AA	AA	BB	BB	AA	BB	BB	BB	BB	AA	BB
1908	3B	3B	IWB29792	0	9.7	AA	BB	AA	AA	BB	AA	BB	AA	BB	AA	BB	BB	BB	AA	AA	BB	AA	AA	BB	AA	BB	AA	BB	AA	BB	AA	AA	BB	BB	BB	BB	AA	AA	AA	AA	BB	BB	AA	BB	BB	BB	BB	AA	BB
1909	3B	3B	IWB64711	0	9.7	AA	BB	AA	AA	BB	AA	BB	AA	BB	AA	BB	BB	BB	AA	AA	BB	AA	AA	BB	AA	BB	AA	BB	AA	BB	AA	AA	BB	BB	BB	BB	AA	AA	AA	AA	BB	BB	AA	BB	BB	BB	BB	AA	BB
1910	3B	3B	IWB65737	0	9.7	AA	BB	AA	AA	BB	AA	BB	AA	BB	AA	BB	BB	BB	AA	AA	BB	AA	AA	BB	AA	BB	AA	BB	AA	BB	AA	AA	BB	BB	BB	BB	AA	AA	AA	AA	BB	BB	AA	BB	BB	BB	BB	AA	BB
1911	3B	3B	IWB4766	0	9.7	AA	BB	AA	AA	BB	AA	BB	AA	BB	AA	BB	BB	BB	AA	AA	BB	AA	AA	BB	AA	BB	AA	BB	AA	BB	AA	AA	BB	BB	BB	BB	AA	AA	AA	AA	BB	BB	AA	BB	BB	BB	BB	AA	BB
1912	3B	3B	IWB57532	0	9.7	AA	BB	AA	AA	BB	AA	BB	AA	BB	AA	BB	BB	BB	AA	AA	BB	AA	AA	BB	AA	BB	AA	BB	AA	BB	AA	AA	BB	BB	BB	BB	AA	AA	AA	AA	BB	BB	AA	BB	BB	BB	BB	AA	BB
1913	3B	3B	IWB49924	0	9.7	AA	BB	AA	AA	BB	AA	BB	AA	BB	AA	BB	BB	BB	AA	AA	BB	AA	AA	BB	AA	BB	AA	BB	AA	BB	AA	AA	BB	BB	BB	BB	AA	AA	AA	AA	BB	BB	AA	BB	BB	BB	BB	AA	BB
1914	3B	3B	IWA5202	0.5	9.7	AA	BB	AA	AA	BB	AA	BB	AA	BB	AA	BB	BB	BB	AA	AA	BB	AA	AA	BB	AA	BB	AA	BB	AA	BB	AA	AA	BB	BB	BB	BB	AA	AA	AA	AA	BB	BB	AA	BB	BB	BB	BB	AA	BB
1915	3B	3B	IWB9999	1.5	10.2	AA	BB	AA	AA	BB	AA	BB	AA	BB	AA	BB	BB	BB	AA	AA	BB	AA	AA	BB	AA	BB	AA	BB	AA	BB	AA	AA	BB	BB	BB	BB	AA	AA	AA	AA	BB	BB	AA	BB	BB	BB	BB	AA	BB
1916	3B	3B	IWB62488	0	11.7	AA	BB	AA	AA	BB	AA	BB	AA	BB	AA	BB	BB	BB	AA	AA	BB	AA	AA	BB	AA	BB	AA	BB	AA	BB	AA	AA	BB	BB	BB	BB	AA	AA	AA	AA	BB	BB	AA	BB	BB	BB	BB	AA	BB
1917	3B	3B	IWB70488	0.4	11.7	AA	BB	AA	AA	BB	AA	BB	AA	BB	AA	BB	BB	BB	AA	AA	BB	AA	AA	BB	AA	BB	AA	BB	AA	BB	AA	AA	BB	BB	BB	BB	AA	AA	AA	AA	BB	BB	AA	BB	BB	BB	BB	AA	BB
1918	3B	3B	IWA5201	0	12.1	AA	BB	AA	AA	BB	AA	BB	AA	BB	AA	BB	BB	BB	AA	AA	BB	AA	AA	BB	AA	BB	AA	BB	AA	BB	AA	AA	BB	BB	BB	BB	AA	AA	AA	AA	BB	BB	AA	BB	BB	BB	BB	AA	BB
1919	3B	3B	IWB58564	0	12.1	AA	BB	AA	AA	BB	AA	BB	AA	BB	AA	BB	BB	BB	AA	AA	BB	AA	AA	BB	AA	BB	AA	BB	AA	BB	AA	AA	BB	BB	BB	BB	AA	AA	AA	AA	BB	BB	AA	BB	BB	BB	BB	AA	BB
1920	3B	3B	IWB56976	0	12.1	AA	BB	AA	AA	BB	AA	BB	AA	BB	AA	BB	BB	BB	AA	AA	BB	AA	AA	BB	AA	BB	AA	BB	AA	BB	AA	AA	BB	BB	BB	BB	AA	AA	AA	AA	BB	BB	AA	BB	BB	BB	BB	AA	BB
1921	3B	3B	IWB73895	0	12.1	AA	BB	AA	AA	BB	AA	BB	AA	BB	AA	BB	BB	BB	AA	AA	BB	AA	AA	BB	AA	BB	AA	BB	AA	BB	AA	AA	BB	BB	BB	BB	AA	AA	AA	AA	BB	BB	AA	BB	BB	BB	BB	AA	BB
1922	3B	3B	IWB25093	0	12.1	AA	BB	AA	AA	BB	AA	BB	AA	BB	AA	BB	BB	BB	AA	AA	BB	AA	AA	BB	AA	BB	AA	BB	AA	BB	AA	AA	BB	BB	BB	BB	AA	AA	AA	AA	BB	BB	AA	BB	BB	BB	BB	AA	BB
1923	3B	3B	IWB70555	0	12.1	AA	BB	AA	AA	BB	AA	BB	AA	BB	AA	BB	BB	BB	AA	AA	BB	AA	AA	BB	AA	BB	AA	BB	AA	BB	AA	AA	BB	BB	BB	BB	AA	AA	AA	AA	BB	BB	AA	BB	BB	BB	BB	AA	BB
1924	3B	3B	IWB68698	0	12.1	AA	BB	AA	AA	BB	AA	BB	AA	BB	AA	BB	BB	BB	AA	AA	BB	AA	AA	BB	AA	BB	AA	BB	AA	BB	AA	AA	BB	BB	BB	BB	AA	AA	AA	AA	BB	BB	AA	BB	BB	BB	BB	AA	BB
1925	3B	3B	IWB9061	0	12.1	AA	BB	AA	AA	BB	AA	BB	AA	BB	AA	BB	BB	BB	AA	AA	BB	AA	AA	BB	AA	BB	AA	BB	AA	BB	AA	AA	BB	BB	BB	BB	AA	AA	AA	AA	BB	BB	AA	BB	BB	BB	BB	AA	BB
1926	3B	3B	IWB26694	0	12.1	AA	BB	AA	AA	BB	AA	BB	AA	BB	AA	BB	BB	BB	AA	AA	BB	AA	AA	BB	AA	BB	AA	BB	AA	BB	AA	AA	BB	BB	BB	BB	AA	AA	AA	AA	BB	BB	AA	BB	BB	BB	BB	AA	BB
1927	3B	3B	IWB30730	0	12.1	AA	BB	AA	AA	BB	AA	BB	AA	BB	AA	BB	BB	BB	AA	AA	BB	AA	AA	BB	AA	BB	AA	BB	AA	BB	AA	AA	BB	BB	BB	BB	AA	AA	AA	AA	BB	BB	AA	BB	BB	BB	BB	AA	BB
1928	3B	3B	IWB22990	0	12.1	AA	BB	AA	AA	BB	AA	BB	AA	BB	AA	BB	BB	BB	AA	AA	BB	AA	AA	BB	AA	BB	AA	BB	AA	BB	AA	AA	BB	BB	BB	BB	AA	AA	AA	AA	BB	BB	AA	BB	BB	BB	BB	AA	BB
1929	3B	3B	IWB9060	0	12.1	AA	BB	AA	AA	BB	AA	BB	AA	BB	AA	BB	BB	BB	AA	AA	BB	AA	AA	BB	AA	BB	AA	BB	AA	BB	AA	AA	BB	BB	BB	BB	AA	AA	AA	AA	BB	BB	AA	BB	BB	BB	BB	AA	BB
1930	3B	3B	IWA5203	0.3	12.1	AA	BB	AA	AA	BB	AA	BB	AA	BB	AA	BB	BB	BB	AA	AA	BB	AA	AA	BB	AA	BB	AA	BB	AA	BB	AA	AA	BB	BB	BB	BB	AA	AA	AA	AA	BB	BB	AA	BB	BB	BB	BB	AA	BB
1931	3B	3B	IWB12141	0	12.4	AA	BB	AA	AA	BB	AA	BB	AA	BB	AA	BB	BB	BB	AA	AA	BB	AA	AA	BB	AA	BB	AA	BB	AA	BB	AA	AA	BB	BB	BB	BB	AA	AA	AA	AA	BB	BB	AA	BB	BB	BB	BB	AA	BB
1932	3B	3B	IWA8100	0	12.4	AA	BB	AA	AA	BB	AA	BB	AA	BB	AA	BB	BB	BB	AA	AA	BB	AA	AA	BB	AA	BB	AA	BB	AA	BB	AA	AA	BB	BB	BB	BB	AA	AA	AA	AA	BB	BB	AA	BB	BB	BB	BB	AA	BB
1933	3B	3B	IWB10973	0.8	12.4	AA	BB	AA	AA	BB	AA	BB	AA	BB	AA	BB	BB	BB	AA	AA	BB	AA	AA	BB	AA	BB	AA	BB	AA	BB	AA	AA	BB	BB	BB	BB	AA	AA	AA	AA	BB	BB	AA	BB	BB	BB	BB	AA	BB
1934	3B	3B	IWB3026	0	13.2	AA	BB	AA	AA	BB	AA	BB	AA	BB	AA	BB	BB	BB	AA	AA	BB	AA	AA	BB	AA	BB	AA	BB	AA	BB	AA	AA	BB	BB	BB	BB	AA	AA	AA	AA	BB	BB	AA	BB	BB	BB	BB	AA	BB
1935	3B	3B	IWB75221	0	13.2	AA	BB	AA	AA	BB	AA	BB	AA	BB	AA	BB	BB	BB	AA	AA	BB	AA	AA	BB	AA	BB	AA	BB	AA	BB	AA	AA	BB	BB	BB	BB	AA	AA	AA	AA	BB	BB	AA	BB	BB	BB	BB	AA	BB
1936	3B	3B	IWB73916	0	13.2	AA	BB	AA	AA	BB	AA	BB	AA	BB	AA	BB	BB	BB	AA	AA	BB	AA	AA	BB	AA	BB	AA	BB	AA	BB	AA	AA	BB	BB	BB	BB	AA	AA	AA	AA	BB	BB	AA	BB	BB	BB	BB	AA	BB
1937	3B	3B	IWB51276	0	13.2	AA	BB	AA	AA	BB	AA	BB	AA	BB	AA	BB	BB	BB	AA	AA	BB	AA	AA	BB	AA	BB	AA	BB	AA	BB	AA	AA	BB	BB	BB	BB	AA	AA	AA	AA	BB	BB	AA	BB	BB	BB	BB	AA	BB
1938	3B	3B	IWB72762	0.3	13.2	AA	BB	AA	AA	BB	AA	BB	AA	BB	AA	BB	BB	BB	AA	AA	BB	AA	AA	BB	AA	BB	AA	BB	AA	BB	AA	AA	BB	BB	BB	BB	AA	AA	AA	AA	BB	BB	AA	BB	BB	BB	BB	AA	BB
1939	3B	3B	IWB3241	0	13.5	AA	BB	AA	AA	BB	AA	BB	AA	BB	AA	BB	BB	BB	AA	AA	BB	AA	AA	BB	AA	BB	AA	BB	AA	BB	AA	AA	BB	BB	BB	BB	AA	AA	AA	AA	BB	BB	AA	BB	BB	BB	BB	AA	BB
1940	3B	3B	IWB66936	0	13.5	AA	BB	AA	AA	BB	AA	BB	AA	BB	AA	BB	BB	BB	AA	AA	BB	AA	AA	BB	AA	BB	AA	BB	AA	BB	AA	AA	BB	BB	BB	BB	AA	AA	AA	AA	BB	BB	AA	BB	BB	BB	BB	AA	BB
1941	3B	3B	IWB6931	0	13.5	AA	BB	AA	AA	BB	AA	BB	AA	BB	AA	BB	BB	BB	AA	AA	BB	AA	AA	BB	AA	BB	AA	BB	AA	BB	AA	AA	BB	BB	BB	BB	AA	AA	AA	AA	BB	BB	AA	BB	BB	BB	BB	AA	BB
1942	3B	3B	IWB12745	0	13.5	AA	BB	AA	AA	BB	AA	BB	AA	BB	AA	BB	BB	BB	AA	AA	BB	AA	AA	BB	AA	BB	AA	BB	AA	BB	AA	AA	BB	BB	BB	BB	AA	AA	AA	AA	BB	BB	AA	BB	BB	BB	BB	AA	BB
1943	3B	3B	IWB13878	0	13.5	AA	BB	AA	AA	BB	AA	BB	AA	BB	AA	BB	BB	BB	AA	AA	BB	AA	AA	BB	AA	BB	AA	BB	AA	BB	AA	AA	BB	BB	BB	BB	AA	AA	AA	AA	BB	BB	AA	BB	BB	BB	BB	AA	BB
1944	3B	3B	IWB60533	0	13.5	AA	BB	AA	AA	BB	AA	BB	AA	BB	AA	BB	BB	BB	AA	AA	BB	AA	AA	BB	AA	BB	AA	BB	AA	BB	AA	AA	BB	BB	BB	BB	AA	AA	AA	AA	BB	BB	AA	BB	BB	BB	BB	AA	BB
1945	3B	3B	IWB29059	0	13.5	AA	BB	AA	AA	BB	AA	BB	AA	BB	AA	BB	BB	BB	AA	AA	BB	AA	AA	BB	AA	BB	AA	BB	AA	BB	AA	AA	BB	BB	BB	BB	AA	AA	AA	AA	BB	BB	AA	BB	BB	BB	BB	AA	BB
1946	3B	3B	IWB39567	0	13.5	AA	BB	AA	AA	BB	AA	BB	AA	BB	AA	BB	BB	BB	AA	AA	BB	AA	AA	BB	AA	BB	AA	BB	AA	BB	AA	AA	BB	BB	BB	BB	AA	AA	AA	AA	BB	BB	AA	BB	BB	BB	BB	AA	BB
1947	3B	3B	IWB6054	0	13.5	AA	BB	AA	AA	BB	AA	BB	AA	BB	AA	BB	BB	BB	AA	AA	BB	AA	AA	BB	AA	BB	AA	BB	AA	BB	AA	AA	BB	BB	BB	BB	AA	AA	AA	AA	BB	BB	AA	BB	BB	BB	BB	AA	BB
1948	3B	3B	IWB29081	0	13.5	AA	BB	AA	AA	BB	AA	BB	AA	BB	AA	BB	BB	BB	AA	AA	BB	AA	AA	BB	AA	BB	AA	BB	AA	BB	AA	AA	BB	BB	BB	BB	AA	AA	AA	AA	BB	BB	AA	BB	BB	BB	BB	AA	BB
1949	3B	3B	IWB66636	0	13.5	AA	BB	AA	AA	BB	AA	BB	AA	BB	AA	BB	BB	BB	AA	AA	BB	AA	AA	BB	AA	BB	AA	BB	AA	BB	AA	AA	BB	BB	BB	BB	AA	AA	AA	AA	BB	BB	AA	BB	BB	BB	BB	AA	BB
1950	3B	3B	IWB50547	0	13.5	AA	BB	AA	AA	BB	AA	BB	AA	BB	AA	BB	BB	BB	AA	AA	BB	AA	AA	BB	AA	BB	AA	BB	AA	BB	AA	AA	BB	BB	BB	BB	AA	AA	AA	AA	BB	BB	AA	BB	BB	BB	BB	AA	BB
1951	3B	3B	IWA5106	0	13.5	AA	BB	AA	AA	BB	AA	BB	AA	BB	AA	BB	BB	BB	AA	AA	BB	AA	AA	BB	AA	BB	AA	BB	AA	BB	AA	AA	BB	BB	BB	BB	AA	AA	AA	AA	BB	BB	AA	BB	BB	BB	BB	AA	BB
1952	3B	3B	IWB54322	0	13.5	AA	BB	AA	AA	BB	AA	BB	AA	BB	AA	BB	BB	BB	AA	AA	BB	AA	AA	BB	AA	BB	AA	BB	AA	BB	AA	AA	BB	BB	BB	BB	AA	AA	AA	AA	BB	BB	AA	BB	BB	BB	BB	AA	BB
1953	3B	3B	IWA5347	0	13.5	AA	BB	AA	AA	BB	AA	BB	AA	BB	AA	BB	BB	BB	AA	AA	BB	AA	AA	BB	AA	BB	AA	BB	AA	BB	AA	AA	BB	BB	BB	BB	AA	AA	AA	AA	BB	BB	AA	BB	BB	BB	BB	AA	BB
1954	3B	3B	IWA7174	0	13.5	AA	BB	AA	AA	BB	AA	BB	AA	BB	AA	BB	BB	BB	AA	AA	BB	AA	AA	BB	AA	BB	AA	BB	AA	BB	AA	AA	BB	BB	BB	BB	AA	AA	AA	AA	BB	BB	AA	BB	BB	BB	BB	AA	BB
1955	3B	3B	IWA2691	0	13.5	AA	BB	AA	AA	BB	AA	BB	AA	BB	AA	BB	BB	BB	AA	AA	BB	AA	AA	BB	AA	BB	AA	BB	AA	BB	AA	AA	BB	BB	BB	BB	AA	AA	AA	AA	BB	BB	AA	BB	BB	BB	BB	AA	BB
1956	3B	3B	IWA4800	0	13.5	AA	BB	AA	AA	BB	AA	BB	AA	BB	AA	BB	BB	BB	AA	AA	BB	AA	AA	BB	AA	BB	AA	BB	AA	BB	AA	AA	BB	BB	BB	BB	AA	AA	AA	AA	BB	BB	AA	BB	BB	BB	BB	AA	BB
1957	3B	3B	IWB30020	0	13.5	AA	BB	AA	AA	BB	AA	BB	AA	BB	AA	BB	BB	BB	AA	AA	BB	AA	AA	BB	AA	BB	AA	BB	AA	BB	AA	AA	BB	BB	BB	BB	AA	AA	AA	AA	BB	BB	AA	BB	BB	BB	BB	AA	BB
1958	3B	3B	IWB73269	0.4	13.5	AA	BB	AA	AA	BB	AA	BB	AA	BB	AA	BB	BB	BB	AA	AA	BB	AA	AA	BB	AA	BB	AA	BB	AA	BB	AA	AA	BB	BB	BB	BB	AA	AA	AA	AA	BB	BB	AA	BB	BB	BB	BB	AA	BB
1959	3B	3B	IWB12932	0.7	13.9	AA	BB	AA	AA	BB	AA	BB	AA	BB	AA	BB	BB	BB	AA	AA	BB	AA	AA	BB	AA	BB	AA	BB	AA	BB	AA	AA	BB	BB	BB	BB	AA	AA	AA	AA	BB	BB	AA	BB	BB	BB	BB	AA	BB
1960	3B	3B	IWB73474	0	14.6	AA	BB	AA	AA	BB	AA	BB	--	BB	AA	BB	BB	BB	AA	AA	BB	AA	AA	BB	AA	BB	AA	BB	AA	BB	AA	AA	BB	BB	BB	BB	--	AA	AA	AA	BB	BB	AA	BB	BB	BB	BB	AA	BB
1961	3B	3B	IWB38860	0.5	14.6	AA	BB	AA	AA	BB	AA	BB	AA	BB	AA	BB	BB	BB	AA	AA	BB	AA	AA	BB	AA	BB	AA	BB	AA	BB	AA	AA	BB	BB	BB	BB	AA	AA	AA	AA	BB	BB	AA	BB	BB	BB	BB	AA	BB
1962	3B	3B	IWB64002	0	15.1	AA	BB	AA	AA	BB	AA	BB	AA	BB	AA	BB	BB	BB	AA	AA	BB	AA	AA	BB	AA	BB	AA	BB	AA	BB	AA	AA	BB	BB	BB	BB	AA	AA	AA	AA	BB	BB	AA	BB	BB	BB	BB	AA	BB
1963	3B	3B	IWB4085	0	15.1	AA	BB	AA	AA	BB	AA	BB	AA	BB	AA	BB	BB	BB	AA	AA	BB	AA	AA	BB	AA	BB	AA	BB	AA	BB	AA	AA	BB	BB	BB	BB	AA	AA	AA	AA	BB	BB	AA	BB	BB	BB	BB	AA	BB
1964	3B	3B	IWB73453	0	15.1	AA	BB	AA	AA	BB	AA	BB	AA	BB	AA	BB	BB	BB	AA	AA	BB	AA	AA	BB	AA	BB	AA	BB	AA	BB	AA	AA	BB	BB	BB	BB	AA	AA	AA	AA	BB	BB	AA	BB	BB	BB	BB	AA	BB
1965	3B	3B	IWB64001	0	15.1	AA	BB	AA	AA	BB	AA	BB	AA	BB	AA	BB	BB	BB	AA	AA	BB	AA	AA	BB	AA	BB	AA	BB	AA	BB	AA	AA	BB	BB	BB	BB	AA	AA	AA	AA	BB	BB	AA	BB	BB	BB	BB	AA	BB
1966	3B	3B	IWB64000	0	15.1	AA	BB	AA	AA	BB	AA	BB	AA	BB	AA	BB	BB	BB	AA	AA	BB	AA	AA	BB	AA	BB	AA	BB	AA	BB	AA	AA	BB	BB	BB	BB	AA	AA	AA	AA	BB	BB	AA	BB	BB	BB	BB	AA	BB
1967	3B	3B	IWB14117	0	15.1	AA	BB	AA	AA	BB	AA	BB	AA	BB	AA	BB	BB	BB	AA	AA	BB	AA	AA	BB	AA	BB	AA	BB	AA	BB	AA	AA	BB	BB	BB	BB	AA	AA	AA	AA	BB	BB	AA	BB	BB	BB	BB	AA	BB
1968	3B	3B	IWB74764	0	15.1	AA	BB	AA	AA	BB	AA	BB	AA	BB	AA	BB	BB	BB	AA	AA	BB	AA	AA	BB	AA	BB	AA	BB	AA	BB	AA	AA	BB	BB	BB	BB	AA	AA	AA	AA	BB	BB	AA	BB	BB	BB	BB	AA	BB
1969	3B	3B	IWB32683	0.3	15.1	AA	BB	AA	AA	BB	AA	BB	AA	BB	AA	BB	BB	BB	AA	AA	BB	AA	AA	BB	AA	BB	AA	BB	AA	BB	AA	AA	BB	BB	BB	BB	AA	AA	AA	AA	BB	BB	AA	BB	BB	BB	BB	AA	BB
1970	3B	3B	IWB4086	0	15.4	AA	BB	AA	AA	BB	AA	BB	AA	BB	AA	BB	BB	BB	AA	AA	BB	AA	AA	BB	AA	BB	AA	BB	AA	BB	AA	AA	BB	BB	BB	BB	AA	AA	AA	AA	BB	BB	AA	BB	BB	BB	BB	AA	BB
1971	3B	3B	IWB4084	0	15.4	AA	BB	AA	AA	BB	AA	BB	AA	BB	AA	BB	BB	BB	AA	AA	BB	AA	AA	BB	AA	BB	AA	BB	AA	BB	AA	AA	BB	BB	BB	BB	AA	AA	AA	AA	BB	BB	AA	BB	BB	BB	BB	AA	BB
1972	3B	3B	IWB70209	0	15.4	AA	BB	AA	AA	BB	AA	BB	AA	BB	AA	BB	BB	BB	AA	AA	BB	AA	AA	BB	AA	BB	AA	BB	AA	BB	AA	AA	BB	BB	BB	BB	AA	AA	AA	AA	BB	BB	AA	BB	BB	BB	BB	AA	BB
1973	3B	3B	IWB63349	0	15.4	AA	BB	AA	AA	BB	AA	BB	AA	BB	AA	BB	BB	BB	AA	AA	BB	AA	AA	BB	AA	BB	AA	BB	AA	BB	AA	AA	BB	BB	BB	BB	AA	AA	AA	AA	BB	BB	AA	BB	BB	BB	BB	AA	BB
1974	3B	3B	IWB71417	0	15.4	AA	BB	AA	AA	BB	AA	BB	AA	BB	AA	BB	BB	BB	AA	AA	BB	AA	AA	BB	AA	BB	AA	BB	AA	BB	AA	AA	BB	BB	BB	BB	AA	AA	AA	AA	BB	BB	AA	BB	BB	BB	BB	AA	BB
1975	3B	3B	IWB73471	0	15.4	AA	BB	AA	AA	BB	AA	BB	AA	BB	AA	BB	BB	BB	AA	AA	BB	AA	AA	BB	AA	BB	AA	BB	AA	BB	AA	AA	BB	BB	BB	BB	AA	AA	AA	AA	BB	BB	AA	BB	BB	BB	BB	AA	BB
1976	3B	3B	IWB13827	5.5	15.4	AA	BB	AA	AA	BB	AA	BB	AA	BB	AA	BB	BB	BB	AA	AA	BB	AA	AA	BB	AA	BB	AA	BB	AA	BB	AA	AA	BB	BB	BB	BB	AA	AA	AA	AA	BB	BB	AA	BB	BB	BB	BB	AA	BB
1977	3B	3B	IWB74707	0	20.9	AA	BB	AA	AA	BB	AA	BB	AA	BB	AA	BB	BB	AA	AA	AA	BB	AA	AA	BB	AA	BB	AA	BB	AA	BB	AA	AA	--	BB	BB	BB	AA	AA	AA	AA	BB	BB	AA	BB	BB	BB	BB	--	BB
1978	3B	3B	IWB34925	0	20.9	AA	BB	AA	AA	BB	AA	BB	AA	BB	AA	BB	BB	AA	AA	AA	BB	AA	AA	BB	AA	BB	AA	BB	AA	BB	AA	AA	BB	BB	BB	BB	AA	AA	AA	AA	BB	BB	AA	BB	BB	BB	BB	BB	BB
1979	3B	3B	IWB35202	0	20.9	AA	BB	AA	AA	BB	AA	BB	AA	BB	AA	BB	BB	AA	AA	AA	BB	AA	AA	BB	AA	BB	AA	BB	AA	BB	AA	AA	BB	BB	BB	BB	AA	AA	AA	AA	BB	BB	AA	BB	BB	BB	BB	BB	BB
1980	3B	3B	IWB29377	0	20.9	AA	BB	AA	AA	BB	AA	BB	AA	BB	AA	BB	BB	AA	AA	AA	BB	AA	AA	BB	AA	BB	AA	BB	AA	BB	AA	AA	BB	BB	BB	BB	AA	AA	AA	AA	BB	BB	AA	BB	BB	BB	BB	BB	BB
1981	3B	3B	IWB32690	0	20.9	AA	BB	AA	AA	BB	AA	BB	AA	BB	AA	BB	BB	AA	AA	AA	BB	AA	AA	BB	AA	BB	AA	BB	AA	BB	AA	AA	--	BB	BB	BB	AA	AA	AA	AA	BB	BB	AA	BB	BB	BB	BB	--	BB
1982	3B	3B	IWB29378	0	20.9	AA	BB	AA	AA	BB	AA	BB	AA	BB	AA	BB	BB	AA	AA	AA	BB	AA	AA	BB	AA	BB	AA	BB	AA	BB	AA	AA	--	BB	BB	BB	AA	AA	AA	AA	BB	BB	AA	BB	BB	BB	BB	--	BB
1983	3B	3B	IWB11578	0	20.9	AA	BB	AA	AA	BB	AA	BB	AA	BB	AA	BB	BB	AA	AA	AA	BB	AA	AA	BB	AA	BB	AA	BB	AA	BB	AA	AA	--	BB	BB	BB	AA	AA	AA	AA	BB	BB	AA	BB	BB	BB	BB	--	BB
1984	3B	3B	IWB11577	0	20.9	AA	BB	AA	AA	BB	AA	BB	AA	BB	AA	BB	BB	AA	AA	AA	BB	AA	AA	BB	AA	BB	AA	BB	AA	BB	AA	AA	--	BB	BB	BB	AA	AA	AA	AA	BB	BB	AA	BB	BB	BB	BB	--	BB
1985	3B	3B	IWA3260	0	20.9	AA	BB	AA	AA	BB	AA	BB	AA	BB	AA	BB	BB	AA	AA	AA	BB	AA	AA	BB	AA	BB	AA	BB	AA	BB	AA	AA	--	BB	BB	BB	AA	AA	AA	AA	BB	BB	AA	BB	BB	BB	BB	--	BB
1986	3B	3B	IWB39782	1.9	20.9	AA	BB	AA	AA	BB	AA	BB	AA	BB	AA	BB	BB	AA	AA	AA	BB	AA	AA	BB	AA	BB	AA	BB	AA	BB	AA	AA	--	BB	BB	BB	AA	AA	AA	AA	BB	BB	AA	BB	BB	BB	BB	--	BB
1987	3B	3B	IWB7464	0	22.8	AA	BB	AA	AA	BB	AA	BB	AA	BB	AA	BB	BB	AA	BB	AA	BB	AA	AA	BB	AA	BB	AA	BB	--	BB	AA	AA	--	BB	BB	BB	AA	AA	AA	AA	BB	BB	AA	BB	BB	BB	BB	--	BB
1988	3B	3B	IWB11765	0.5	22.8	AA	BB	AA	AA	BB	AA	BB	AA	BB	AA	BB	BB	AA	BB	AA	BB	AA	AA	BB	AA	BB	AA	BB	AA	BB	AA	AA	--	BB	BB	BB	AA	AA	AA	AA	BB	BB	AA	BB	BB	BB	BB	--	BB
1989	3B	3B	IWB50787	0	23.3	AA	BB	AA	AA	BB	AA	BB	AA	BB	AA	BB	BB	AA	BB	AA	BB	AA	AA	BB	AA	BB	AA	BB	AA	BB	AA	AA	BB	BB	BB	BB	AA	AA	AA	AA	BB	BB	AA	BB	BB	BB	BB	BB	BB
1990	3B	3B	IWB72944	0	23.3	AA	BB	AA	AA	BB	AA	BB	AA	BB	AA	BB	BB	AA	BB	AA	BB	AA	AA	BB	AA	BB	AA	BB	AA	BB	AA	AA	--	BB	BB	--	AA	AA	AA	AA	BB	BB	AA	BB	BB	BB	BB	--	BB
1991	3B	3B	IWB45078	0	23.3	AA	BB	AA	AA	BB	AA	BB	AA	BB	AA	BB	BB	AA	BB	AA	BB	AA	AA	BB	AA	BB	AA	BB	AA	BB	AA	AA	--	BB	BB	--	AA	AA	AA	AA	BB	BB	AA	BB	BB	BB	BB	--	BB
1992	3B	3B	IWB8426	0	23.3	AA	BB	AA	AA	BB	AA	BB	AA	BB	AA	BB	BB	AA	BB	AA	BB	AA	AA	BB	AA	BB	AA	BB	AA	BB	AA	AA	--	BB	BB	--	AA	AA	AA	AA	BB	BB	AA	BB	BB	BB	BB	--	BB
1993	3B	3B	IWA2037	0	23.3	AA	BB	AA	AA	BB	AA	BB	AA	BB	AA	BB	BB	AA	BB	AA	BB	AA	AA	BB	AA	BB	AA	BB	AA	BB	AA	AA	--	BB	BB	--	AA	AA	AA	AA	BB	BB	AA	BB	BB	BB	BB	--	BB
1994	3B	3B	IWB50786	0	23.3	AA	BB	AA	AA	BB	AA	BB	AA	BB	AA	BB	BB	AA	BB	AA	BB	AA	AA	BB	AA	BB	AA	BB	AA	BB	AA	AA	--	BB	BB	--	AA	AA	AA	AA	BB	BB	AA	BB	BB	BB	BB	--	BB
1995	3B	3B	IWB68098	0	23.3	AA	BB	AA	AA	BB	AA	BB	AA	BB	AA	BB	BB	AA	BB	AA	BB	AA	AA	BB	AA	BB	AA	BB	AA	BB	AA	AA	--	BB	BB	--	AA	AA	AA	AA	BB	BB	AA	BB	BB	BB	BB	--	BB
1996	3B	3B	IWB71834	0	23.3	AA	BB	AA	AA	BB	AA	BB	AA	BB	AA	BB	BB	AA	BB	AA	BB	AA	AA	BB	AA	BB	AA	BB	AA	BB	AA	AA	BB	BB	BB	--	AA	AA	AA	AA	BB	BB	AA	BB	BB	BB	BB	--	BB
1997	3B	3B	IWB74007	1.6	23.3	AA	BB	AA	AA	BB	AA	BB	AA	BB	AA	BB	BB	AA	BB	AA	BB	AA	AA	BB	AA	BB	AA	BB	AA	BB	AA	AA	BB	BB	BB	BB	AA	AA	AA	AA	BB	BB	AA	BB	BB	BB	BB	BB	BB
[truncated: 1,926 more rows]
[truncated: 142 more columns]

## Sheet: Quary-sequencea
Supplementary Table S2. Quary sequence of significant markers used in BLAST search
Significant markers assosiated with grain Cd content	Query sequence of marker
IWB47298	CCGCTCCCAGCCAGCCAGGTCGTGAGAGATCTCAGTGGAAGGTTCGCTTTTatcctgtacgacaccgtgtcgaaatccaccttcgtcgctgctgatgctga
IWB34332	CCAGAAGATCCGCAACCAAGGTGCCATTAAGGTGTGAAAGATTGTTATTCTGATGTGCAAGCATAGACTTCATAATAAATGAATCAAATGTAGCTTTTGCTATTGCGATAACAGTATCCAATAGATCCACAAACTTCAGTTCTCCATAGTTTCCATCACTAGGCATGAGAGCATGGAAATCAAGCATGCGGACCTCCGGAA
IWB55063	GCATTTGCTAGTTTCTCGATGAATTTCAGCAACTCAAGTTGAACTTTAGGTGTAAACATTAGCAAGGAGCGGATCAATACGACAACTGCACTAGCATTATA
